# Supplementary material for: Surprisingly frequent chromosomal instability in cultivated peanut
Source: Plant J. 2025 Dec 24;124(6):e70617. doi: 10.1111/tpj.70617 (PMC12737953; doi:10.1111/tpj.70617)
Supplement: Supplementary file 3 — Table S7. Zhou et al RIL RAD‐seq mapping densities versus P2. Table S8. Zhou et al RIL RAD‐seq mapping densities versus P1. [file TPJ-124-0-s003.xlsx]

## Sheet: ReadMe
Visualization of chromosome instabilities in Zhou et al RIL population
Worksheet / Title	Description
SupTab7 - Zhou et al RIL RAD-seq mapping densities vs P2 SupTab8 - Zhou et al RIL RAD-seq mapping densities vs P1	These worksheets contain normalized mapping density data derived from RAD-seq for a recombinant inbred line (RIL) population developed from a cross between Zhonghua 5 and ICGV 86699. The color-coded sheets (Table S7 and S8) visualize chromosomal dosage variation across the population. Paired-end RAD-seq reads for 166 RILs and both parental lines were obtained from the Sequence Read Archive (Zhou …

## Sheet: SupTab7
Table S7. Zhou et al RIL RAD-seq mapping densities vs P2
Chrom	Bin begin	Bin End	Scaled value for graphs	P01	P02	RIL001	RIL002	RIL003	RIL004	RIL005	RIL006	RIL007	RIL008	RIL009	RIL010	RIL011	RIL012	RIL013	RIL014	RIL015	RIL016	RIL017	RIL018	RIL019	RIL020	RIL021	RIL022	RIL023	RIL024	RIL025	RIL026	RIL027	RIL028	RIL029	RIL030	RIL031	RIL032	RIL033	RIL034	RIL035	RIL036	RIL037	RIL038	RIL039	RIL040	RIL041	RIL042	RIL043	RIL044
Aradu.A01	1	1000000	1.28037e-06	0.994504	1	0.958709	0.83532	0.927697	0.997309	0.923966	0.993796	1.11779	0.960557	0.931196	1.02133	0.98363	0.967246	0.9502	0.956405	0.973221	0.964822	0.959815	0.911506	1.05314	0.877689	1.13273	0.843004	0.949794	0.83791	0.974777	0.833045	0.897851	1.04965	0.984625	0.965551	0.943487	0.92041	0.96885	0.879501	0.955724	0.901242	0.957443	0.935033	0.982328	0.947602	1.01114	0.913146	0.915548	0.913634
Aradu.A01	1000001	2000000	1.28038	0.979373	1	0.991543	0.824847	0.895111	0.893104	0.953019	1.00998	0.99456	0.951196	0.935008	0.979786	0.946885	0.902941	0.853423	1.02097	0.963418	0.883393	0.922664	0.861778	0.886897	0.891383	0.940752	0.920938	0.937453	0.86648	0.897481	0.887031	0.836781	1.00122	0.912933	0.903637	0.966605	0.926853	1.09157	0.953586	0.955743	0.965266	0.997026	0.888787	0.922931	0.968317	0.950723	0.962925	0.850723	0.945882
Aradu.A01	2000001	3000000	2.56075	1.12341	1	0.945147	1.01966	0.959797	0.957847	1.18764	1.12432	1.01148	1.11778	0.942545	1.00156	0.952956	1.08067	0.967891	1.19043	0.971705	1.12516	1.14361	0.997602	1.00446	0.938393	1.03241	0.920064	1.06532	1.03428	1.13896	0.89766	1.00801	0.946022	1.07083	1.15051	0.946689	0.922862	1.02262	1.0437	1.04753	1.20464	0.99514	0.944	1.11241	0.979278	1.04074	0.942032	0.920479	0.855058
Aradu.A01	3000001	4000000	3.84112	1.03946	1	0.988474	0.918462	0.87921	0.866639	1.04512	0.9681	0.911782	0.968355	1.00595	0.925591	0.989403	0.960272	0.927043	0.994914	1.04981	0.949918	0.933957	0.903036	0.906054	1.03852	0.934418	0.879731	0.932662	0.931399	0.936932	0.974406	0.916267	0.917674	0.934687	0.957303	0.980863	0.968279	1.06143	0.960519	0.887993	0.988454	0.94647	0.97205	0.95586	1.00961	0.988831	1.03206	0.914882	0.923752
Aradu.A01	4000001	5000000	5.1215	1.00836	1	1.11897	1.04584	0.984464	1.13715	1.14537	1.02512	0.847065	1.20154	1.16703	0.957665	1.12948	0.960775	0.94327	1.13887	1.2941	1.02291	1.14587	1.09279	1.01631	1.15647	1.01769	1.18392	1.10466	1.04929	0.92127	1.02719	1.10764	1.12569	1.12751	1.10552	1.12631	1.09186	1.30033	1.17499	0.964953	1.2204	1.13099	1.09478	1.00587	1.21821	1.12566	1.2566	1.1807	1.01303
Aradu.A01	5000001	6000000	6.40187	1.03041	1	0.861701	0.876996	0.873535	0.906596	0.94371	0.894718	0.781481	0.996081	1.04245	0.889587	0.897771	0.895265	0.834489	0.975208	0.926269	1.00277	0.924893	0.872818	0.89184	0.919382	0.895246	0.897044	0.853311	0.851304	0.876949	0.918623	0.932794	0.812409	0.980949	0.97978	0.924608	0.903128	0.966542	0.914785	0.83034	1.014	0.885585	0.948331	0.869011	0.99546	0.914189	1.01484	0.964332	0.892413
Aradu.A01	6000001	7000000	7.68224	1.01004	1	0.930094	0.895237	0.863918	0.970046	1.06832	0.975686	0.933344	1.06839	1.03963	0.888862	1.05147	0.929777	0.848846	1.0148	1.02357	0.972322	0.988428	0.969622	0.963627	1.08482	0.99361	0.90914	1.02464	0.930135	0.90026	0.955414	0.925417	0.961006	1.01712	1.058	0.961972	1.01268	1.06888	0.915339	0.991914	1.0442	1.04475	0.977697	0.882001	0.964684	0.981716	1.03738	0.914688	1.01175
Aradu.A01	7000001	8000000	8.96262	1.04316	1	0.916031	0.793142	0.867454	0.873844	0.869992	0.894857	1.13029	1.02938	0.906935	0.959986	0.845949	0.883628	1.06864	0.891415	0.92271	0.926652	0.838538	0.76573	0.855156	0.967239	0.759288	0.858748	0.923495	0.98505	0.999332	0.842296	0.768481	0.880581	0.93584	0.842725	0.828814	0.886561	0.980478	0.93431	0.823635	0.95469	0.998619	0.888767	0.942104	0.931067	1.0767	0.922358	0.826526	0.856046
Aradu.A01	8000001	9000000	10.243	1.03221	1	0.854909	0.80255	0.976986	0.875718	0.921308	0.92423	1.02059	0.962908	0.975186	1.05629	0.946461	0.858731	1.0502	0.957805	0.917265	1.07543	0.89952	0.899185	0.882815	0.949531	0.85288	0.893769	0.946709	0.849691	1.0038	0.888183	0.909003	0.864459	0.897104	0.927212	0.892422	0.888747	0.946684	0.914354	0.924934	0.976691	0.997404	0.907786	0.973604	0.901046	0.995643	0.939088	0.903939	0.897101
Aradu.A01	9000001	10000000	11.5234	0.99786	1	0.990105	0.850893	0.884358	0.95192	1.00085	0.978511	1.17093	1.0064	0.95965	0.989619	0.91216	0.904937	1.06195	1.0319	0.900951	0.966493	0.978726	0.931481	0.987042	0.970695	1.00261	0.945054	1.05574	0.890071	0.964892	0.887488	0.93469	0.981856	0.982308	0.899173	1.03684	0.927344	0.999678	0.877054	0.980872	0.934096	0.982111	0.951334	1.00377	1.04519	1.01754	0.916014	0.917573	0.97147
Aradu.A01	10000001	11000000	12.8037	0.964973	1	1.06678	0.994746	0.967203	1.10793	1.08564	1.08155	0.954245	1.02428	1.07497	1.03643	1.02649	0.991394	0.946586	1.06435	1.06479	0.976636	1.01898	1.05671	1.04476	1.14214	0.965219	1.05854	1.08858	0.970506	0.895106	1.01533	0.992724	0.988936	0.957065	1.00392	1.04588	1.00974	1.11541	1.02135	0.98203	1.03941	1.14646	1.01946	0.943872	1.09942	1.03091	1.0905	0.940407	0.94273
Aradu.A01	11000001	12000000	14.0841	1.47285	1	1.38302	1.09047	2.29796	1.29254	2.04107	1.55441	1.17414	1.59313	1.24578	2.66441	1.33438	1.23932	1.31498	1.9248	1.39675	2.47926	1.90032	1.45124	1.4148	1.1019	1.32308	1.66659	1.56953	1.25962	1.36426	1.53189	1.5024	0.925024	1.40214	1.67613	2.72411	1.48517	2.16754	1.37772	2.58516	1.94075	2.31585	1.30902	1.73739	1.26614	2.07458	1.63603	1.1843	1.57186
Aradu.A01	12000001	13000000	15.3645	0.970559	1	1.09951	1.03043	1.04401	1.02755	1.06736	0.971778	0.934812	1.03704	1.03276	0.940799	0.983909	0.930785	0.931512	1.06939	1.07137	1.03714	1.00819	0.971228	0.974309	1.09878	0.976223	1.04026	0.935311	0.971054	0.925556	1.06702	1.02173	1.01009	1.0313	0.95937	1.06072	0.997578	0.998952	1.05182	1.05316	1.03784	1.07293	1.07527	0.882948	1.02295	1.02589	1.08988	0.993619	0.975228
Aradu.A01	13000001	14000000	16.6449	1.17925	1	1.3643	1.42409	0.937842	1.02033	0.931348	1.073	1.193	0.904904	0.905061	0.942381	1.03754	1.34551	1.26	0.927456	1.27721	0.856845	1.2324	1.004	1.99607	1.04476	1.07789	1.08529	0.988737	1.44743	1.32961	1.18581	2.05721	1.09447	2.22348	1.23189	1.27206	1.14831	1.06741	1.09553	1.06549	1.13647	0.939125	1.0298	1.26727	1.21633	1.06211	1.11258	1.45685	1.46176
Aradu.A01	14000001	15000000	17.9252	1.02097	1	0.9095	0.974332	0.796827	0.902194	0.933959	0.951935	0.869506	0.953554	1.02346	0.805434	1.08143	1.07234	0.890048	0.90388	0.995335	0.866243	0.983838	1.09424	0.979701	0.961951	1.06782	0.894236	0.983946	0.995239	0.977324	1.0073	0.967319	1.01662	1.01835	1.08851	0.983512	0.951334	0.889327	0.992939	0.966569	1.01746	0.869816	1.03251	1.02136	1.01742	0.938488	1.05204	1.12941	1.04647
Aradu.A01	15000001	16000000	19.2056	0.915606	1	0.835887	0.925155	0.968987	0.914426	0.922746	0.920649	0.896255	0.98913	0.917813	0.915209	0.830798	0.801702	0.876168	0.94168	0.873421	0.936672	0.825817	0.955467	0.867678	0.881455	0.844171	0.869583	0.953569	0.84495	0.899237	0.927539	0.877511	0.945986	0.805281	0.854507	0.9084	0.938238	0.869772	0.868731	0.944161	0.883597	0.908585	0.949198	0.881422	0.862982	0.894314	0.91974	0.829477	0.820967
Aradu.A01	16000001	17000000	20.486	1.07397	1	0.981696	0.96386	0.991932	0.897288	0.931877	0.957648	1.01987	0.970923	0.984874	0.849601	1.10914	1.05842	1.04394	0.919797	0.975419	0.961761	1.07497	1.01934	0.973577	0.996711	1.16231	0.95551	0.924342	0.987059	1.09663	0.972446	0.93778	1.08101	1.12836	0.997344	0.952321	0.907262	0.953036	1.02065	0.957238	0.97814	0.925142	1.01806	1.12497	0.976389	0.871549	0.940212	1.10911	1.07918
Aradu.A01	17000001	18000000	21.7664	1.01173	1	1.19286	1.18804	1.09523	1.11874	1.09664	1.10446	1.02684	1.06776	1.14027	0.947335	1.15927	1.06966	0.993976	1.15657	1.13214	1.07862	1.18959	1.10565	1.14382	1.15195	1.08547	1.20005	1.00661	1.20586	1.02969	1.26129	1.13209	1.22898	1.16031	1.0711	1.08666	1.08447	1.14803	1.17023	1.10449	1.12562	1.08717	1.14888	1.00252	1.15277	1.05111	1.17719	1.1892	1.14271
Aradu.A01	18000001	19000000	23.0467	1.03807	1	0.876969	0.928934	0.895489	0.95432	0.878777	0.913095	0.977534	0.954397	0.92245	0.876825	0.905031	0.917711	0.976333	0.837841	0.954449	0.946187	0.909843	0.951071	0.912167	0.953414	0.965207	0.905496	0.901906	0.893011	0.986123	0.900649	0.907268	0.918746	0.964018	0.94214	0.877193	0.901757	0.884395	0.974123	0.852784	0.954407	0.909928	0.938169	0.932265	0.946522	0.933414	0.970008	0.929207	0.968298
Aradu.A01	19000001	20000000	24.3271	0.987646	1	0.953268	0.935026	0.960615	0.945508	0.98243	1.00957	0.981712	0.952272	0.991991	0.908244	0.986266	0.974769	0.97376	0.967581	1.00151	0.921685	0.943443	0.940247	0.958703	1.00427	0.999027	0.954502	0.980919	0.936616	0.949713	0.951004	0.934779	1.01163	0.923066	0.977965	0.997038	0.937022	0.986948	1.01782	0.990152	0.986685	0.998008	1.01741	0.974405	1.03144	0.989301	0.992337	1.01856	0.977598
Aradu.A01	20000001	21000000	25.6075	1.08699	1	0.997198	1.02739	0.991889	0.932053	0.88648	0.976854	1.12754	0.999936	0.980931	1.03012	1.01012	1.04986	1.1447	0.903761	0.998859	1.02561	0.980586	1.00122	1.02412	0.960044	0.981208	0.958473	0.956516	1.04987	1.14306	0.985013	0.985021	1.01972	1.03854	0.960285	0.865779	0.984282	0.983569	0.979483	0.943695	0.967394	0.909516	0.973466	1.11429	1.02916	0.969653	0.912299	1.00403	1.0355
Aradu.A01	21000001	22000000	26.8879	1.01567	1	0.955952	1.00362	0.972649	0.958534	0.93128	0.993464	1.01546	0.964177	0.966328	1.0076	1.0089	0.973484	1.02143	0.913881	0.993947	1.01996	1.02995	0.978168	0.960029	1.01002	0.990121	0.97819	0.984856	1.06421	1.07667	1.01203	0.968468	1.00973	1.01833	0.989324	0.896326	0.996068	0.943972	0.985207	0.911283	0.99281	0.980051	0.989693	1.0123	0.946361	1.02685	0.926685	0.962922	1.01374
Aradu.A01	22000001	23000000	28.1682	1.09232	1	0.967709	0.965571	1.00575	0.975652	0.970053	0.968145	0.969747	0.987426	0.97543	0.995745	1.08617	1.03467	1.02219	0.987427	1.03805	1.01642	1.08633	1.0205	0.938731	0.998045	1.0459	0.989628	1.00413	1.0147	1.06498	1.00328	0.998098	0.976609	1.0099	1.01338	0.956006	0.974485	0.963742	0.976682	0.969196	1.07376	0.981178	1.11786	1.044	1.05015	1.04504	0.987784	1.07701	0.991075
Aradu.A01	23000001	24000000	29.4486	1.14897	1	0.960684	0.992114	0.895443	1.01235	0.947212	0.954872	0.989468	0.989868	0.983016	0.955267	1.0693	1.04437	0.998819	0.962338	0.965461	0.968945	1.06071	0.963344	1.03405	1.03309	1.08193	0.984352	0.950711	0.973874	1.07773	1.01347	0.959346	1.10951	1.06405	1.02135	0.921411	0.974841	0.965156	1.04672	0.927503	1.13881	1.01343	1.00641	1.09707	0.980355	1.00229	1.03564	1.15501	1.09518
Aradu.A01	24000001	25000000	30.729	0.985767	1	0.924793	1.0744	0.9441	0.995854	0.914602	1.01505	0.996655	0.924393	0.998988	1.02274	0.986757	0.967344	1.07874	0.892194	1.00258	0.965962	0.947256	1.02671	0.989875	0.972565	1.01307	1.00513	1.02348	1.01073	1.02297	0.953299	1.00214	0.993744	0.974912	0.965577	0.950359	1.02835	0.966267	0.970022	0.961051	0.923631	0.955622	0.967053	1.00861	0.999954	0.989706	0.916253	0.988931	0.968734
Aradu.A01	25000001	26000000	32.0093	0.954533	1	0.892395	0.947661	0.960926	0.88524	0.885746	0.95207	0.986463	0.904863	0.938281	0.961409	0.986822	0.954649	1.05802	0.821722	0.892072	1.03328	0.893883	0.951257	0.91853	0.939856	0.9614	0.928075	0.940284	0.945517	1.03594	0.953771	0.912489	0.914548	0.942285	0.988944	0.853017	0.963532	0.851693	0.923537	0.895134	0.955743	0.879737	1.01768	1.01139	0.921375	0.936748	0.946595	0.984813	0.959837
Aradu.A01	26000001	27000000	33.2897	0.656971	1	0.782158	0.613144	0.83502	0.768444	1.44595	0.80726	0.60954	0.91357	0.813857	1.00571	0.678425	0.767178	0.621107	1.45899	0.80501	0.883253	0.758171	0.697155	0.659815	0.685159	0.633155	0.885354	0.739055	0.571479	0.680574	0.591488	0.678177	0.671918	0.670906	0.853872	1.18447	0.874655	1.1668	0.712634	1.02024	0.881234	1.07055	0.713805	0.652557	0.869093	0.844405	1.10777	0.630075	0.738798
Aradu.A01	27000001	28000000	34.5701	0.694703	1	0.897512	0.766198	0.752242	0.988107	1.49597	0.835794	0.653119	0.918327	0.825726	0.834724	0.748119	0.757652	0.640945	1.40555	0.948923	0.802289	0.783526	0.738812	0.755364	0.940866	0.709395	1.07204	0.735983	0.643931	0.68093	0.689525	0.79182	0.691648	0.719743	0.971623	1.15752	0.913419	1.22326	0.977037	1.00317	1.05737	1.15761	0.81472	0.652456	0.961215	0.929317	1.48611	0.738424	0.738788
Aradu.A01	28000001	29000000	35.8505	1.06936	1	1.02128	1.04881	1.0591	0.966517	0.954652	1.00476	1.07146	0.962782	0.986876	1.06832	1.05807	1.058	1.03059	0.992608	0.974358	1.0947	1.07183	1.02183	0.997338	0.992138	1.02717	0.96069	0.995967	1.0236	1.05257	1.02656	1.05685	1.05169	1.02505	0.942491	0.986004	1.06014	1.00191	0.952707	0.992847	1.04602	0.964995	1.07589	1.0373	1.00903	1.07661	0.917351	1.04111	1.06567
Aradu.A01	29000001	30000000	37.1308	0.974695	1	0.979162	1.04143	1.00528	0.99207	0.982856	1.00466	0.797423	0.938961	1.0396	0.977687	0.976104	0.938523	0.988629	0.959247	1.00723	1.04958	0.943366	1.01562	1.01315	0.999115	0.979803	1.00628	1.03617	0.950902	0.974599	1.04469	1.04839	0.8644	1.04483	0.981127	0.998155	0.983398	0.981875	0.974981	0.977388	0.992406	0.96651	0.999285	1.01041	1.0196	0.970617	1.0025	1.04381	1.0107
Aradu.A01	30000001	31000000	38.4112	1.06176	1	0.839093	0.829527	0.917802	0.832857	0.776118	0.859025	1.01985	0.85047	0.891187	0.905373	0.91193	0.988254	1.08169	0.794236	0.899202	0.973908	0.996517	0.92993	0.862916	0.896538	0.895416	0.877859	0.943296	0.893499	1.05101	0.859464	0.829682	0.924757	0.994514	0.924033	0.891124	0.849887	0.841717	0.906904	0.784078	0.926082	0.816085	0.901846	1.02055	0.897359	0.904824	0.844831	1.00386	0.940142
Aradu.A01	31000001	32000000	39.6916	1.1048	1	0.853971	0.861881	0.859832	0.849761	0.806936	0.90525	0.967458	0.857086	0.869885	0.875859	0.96464	0.973909	1.02144	0.853856	0.896829	0.923565	0.989621	0.936694	0.883794	0.901667	1.02625	0.798508	0.976316	0.895575	1.11518	0.923586	0.811402	0.93592	1.02298	1.02888	0.791682	0.86011	0.825628	0.954771	0.863156	0.992423	0.853785	0.901751	1.12635	0.919445	0.937603	0.927496	1.07705	1.01032
Aradu.A01	32000001	33000000	40.972	1.01343	1	0.955735	1.05304	0.986263	0.953533	0.949362	1.01237	0.959263	0.983038	1.04498	0.963585	1.02032	1.01429	1.05201	0.906563	0.956031	0.987392	0.95992	1.00323	1.01949	1.00124	1.0436	0.920206	0.984499	0.986067	1.05221	0.988751	0.946067	0.983059	0.948392	0.960352	0.949671	0.953947	0.915249	0.97281	0.976553	1.00649	0.921648	1.00419	0.975474	1.00156	0.956564	0.959083	1.01194	1.04
Aradu.A01	33000001	34000000	42.2523	1.05744	1	0.896242	0.950844	0.978924	0.92521	0.907016	0.981934	0.994121	0.993352	0.978912	1.02173	0.972312	0.982004	1.05542	0.930759	1.01872	1.0638	0.97543	0.990128	0.94867	0.902317	1.00913	0.97139	0.979283	1.02202	1.08753	0.984073	0.97671	1.0032	0.970642	0.971251	0.932143	0.998874	0.889362	0.934949	0.946726	0.946758	0.95615	1.05282	1.05042	1.05132	1.00511	0.947991	1.03188	0.94061
Aradu.A01	34000001	35000000	43.5327	0.980283	1	0.934385	1.08514	0.986935	0.996922	0.872756	0.9818	0.930963	1.01922	1.1144	0.954696	0.872125	0.907803	0.972801	0.935979	0.903183	1.01897	0.899053	1.00449	0.977131	0.87294	0.857291	0.993088	0.973099	0.948064	1.00149	1.01117	1.14434	0.873555	0.898673	0.909959	0.917525	1.00726	0.925455	0.896126	0.925261	0.832721	0.944171	0.910417	0.967715	0.894962	0.953428	0.847611	0.906599	0.862156
Aradu.A01	35000001	36000000	44.8131	1.04392	1	0.896478	0.897721	1.01518	0.942047	0.912688	0.906173	0.956647	1.01507	1.00636	1.03384	0.981521	0.950475	0.997802	0.932185	0.920803	1.09146	0.974965	0.942294	0.894526	0.929548	0.939823	0.913156	0.98464	0.962742	1.01504	0.958777	0.972525	0.910454	0.910026	0.925323	0.946465	0.977014	0.888014	0.88061	0.878587	0.943657	0.991815	0.983831	0.935748	0.940738	0.996768	0.918661	0.955367	0.919331
Aradu.A01	36000001	37000000	46.0935	1.03614	1	1.03677	1.06839	0.95008	0.989134	0.98981	1.06919	1.03203	1.05223	1.0163	0.967304	0.999727	0.981163	1.04304	1.00008	1.01171	0.976469	1.0546	1.01489	1.08816	1.0736	0.971037	0.97758	1.00616	1.06045	1.04713	0.996339	1.00868	0.992395	1.0619	1.03443	0.99968	1.02498	0.970378	1.0264	1.00369	0.996171	0.981639	0.966824	1.01932	1.01524	0.995842	0.987224	1.00431	1.00241
Aradu.A01	37000001	38000000	47.3738	1.01052	1	0.861793	0.920742	0.95084	0.871479	0.853894	0.902986	1.00312	0.968975	0.950812	0.94947	0.918021	0.931992	0.978747	0.799081	0.885887	0.999764	0.916767	0.985634	0.900242	0.838264	0.944423	0.937047	0.946413	0.872021	0.978697	0.913844	0.947141	0.959273	0.928232	0.93367	0.942258	0.908881	0.855046	0.885723	0.852484	0.859785	0.869868	0.952615	1.00562	0.965337	0.896883	0.867861	0.980837	0.996669
Aradu.A01	38000001	39000000	48.6542	0.949476	1	0.976189	1.01338	0.967367	1.00969	1.01009	0.96993	0.875932	0.962247	1.00652	1.01171	1.00433	0.937368	0.956625	0.99403	1.00363	0.988786	1.01245	1.03632	0.989987	1.02265	0.999545	1.04075	1.01748	1.02989	0.984821	0.976185	0.962917	0.924325	0.95852	1.03066	0.995248	0.944525	0.967706	1.07515	0.961622	1.02302	1.05275	1.01027	0.95059	0.997944	1.01651	1.00753	1.03943	1.02146
Aradu.A01	39000001	40000000	49.9346	0.967651	1	1.03815	1.11424	1.03976	0.991454	0.959681	1.02308	0.990364	1.00151	0.986797	1.01324	0.984972	1.00247	1.01664	0.92444	0.968734	1.0087	1.00416	1.05099	1.05671	0.961457	0.982529	1.00344	1.0223	1.05561	1.01911	1.05196	1.05207	1.04461	1.05534	0.970486	0.966842	1.03079	0.99147	0.952366	0.990222	0.975975	0.951736	1.00704	1.05583	1.00605	0.961453	0.926004	1.02472	1.02582
Aradu.A01	40000001	41000000	51.215	0.918653	1	0.81895	0.892838	0.907287	0.912662	0.948652	0.884	0.820077	0.946185	0.959962	0.960003	0.896108	0.876564	0.835258	0.91014	0.896132	0.992503	0.833439	0.918586	0.81074	0.812274	0.789312	0.92917	0.93893	0.857605	0.868876	0.823193	0.889411	0.8141	0.871507	0.895988	0.879661	0.976358	0.8617	0.877467	0.913396	0.890453	0.946509	0.9205	0.878516	0.858705	0.949088	0.903678	0.885198	0.894209
Aradu.A01	41000001	42000000	52.4953	0.999363	1	0.93022	0.991004	0.961541	0.926392	0.898874	0.939576	0.92947	0.997847	0.959678	0.892334	0.984061	0.917854	0.958715	0.883648	0.959747	1.02248	0.956689	0.997221	0.933517	0.969387	0.928531	0.967768	0.942387	0.976539	0.975068	0.970066	0.995785	0.97543	0.977935	0.934823	0.906767	0.931945	0.88438	0.930087	0.848672	0.987165	0.887639	0.977406	0.974092	0.937903	1.00069	0.93777	0.998771	0.943836
Aradu.A01	42000001	43000000	53.7757	1.01924	1	0.862611	0.931956	0.92988	0.931441	0.878464	0.917719	1.03791	0.899053	0.943779	0.978785	0.967825	0.979648	1.0672	0.87378	0.953884	0.976006	0.996139	0.914519	0.908721	0.934247	0.966663	0.924768	0.882663	0.927433	1.04708	0.895503	0.904823	0.961484	1.03964	0.96319	0.930399	0.883732	0.90004	0.907144	0.906055	0.912303	0.902964	0.984522	1.03578	0.922369	0.901856	0.924542	1.01863	0.980489
Aradu.A01	43000001	44000000	55.0561	0.990645	1	1.21001	1.08045	1.00434	0.996333	0.945457	1.12603	1.13906	0.941862	0.992041	0.934725	1.16042	1.11088	1.12243	0.98388	1.07789	0.963047	1.08553	1.0518	1.09331	1.10569	1.07836	1.00639	1.04372	1.20772	1.08358	1.0939	0.987004	1.11791	1.11468	1.0273	1.02678	0.986951	1.06183	1.1019	1.0376	1.05115	0.970488	1.08392	1.11125	1.09791	1.05201	1.01754	1.06572	1.13868
Aradu.A01	44000001	45000000	56.3364	0.945797	1	0.793151	1.00805	0.903671	1.0095	0.903773	0.922117	0.754242	1.06058	1.07648	0.834162	0.820272	0.849282	0.771039	0.813452	0.823193	1.04538	0.83229	1.10567	0.968732	0.832289	0.850432	0.935839	1.02595	0.888826	0.899698	0.905854	0.957813	0.976989	0.866932	1.1025	0.888965	1.02432	0.804334	0.869847	0.915099	0.80789	0.887068	0.936437	0.917881	0.879492	0.803393	0.884542	0.887621	0.886317
Aradu.A01	45000001	46000000	57.6168	0.99441	1	0.972652	1.04983	0.984488	1.0147	0.929472	0.976903	0.971959	0.98409	0.997611	1.02858	1.02773	0.999745	1.04317	0.904342	0.957229	0.997988	0.952814	1.02691	1.03337	0.998632	1.00873	0.996698	0.998833	1.01538	1.00501	0.998359	0.974082	1.02459	1.03581	0.981856	0.949666	1.01909	0.927826	0.944671	0.969172	1.01507	0.974385	0.999333	1.04087	0.988955	0.982826	0.937851	1.01159	0.970442
Aradu.A01	46000001	47000000	58.8972	1.03925	1	0.978545	0.978656	0.980117	0.944271	0.924948	0.979328	1.01025	0.940955	0.904196	0.91844	0.962474	1.02431	1.05513	0.915487	0.934637	0.965258	0.999068	1.02874	1.01942	1.0002	1.01313	0.912981	0.992386	1.11166	1.07092	0.968851	0.968486	1.0412	1.02111	0.976043	0.945174	0.944158	0.934062	0.953295	0.980311	0.935243	0.911805	1.02137	1.09221	1.047	0.938507	0.932743	1.01027	1.04822
Aradu.A01	47000001	48000000	60.1776	0.981272	1	0.982564	1.03893	0.976955	1.02394	0.898427	0.98101	0.930426	0.986191	0.98994	0.932851	0.948088	0.891146	0.937045	0.887273	0.935789	0.969048	0.928626	0.970468	0.945499	0.976445	0.902325	0.999232	0.98702	0.988068	0.973541	0.958712	0.987631	0.890221	0.918586	0.962766	0.881417	1.01913	0.950753	0.980454	0.921105	0.942018	0.972122	0.951573	0.956635	0.919412	0.938261	0.98361	0.95297	0.925687
Aradu.A01	48000001	49000000	61.4579	1.02016	1	0.935314	1.00825	0.910899	0.931916	0.937533	0.983566	0.937828	0.898007	0.930662	0.855257	0.943566	0.942273	0.946139	0.916768	0.997748	0.9471	0.900148	0.965011	0.989553	0.996382	0.960699	0.951836	0.973224	0.95647	0.949402	0.919843	0.991298	0.952433	0.943877	1.00617	0.944276	0.982226	0.912448	0.967621	0.9121	0.945803	0.911063	0.973465	0.942822	1.00106	0.999396	0.976612	1.01257	0.940947
Aradu.A01	49000001	50000000	62.7383	0.998077	1	0.907687	0.96367	0.928381	0.921886	0.933766	0.937285	1.02126	0.941531	0.978167	0.973488	0.910285	0.994969	1.0321	0.864361	0.941683	0.951929	0.941947	1.01192	0.963853	0.916593	1.03197	0.944144	1.02425	1.00841	1.04278	0.97598	0.931189	0.936795	1.0047	0.942319	0.903102	0.959432	0.925945	0.951488	0.945144	0.927007	0.930796	0.977473	1.00066	0.951335	0.923627	0.878717	1.04353	0.95977
Aradu.A01	50000001	51000000	64.0187	1.02925	1	1.02491	1.03744	1.0148	1.05361	0.999528	1.0472	1.00922	1.04455	1.09779	1.11986	1.02416	1.07375	1.07044	0.991236	1.08104	1.13094	1.11859	1.07846	1.0552	1.05209	1.11973	1.01952	1.03188	1.07243	1.01224	1.04022	1.07387	1.05865	1.1143	1.02978	1.01523	1.03462	1.05016	1.05281	0.98122	1.0343	1.00279	1.07995	1.02488	1.07797	1.10814	0.998482	1.05273	1.16276
Aradu.A01	51000001	52000000	65.2991	0.975284	1	1.06868	1.09641	0.989535	1.01601	1.04343	1.03364	0.995939	1.00333	1.05329	0.905592	1.0842	1.03099	0.987848	1.00071	0.95896	1.00849	1.05467	1.10967	1.03829	1.01728	1.07696	1.04311	1.04405	1.04715	1.02886	1.09431	1.00083	1.11908	0.991026	1.03946	1.00936	1.05787	0.99737	1.00804	1.08885	0.968656	0.996093	1.01241	1.03056	1.01496	0.931751	1.00229	1.05815	1.06495
Aradu.A01	52000001	53000000	66.5794	0.982353	1	0.892659	1.07792	0.980614	0.975431	0.91573	1.02961	1.2669	1.08541	0.933923	0.917976	0.914674	0.935425	0.95128	1.01301	0.987556	1.007	0.983343	1.0802	1.12795	0.814659	0.975218	1.19253	1.09043	1.09213	0.98271	0.963874	1.13386	1.03817	0.991723	1.21588	1.07751	1.25717	1.18237	0.949111	1.2573	0.916169	1.07149	1.04858	1.07406	1.16414	0.964119	0.893489	1.08414	1.15764
Aradu.A01	53000001	54000000	67.8598	1.00445	1	0.884006	1.00388	0.929697	0.984667	0.91154	0.982208	1.00654	0.929706	1.0141	0.91972	1.02484	1.05163	1.05281	0.903732	0.939277	1.02783	1.00088	1.05269	1.02688	0.962933	1.02116	0.97267	0.97876	0.992914	1.05698	0.997151	0.977836	1.02755	0.958993	1.01209	0.953274	0.986916	0.876783	0.978282	0.992227	0.996182	0.91043	0.965583	1.06966	0.969194	0.929664	0.981009	1.05866	1.03409
Aradu.A01	54000001	55000000	69.1402	0.962645	1	0.948901	1.05781	1.02916	0.977025	0.94933	1.00173	0.977949	0.969924	1.0065	0.964422	0.992942	0.962126	0.97009	0.917772	0.900977	1.02029	0.980395	1.04789	1.02056	0.931266	0.999195	1.01345	1.00112	1.01806	0.982731	1.08091	1.0253	1.05443	0.978597	0.939615	1.00608	0.97672	0.938837	0.958129	0.95712	0.895954	0.964214	0.984861	1.00821	0.948458	0.892005	0.964581	0.985372	0.970461
Aradu.A01	55000001	56000000	70.4206	1.05496	1	0.957953	0.99607	1.01963	0.971193	0.951008	0.978273	1.02295	0.959644	1.0203	1.0362	0.984193	1.02216	1.05266	0.947364	0.965281	1.07923	1.03809	1.04218	1.01507	0.963126	1.01011	0.974518	1.03198	0.952943	1.04233	0.939132	0.982583	1.01611	1.00657	1.01105	0.97129	1.03522	0.931513	0.975187	0.925387	1.00213	0.963854	1.01183	1.0719	0.966002	0.98329	0.988144	1.07814	1.07611
Aradu.A01	56000001	57000000	71.7009	1.04407	1	0.967842	0.975799	0.958504	0.928757	0.857034	0.992956	1.03034	0.976924	1.00483	0.965279	0.995353	1.06291	1.02096	0.898633	0.97939	0.967149	0.993332	0.988802	1.03396	0.959039	1.06614	0.934532	1.0143	1.03675	1.03484	1.00622	0.992686	0.990619	1.04596	0.977916	0.930645	1.02097	0.930714	0.954751	0.920933	1.00279	0.937537	0.986175	1.0644	1.01351	0.970096	0.957237	1.02683	1.00692
Aradu.A01	57000001	58000000	72.9813	1.04713	1	0.9584	1.01223	0.987112	0.963943	0.951064	1.0301	0.989406	1.03671	1.04084	0.968343	1.01284	1.0071	0.987646	0.926855	0.962273	1.02323	1.02103	1.09337	1.0162	0.945111	1.05592	1.01665	1.05648	1.10123	1.09391	1.07234	0.998487	1.06344	1.04594	0.97362	0.936079	1.00983	0.965526	0.949978	0.961114	1.01225	0.946196	0.991029	1.06605	1.00586	0.981313	0.959589	1.04143	1.03332
Aradu.A01	58000001	59000000	74.2617	1.02156	1	0.889728	0.906522	0.977442	0.902252	0.855628	0.948358	0.992671	0.979234	0.954828	0.980881	0.948522	0.94716	0.996408	0.826539	0.896508	1.01968	0.931808	0.966003	0.933925	0.916368	0.927168	0.93824	0.983277	0.922604	1.03679	0.956134	0.952023	0.921242	0.990554	0.930326	0.872566	0.923894	0.850674	0.897158	0.882442	0.891276	0.88246	0.94215	1.02506	0.932155	0.932998	0.875111	0.948904	0.917404
Aradu.A01	59000001	60000000	75.5421	0.999707	1	0.973621	0.981949	1.00772	0.974324	0.948167	0.961249	1.04461	0.988397	0.943476	1.04926	1.0076	1.00851	1.10438	0.967481	0.952607	1.05016	0.977555	1.05647	1.04685	1.0074	1.00383	0.995109	1.04479	0.985462	1.00119	0.978692	0.942465	1.00431	1.01946	0.957763	0.932001	0.986623	0.961175	1.02902	0.994487	1.00473	0.977558	1.0267	1.04576	0.973931	1.00804	0.96792	1.04185	1.03228
Aradu.A01	60000001	61000000	76.8224	1.00859	1	0.952929	1.00876	0.987268	0.968773	0.908742	0.94414	0.898808	0.935307	0.964774	0.975117	0.900723	0.881166	0.995111	0.915766	0.995765	0.9381	0.90609	1.02902	1.01769	0.920977	0.912941	0.989162	1.01119	1.05128	1.00553	0.952679	0.972394	0.899713	0.919101	0.913512	0.900328	1.02075	0.891232	0.947868	0.914317	0.936617	0.935554	0.985839	1.05143	1.00441	0.957355	0.909441	0.948737	0.927331
Aradu.A01	61000001	62000000	78.1028	0.992817	1	0.784432	0.949996	1.00072	0.908512	0.877451	0.912823	0.877704	1.01755	1.02807	0.962724	0.983805	0.975194	0.894988	0.827424	0.822758	1.09366	0.936148	0.987671	0.877442	0.879014	0.968533	0.916619	1.02829	0.914212	1.02534	0.976864	0.940613	0.963007	0.948629	0.909184	0.883704	0.969195	0.849166	0.864758	0.980873	0.92574	0.904295	0.950553	1.05156	0.886163	0.898044	0.906772	0.960741	0.96564
Aradu.A01	62000001	63000000	79.3832	1.02369	1	0.976766	0.959408	0.925216	0.972455	0.89227	0.981298	0.989361	0.935913	1.00862	0.93837	0.979378	0.978564	0.981208	0.916861	0.942303	0.962997	0.997875	1.00063	0.978828	1.01851	1.02561	0.959563	0.967281	1.01682	0.97145	0.944597	0.980077	0.997951	0.996109	0.976978	0.931989	0.936983	0.943994	1.01966	0.926089	1.01711	0.951329	0.99556	1.03378	1.00383	0.937641	1.02591	1.01241	1.00832
Aradu.A01	63000001	64000000	80.6636	0.997726	1	1.16757	1.17235	1.03302	1.09233	1.04289	1.12741	1.04028	1.06653	1.06366	0.926315	1.08233	1.06347	1.01736	1.04642	1.08327	1.03905	1.09007	1.15682	1.1806	1.13538	1.05746	1.05053	1.06295	1.09794	1.05035	1.14283	1.08421	1.13102	1.08946	1.04008	1.05619	1.07065	1.06349	1.13096	1.04422	1.00992	0.990982	1.08653	1.07502	1.13546	1.04774	1.12027	1.04504	1.08673
Aradu.A01	64000001	65000000	81.9439	0.998649	1	0.906921	0.984236	0.99497	0.925064	0.91656	0.961002	0.992855	0.971847	1.00371	0.953824	0.974221	0.960417	1.02033	0.881987	0.889514	0.991129	0.977539	1.00749	1.01137	0.920039	0.984611	0.920062	0.993539	0.965491	1.01531	0.955154	0.938561	0.911042	0.962189	0.933423	0.907976	0.943523	0.856271	0.907623	0.958886	0.93532	0.900244	0.962966	1.02908	0.946097	0.929981	0.868137	1.04637	0.977071
Aradu.A01	65000001	66000000	83.2243	1.0192	1	1.06066	1.0832	1.04567	1.05861	1.00523	1.0348	1.16461	1.10153	1.0666	1.04534	1.07853	1.02228	1.08329	0.988079	1.02483	1.06113	1.05154	1.05553	0.990949	1.0357	1.01275	1.03044	1.08127	1.06829	1.09099	1.03314	1.00741	1.04939	0.98202	1.07424	0.975856	1.03326	0.979975	1.06282	0.997912	0.995484	1.02531	1.06927	1.10677	0.991147	1.02751	1.01637	1.06932	1.00917
Aradu.A01	66000001	67000000	84.5047	1.05518	1	1.09136	1.02576	1.03607	0.979319	0.879882	1.00524	1.10491	0.996506	1.00926	1.10206	1.06215	1.06627	1.18845	0.893282	0.989033	1.10431	1.0344	1.03373	1.01204	1.00291	0.977636	1.02272	1.07002	1.08468	1.09904	0.972885	0.979991	1.00832	1.02483	0.968254	0.926236	0.993623	0.991471	0.999718	0.954795	1.00068	0.993997	0.984738	1.12106	0.997146	1.0849	0.924001	1.03685	1.03299
Aradu.A01	67000001	68000000	85.785	0.993229	1	0.904195	1.02676	0.947792	0.983883	0.909466	0.959656	0.953401	0.957356	1.01765	0.993536	0.988	0.941339	0.953829	0.85425	0.951939	0.963474	0.97203	0.989691	0.960655	0.934994	1.01654	0.991021	0.989659	1.0414	0.997186	0.96345	0.944618	0.985859	0.935524	0.983803	0.926199	1.01878	0.942428	0.958899	0.958376	0.959319	0.988667	0.99923	1.00794	0.950188	0.959097	0.946802	1.03903	0.975664
Aradu.A01	68000001	69000000	87.0654	1.15592	1	1.0377	1.21441	1.04768	1.13176	0.978919	1.04274	1.14965	1.1127	1.11985	0.959045	1.13419	1.18725	1.12465	0.93188	1.09294	1.02945	1.1639	1.16054	1.08066	1.0875	1.16645	1.0915	1.06801	1.20653	1.24775	1.15049	1.09356	1.24844	1.20091	1.08976	1.0083	1.08685	1.01066	1.04131	1.03896	1.11453	0.981167	1.09261	1.26468	1.05424	0.992611	1.0365	1.22164	1.21668
Aradu.A01	69000001	70000000	88.3458	0.996073	1	1.11659	1.08156	1.06656	1.04298	0.912362	1.05986	1.09718	1.00976	0.983645	1.08437	1.1297	1.13655	1.12278	0.902695	1.04965	1.02931	1.04685	1.03774	0.981637	1.07872	1.10031	1.02872	1.00161	1.1861	1.08576	1.08645	1.06497	1.10686	1.0876	1.026	1.02015	1.08249	0.959106	1.04111	0.952063	0.993917	0.968609	1.08147	1.07618	1.04579	1.01227	1.01984	1.03583	1.11636
Aradu.A01	70000001	71000000	89.6262	1.00115	1	0.935876	0.933855	0.950199	0.929113	0.882769	0.947921	0.963783	0.980265	0.928607	0.908217	0.951521	0.966307	0.953084	0.881011	0.91277	0.965494	0.956027	0.961492	0.913583	0.966233	0.967402	0.954515	0.975079	1.00724	0.974278	0.932966	0.986614	0.993588	1.00531	0.960188	0.932073	0.912007	0.94787	0.964552	0.918225	0.940344	0.952542	0.90803	0.997167	1.00956	0.940629	0.947921	1.05018	1.01367
Aradu.A01	71000001	72000000	90.9065	0.958598	1	1.03135	0.978703	0.97506	0.953567	0.921356	0.948772	0.954367	0.937508	0.91255	0.977538	0.952115	0.930105	0.99087	0.878015	0.948886	0.969509	0.975286	0.983108	0.959702	0.965068	0.955201	1.02091	1.02407	1.07008	0.990346	0.984708	0.94822	0.989489	0.975889	1.00344	0.873036	0.956607	0.939786	0.952385	0.960603	0.949625	0.968124	1.02161	0.971956	0.999323	0.952966	0.910329	1.00424	0.936957
Aradu.A01	72000001	73000000	92.1869	0.955933	1	0.768413	0.819674	0.807071	0.755805	0.727887	0.773316	0.908094	0.79049	0.776652	0.800547	0.877309	0.867408	0.920849	0.697173	0.75752	0.835668	0.876745	0.812356	0.795773	0.874806	0.863141	0.72012	0.802847	0.785129	0.949569	0.764438	0.736589	0.749603	0.855245	0.866099	0.730973	0.796164	0.726	0.833973	0.75839	0.891789	0.723182	0.765497	0.918177	0.797784	0.769486	0.829091	0.900576	0.847743
Aradu.A01	73000001	74000000	93.4673	1.00598	1	0.937028	0.991407	0.984621	0.932763	0.888205	0.948118	0.960787	0.942386	0.958363	0.948028	1.00257	1.0131	0.963326	0.849576	0.899764	0.98832	0.974383	0.994231	0.950227	0.929722	1.02616	0.93387	0.976519	0.979143	1.02367	0.921198	0.966225	0.958902	0.948592	0.959783	0.88103	0.946381	0.918401	0.964111	0.920994	0.950997	0.954996	0.966556	1.01528	0.924185	0.934288	0.909229	1.02071	0.978192
Aradu.A01	74000001	75000000	94.7477	0.997974	1	0.942463	0.938038	0.974127	0.911855	0.865133	0.926072	0.981347	0.976393	0.95218	0.955293	0.952073	0.928788	0.996621	0.918555	0.939054	1.01179	0.953945	0.995379	0.980284	0.944964	0.967884	0.964074	0.970957	1.01204	1.04496	0.992225	0.960275	0.96323	0.981502	0.954791	0.986416	0.91155	0.884656	0.962367	0.939679	0.932891	0.875238	0.993482	0.992813	0.934192	0.940118	0.928249	0.971824	0.9733
Aradu.A01	75000001	76000000	96.028	1.00483	1	1.00593	1.00305	0.990341	0.974457	0.9088	1.03194	1.05685	0.978941	1.00204	0.94289	1.08604	1.03948	1.13728	0.925302	0.963253	0.989384	1.03019	1.04536	1.00997	1.0199	1.08547	1.0009	1.03375	1.09944	1.07609	1.01054	0.921046	1.04012	1.03966	0.997437	1.00247	1.01173	0.94964	1.04875	1.01258	1.04206	0.987188	1.06467	1.06963	0.973748	0.998859	0.984989	1.07264	1.06365
Aradu.A01	76000001	77000000	97.3084	1.01264	1	0.889856	0.875332	0.933965	0.923346	0.843658	0.910393	0.941589	0.887718	0.932103	0.897309	0.969422	0.943227	0.974543	0.846303	0.868976	0.975353	0.944762	0.940768	0.897949	0.931179	0.945621	0.91327	0.936703	0.959713	1.01647	0.875032	0.8884	0.976126	0.943362	0.925013	0.915726	0.921518	0.834019	0.912947	0.876971	0.931662	0.883392	0.981326	1.0281	0.905287	0.926086	0.89974	0.988885	0.943046
Aradu.A01	77000001	78000000	98.5888	1.01095	1	0.988193	0.993741	1.07094	0.97444	0.897304	0.979552	1.03204	1.03795	0.972804	1.09571	1.00132	1.01535	1.06758	0.945133	0.9687	1.11659	1.02037	0.999855	1.0029	1.02788	1.05191	0.986791	0.964002	1.03657	1.01513	0.992862	1.05066	0.993856	1.02459	0.962401	0.96917	1.0391	0.908061	0.975719	0.916038	0.983923	0.965935	1.02773	1.05471	0.968607	0.974493	0.925178	1.02543	0.998531
Aradu.A01	78000001	79000000	99.8692	1.04324	1	0.90827	0.998164	1.02173	0.971805	0.890699	0.960198	0.981596	1.00516	0.985986	0.986687	0.99627	0.921849	1.00564	0.885048	0.938434	1.06844	0.939761	0.967721	0.986436	0.915636	0.973807	0.980581	0.990665	0.978153	1.03625	0.974227	0.961512	0.990555	0.920382	0.944413	0.89637	0.972198	0.891337	0.923867	0.945364	0.947224	0.959308	1.01635	1.03571	0.956197	0.999349	0.882107	1.00975	0.939889
Aradu.A01	79000001	80000000	101.15	0.988583	1	1.02878	1.15063	1.06411	1.16659	0.95274	1.06306	1.06933	1.02656	1.06616	1.07663	1.04135	0.982312	1.05546	0.982595	1.01274	1.00306	0.988519	1.12499	1.06844	0.984861	1.07578	1.0317	1.11291	1.12156	1.06352	1.07707	1.08214	1.05647	1.028	0.971346	0.967138	1.04516	0.981515	0.975178	1.04044	0.96554	0.994807	1.07025	1.0451	0.966621	0.996271	0.932155	1.01753	1.12958
Aradu.A01	80000001	81000000	102.43	1.01222	1	0.939354	1.03573	0.978973	0.956815	0.85172	0.966993	1.0966	0.925499	0.9668	1.07997	0.987292	1.01844	1.10608	0.86326	0.940686	1.02073	0.924153	1.0174	0.997519	0.919601	0.987872	0.93965	1.03185	1.0163	1.06945	0.96633	0.976159	1.0296	0.980023	0.896911	0.907462	0.949516	0.904216	0.869049	0.938924	0.930303	0.909345	1.01342	1.04432	0.936201	1.01832	0.902752	1.01006	0.993437
Aradu.A01	81000001	82000000	103.71	0.938629	1	1.15479	1.07092	1.0318	1.04485	1.01572	1.03034	1.00344	1.00261	0.999605	0.928399	1.02078	1.01006	0.937871	0.980397	1.01185	0.986154	1.03519	1.04068	1.02941	1.13702	0.989535	1.10176	0.987967	1.11413	1.00915	1.11908	1.05234	1.04852	1.03597	0.982434	0.976583	1.0409	1.01805	1.10497	1.02931	1.01122	1.03175	1.05585	0.97497	1.03	1.04149	1.08179	1.04516	0.998659
Aradu.A01	82000001	83000000	104.991	0.987411	1	1.05214	1.01892	1.0071	0.981175	0.917384	0.970815	1.03033	0.986788	0.995001	0.994547	0.981911	0.944896	1.02145	0.932272	0.987431	1.05081	0.968221	0.959428	0.998071	0.956648	0.951991	1.03049	1.03279	1.01452	1.01242	0.985211	0.986103	0.972967	0.945518	0.980552	0.986794	1.02695	0.970879	1.08469	0.985618	0.966346	0.969822	0.988829	1.03114	1.01303	0.960534	0.924486	1.02549	1.01457
Aradu.A01	83000001	84000000	106.271	0.920776	1	0.959733	1.0325	1.03539	0.954481	0.86468	0.994547	0.988168	0.961867	0.99577	1.04311	0.949417	0.971921	0.949948	0.870704	0.912876	1.0801	0.895558	1.03379	0.985987	0.957984	0.940611	0.987574	1.00772	1.00583	0.972997	0.995898	1.00076	0.988734	0.913817	0.913964	0.922847	0.995695	0.931813	0.948391	0.94824	0.90258	0.928452	0.995612	0.980038	0.940257	0.965677	0.960102	0.987325	0.99655
Aradu.A01	84000001	85000000	107.551	0.999292	1	1.05934	1.14254	1.04622	1.09931	0.951145	1.09883	1.07529	1.07038	1.12847	1.08533	1.15042	1.04044	0.996927	0.989975	1.00579	1.03872	1.06487	1.12568	1.09907	1.03877	1.09636	1.11544	1.15177	1.16979	1.0876	1.21202	1.09293	1.11664	1.06192	1.00132	0.997413	1.07858	0.979889	1.03518	1.07894	1.03709	1.05708	1.07829	1.09617	1.04245	1.01911	1.00673	1.11084	1.0549
Aradu.A01	85000001	86000000	108.832	1.00382	1	0.793777	1.03804	0.857566	1.00149	0.919901	0.952361	0.845051	1.09461	1.16319	0.88788	0.996801	0.927577	0.872835	0.848219	0.901139	0.928179	0.880058	1.11161	0.926726	0.873601	0.953392	1.00039	1.09709	0.903794	0.947074	0.881985	1.02626	0.909342	0.942102	1.05571	0.918301	1.00845	0.856447	0.950933	0.949264	0.910578	0.977771	0.934893	1.04952	0.899368	0.876062	0.983334	1.02261	1.04392
Aradu.A01	86000001	87000000	110.112	1.58233	1	1.29429	0.88409	1.68103	0.954739	1.2508	1.13386	1.621	1.02246	0.951879	1.54847	0.927605	0.992144	1.72515	1.35053	1.10615	1.63749	1.4164	1.12044	1.25864	0.846339	1.09471	1.3315	1.13508	1.08009	1.33775	1.17306	1.14403	0.811662	1.26049	1.23489	2.03695	1.06347	1.34877	1.132	1.76027	1.2275	1.26403	1.0849	1.45514	1.08773	1.357	1.11852	0.930611	1.21679
Aradu.A01	87000001	88000000	111.393	0.981145	1	0.989038	1.04524	0.977427	1.01895	0.873969	0.936763	0.994005	0.948926	0.98224	1.02209	0.96916	0.941744	0.983284	0.888881	0.976396	0.995626	0.963382	1.01349	0.987803	0.99265	0.956621	0.966952	0.989913	1.06134	1.04444	1.00421	0.966321	0.974542	0.960811	0.891068	0.930124	0.99955	0.926895	0.904007	0.961772	0.955424	0.916503	1.01481	0.987658	0.966908	0.91306	0.932457	0.980618	0.938126
Aradu.A01	88000001	89000000	112.673	1.00343	1	0.92501	0.865585	0.929362	0.902822	0.863923	0.919122	0.92388	0.913267	0.909145	0.916145	0.938408	0.938703	0.929982	0.911799	0.938779	0.92448	0.933338	0.944702	0.898625	0.973951	0.899653	0.937269	0.939783	0.995405	0.993774	0.954763	0.864918	0.959823	0.926173	0.9485	0.898301	0.944528	0.988096	0.954159	0.969787	0.935707	0.876486	0.917487	0.93879	0.993158	0.930184	0.914569	0.980812	0.931469
Aradu.A01	89000001	90000000	113.953	0.937909	1	0.835505	0.748811	0.858132	0.788969	0.874401	0.85415	0.886065	0.879338	0.841383	0.932139	0.796186	0.770896	0.905553	0.873548	0.7718	0.961248	0.757296	0.906568	0.817408	0.793702	0.683428	0.77809	0.918518	0.746928	0.894409	0.722636	0.783217	0.788419	0.760706	0.867455	0.879698	0.792701	0.8808	0.781954	0.865029	0.758327	0.829803	0.81363	0.805232	0.833404	0.864795	0.829592	0.748896	0.802594
Aradu.A01	90000001	91000000	115.234	0.970961	1	0.852187	0.822269	0.878631	0.94048	1.07039	0.932157	0.822479	0.975484	0.936321	0.927157	1.02455	0.879763	0.836924	1.02237	0.980285	0.918339	0.91405	0.911743	0.867359	1.06263	0.971099	0.916403	0.923318	0.861181	0.875358	0.890197	0.833453	0.908217	0.897738	1.02677	0.962665	0.919962	1.01066	1.01825	0.976898	1.10466	0.959944	1.00633	0.843056	0.96674	1.04319	1.17268	0.914941	0.929953
Aradu.A01	91000001	92000000	116.514	0.972893	1	1.05672	0.858062	1.00361	0.944086	1.09233	0.999114	0.913079	1.0736	0.994537	1.13851	1.01539	0.94464	0.907407	1.08691	1.02685	1.11426	0.99209	0.956707	0.923042	1.01661	0.900934	0.950221	0.99339	0.970461	0.926752	0.975476	0.960896	0.921347	0.996891	1.00607	0.99354	1.03656	1.19549	0.976962	1.08305	1.04038	1.12748	0.991134	0.867858	1.04754	1.08877	1.03673	0.927729	0.934275
Aradu.A01	92000001	93000000	117.794	0.983928	1	0.958352	0.907504	0.912817	0.92757	1.064	0.976584	0.966492	1.02944	0.970454	0.979517	0.986302	0.902203	0.91636	0.982722	1.02383	0.911645	0.93505	0.900068	0.974768	0.987224	0.92645	0.907547	0.983414	0.914803	0.889492	0.847584	0.925455	0.945689	0.93489	1.02276	0.969823	0.969673	1.03046	0.925514	0.962225	1.02224	0.986205	0.897816	0.916904	1.04214	0.998842	1.00415	0.884771	0.964335
Aradu.A01	93000001	94000000	119.075	0.950765	1	0.897989	0.832698	0.964496	0.8656	1.07193	0.883628	0.9312	1.04353	0.949441	1.07248	0.848765	0.819602	0.929556	1.04434	0.912789	1.02374	0.847367	0.915866	0.865853	0.936185	0.847159	0.919789	0.925812	0.844375	0.889118	0.795124	0.874609	0.77104	0.830845	0.877934	0.945952	0.945132	1.06086	0.857568	0.996605	0.970766	1.06593	0.964473	0.880596	0.901405	1.03645	0.93566	0.826065	0.840582
Aradu.A01	94000001	95000000	120.355	1.11343	1	1.14218	1.1184	1.02282	1.0864	1.11537	1.11883	1.02938	0.981364	1.02834	1.1135	1.01305	1.16035	1.02953	1.1532	1.07792	1.08304	1.11973	1.0455	1.14973	1.1773	1.20895	1.05575	0.946539	0.951561	1.02748	0.979561	1.16266	1.08296	1.12869	1.08416	1.13855	0.976566	1.07999	1.12576	0.990524	1.12562	0.963569	1.1269	1.02887	1.07634	1.10704	1.23487	1.08494	1.05491
Aradu.A01	95000001	96000000	121.636	0.98172	1	0.826442	0.766508	0.898228	0.786839	0.904599	0.859644	0.844684	0.816983	0.863736	0.926178	0.839195	0.799015	0.854282	0.901392	0.807035	0.871736	0.811126	0.853319	0.827753	0.931177	0.817819	0.842345	0.807716	0.770302	0.856793	0.761754	0.820042	0.758406	0.831981	0.902072	0.928027	0.824629	0.899098	0.869582	0.855638	0.866278	0.867867	0.852425	0.820635	0.875048	0.841881	0.846524	0.86324	0.813324
Aradu.A01	96000001	97000000	122.916	0.981338	1	0.889088	0.731789	0.828293	0.75527	0.892655	0.861298	0.900482	0.839613	0.903984	0.837531	0.859868	0.822614	0.858379	0.90377	0.914041	0.888652	0.830476	0.800698	0.805334	0.885394	0.844183	0.806292	0.811701	0.864257	0.853028	0.792977	0.782858	0.868661	0.877322	0.890362	0.904207	0.835389	0.860629	0.91149	0.879141	0.92187	0.848712	0.820645	0.796967	0.95181	0.878552	0.939482	0.860376	0.873827
Aradu.A01	97000001	98000000	124.196	0.892581	1	1.17021	1.03306	1.00616	1.04404	1.06338	1.12423	1.02379	1.06854	1.08113	1.05505	1.0464	0.958934	0.974336	1.14781	1.08471	1.00358	1.01958	1.06824	1.13079	1.06611	0.961572	0.987851	0.994753	1.07904	0.975322	1.07718	1.0262	1.03367	1.0995	1.00901	1.06071	1.10319	1.13416	1.01274	1.07221	0.985144	1.07274	0.987876	1.0009	1.05885	1.04189	1.08217	0.918826	1.07219
Aradu.A01	98000001	99000000	125.477	0.498843	1	0.917614	0.513209	0.788143	0.831206	1.63865	0.799642	0.528791	1.01974	0.829098	1.113	0.605876	0.778888	0.457654	1.76211	0.874577	0.947575	0.751687	0.624795	0.582063	0.594085	0.528765	0.91545	0.651981	0.440056	0.547959	0.461776	0.656536	0.537002	0.625218	0.960863	1.33292	1.10483	1.41306	0.663844	1.15463	0.875191	1.22276	0.678089	0.502698	0.959251	0.855911	1.19271	0.49514	0.743377
Aradu.A01	99000001	100000000	126.757	0.985908	1	0.94797	0.911637	0.849505	0.964174	0.997727	0.914206	0.960827	0.980306	0.967956	0.885068	0.991943	0.961514	0.867665	0.989379	1.01665	0.828637	0.954207	0.940008	0.974803	1.14039	0.960704	0.948304	0.907481	0.932594	0.886288	0.896875	0.917942	0.93503	1.02053	1.04948	1.00766	0.909781	1.05339	1.04297	0.943582	1.04701	0.985637	0.948785	0.872752	1.01024	0.98736	1.10611	1.02839	1.00058
Aradu.A01	100000001	101000000	128.037	1.12933	1	0.993885	0.891007	0.989454	1.05309	1.04198	1.08146	1.0802	1.0019	1.03162	1.10216	1.07903	0.972922	1.02814	1.03255	1.10954	1.06433	1.02733	0.981231	1.01124	1.05697	1.10895	0.962892	1.07425	0.96427	1.07138	0.960782	0.888099	1.03246	1.09312	1.03856	1.04909	1.02069	1.10968	1.08347	0.994348	1.09941	1.12229	1.03693	1.03936	1.04533	1.14682	1.11495	1.02294	0.995691
Aradu.A01	101000001	102000000	129.318	1.02336	1	0.864605	0.806112	0.927199	0.866991	0.97387	0.913881	0.958818	0.957699	0.90666	1.03218	0.952738	0.905712	0.946903	0.953866	0.988388	0.996566	0.967625	0.905294	0.862367	0.969375	0.897221	0.87758	1.01135	0.880679	0.99935	0.825793	0.810634	0.870528	0.906529	0.885607	0.943572	0.895222	0.996822	0.914241	0.916893	0.943708	0.993418	0.925019	0.930352	0.977837	1.01225	0.946489	0.923686	0.858893
Aradu.A01	102000001	103000000	130.598	0.938813	1	0.987345	0.849302	0.857579	0.889928	1.0189	0.96303	0.871746	0.887107	0.972439	0.928326	0.926667	0.822911	0.824286	1.02282	0.917146	0.963518	0.929634	0.907059	0.915492	0.979695	0.846033	0.941928	0.924718	0.913632	0.825894	0.901126	0.893865	0.909628	0.960715	0.949278	1.01276	0.884446	1.06192	0.94402	0.963299	0.958456	0.97446	0.948202	0.791014	1.04154	0.987801	1.01879	0.911476	0.888925
Aradu.A01	103000001	104000000	131.879	0.95118	1	1.0273	0.93583	0.935581	0.977008	1.00693	0.96195	0.936712	1.03631	1.03831	0.976639	0.963841	0.969702	0.966785	0.993739	1.00581	0.949842	1.0181	0.921608	0.911702	0.966336	0.947316	1.00362	0.965749	0.963043	0.965032	0.897146	0.972161	0.969906	0.977398	0.942428	0.957163	0.936603	1.04144	0.967718	0.899596	1.03587	1.08563	0.94141	0.966641	0.998168	1.01335	0.97498	0.89825	0.847619
Aradu.A01	104000001	105000000	133.159	1.02405	1	0.975711	0.824571	0.93081	0.937398	0.958053	0.982752	0.982775	0.984216	0.950837	0.957314	0.888765	0.876447	0.881211	0.977572	0.975787	0.929997	0.976883	0.866079	0.901161	1.05314	0.921184	0.966595	0.930972	0.859336	0.950352	0.897257	0.91803	0.966694	0.934328	0.9645	0.939699	0.940838	0.9658	0.858465	0.952117	0.976099	0.987773	0.980342	0.945854	1.0497	0.945075	0.971476	0.948269	0.920364
Aradu.A01	105000001	106000000	134.439	0.948331	1	0.945727	0.921756	0.909753	1.01893	1.05179	0.991975	0.923118	0.940985	1.00364	0.966123	0.945806	0.87235	0.865341	1.08291	0.98857	0.964816	0.947019	0.931296	0.914111	1.099	0.919812	1.04797	0.983948	0.9327	0.910104	0.908543	0.919524	0.958631	0.90546	0.975698	0.975865	0.872145	1.04255	1.07257	0.988448	1.06893	1.09634	0.992769	0.885274	1.01414	1.05436	1.09402	0.917174	0.863131
Aradu.A01	106000001	107000000	135.72	0.984475	1	0.819331	0.793997	0.909418	0.814373	0.920775	0.933365	0.826837	0.948387	0.958583	0.934879	0.918029	0.893543	0.82556	0.922714	0.876502	0.977032	0.839188	0.901152	0.860568	0.855373	0.862177	0.810359	0.907451	0.765695	0.875961	0.870466	0.859635	0.860723	0.867063	0.91347	0.887572	0.900231	0.901196	0.847388	0.83375	0.940638	0.942807	0.856525	0.872326	0.866959	0.894481	0.921638	0.891205	0.854659
Aradu.A01	107000001	107035537	137	1.66829	1	3.89713	4.47477	4.70512	7.11173	8.07187	5.01371	9.07868	6.43328	2.4311	16.5229	11.0284	13.0022	6.32772	3.50213	14.5609	12.9012	22.7495	4.67358	3.94576	3.89096	3.18278	3.86312	8.20619	5.10493	1.92125	0	11.3158	6.27906	9.62676	4.84956	1.89944	12.9748	10.6981	0	3.99705	3.96047	11.3761	1.93118	0	0	11.1197	12.0895	1.09752	4.66805
Aradu.A02	1	1000000	1.16129e-06	1.07675	1	1.04265	0.921573	1.01563	0.933694	1.02737	1.02355	0.996024	1.00819	0.963666	1.02437	0.94293	0.925516	0.916719	1.08375	1.00527	1.00281	0.973346	0.852772	1.01122	0.999092	0.973279	0.937172	0.891676	0.916522	0.9449	0.958565	1.00086	1.03731	1.02014	0.978612	1.02328	0.990136	1.07205	0.943334	0.980737	0.989853	0.987354	0.978534	0.934735	1.06802	0.966916	1.01866	0.985968	0.927615
Aradu.A02	1000001	2000000	1.16129	1.15128	1	1.01916	0.853046	1.09993	0.990934	1.0417	1.05852	1.08562	1.04959	1.0648	1.12273	0.849214	0.987193	1.08126	1.12329	1.04222	1.0882	0.955863	0.832502	1.05765	0.823746	1.05844	1.05826	0.975249	0.810938	1.05475	0.784705	1.03463	1.02141	0.768056	0.975045	1.05563	0.936448	1.13262	0.947044	1.00284	1.03906	1.12715	0.994523	1.04254	1.12826	1.08757	1.10057	0.851316	0.828516
Aradu.A02	2000001	3000000	2.32258	0.942394	1	0.877883	0.67794	0.912715	0.82192	0.95002	0.855174	0.87529	0.895561	0.886108	0.919704	0.94999	0.829562	0.860811	0.917777	0.904855	0.995537	0.873815	0.834716	0.769337	0.97924	0.897943	0.83462	0.864431	0.721599	0.838814	0.804407	0.810557	0.810852	0.848202	0.944692	0.916059	0.775296	0.916976	0.934054	0.894539	1.0183	0.918663	0.93793	0.82467	0.943666	0.986471	1.06279	0.886923	0.793895
Aradu.A02	3000001	4000000	3.48387	0.887932	1	0.83023	0.738813	0.729015	0.759939	0.907608	0.865497	0.910944	0.800043	0.791297	0.771211	0.823942	0.827443	0.855518	0.874042	0.878799	0.808678	0.83182	0.819461	0.784921	0.871691	0.813945	0.850975	0.883143	0.82447	0.80059	0.814384	0.776014	0.842833	0.875723	0.892957	0.858091	0.77282	0.89999	0.84835	0.892208	0.928885	0.853193	0.902475	0.862502	0.878382	0.787955	0.915598	0.88281	0.862539
Aradu.A02	4000001	5000000	4.64516	1.10222	1	1.15719	1.03297	0.937083	1.17874	1.26363	1.14718	1.00975	1.21617	1.19852	1.02852	1.0086	1.12323	1.02606	1.26978	1.21796	1.0703	1.18849	0.949955	1.15946	1.08982	1.22875	1.21117	0.944777	1.06535	0.992055	0.938458	1.14253	1.23097	1.01437	1.06128	1.22927	1.13806	1.029	1.01865	1.19438	1.19948	1.14819	1.08699	1.01449	1.27606	1.12939	1.19099	1.04696	1.01462
Aradu.A02	5000001	6000000	5.80645	1.02538	1	1.03591	0.979624	0.992275	0.996279	1.00818	0.989383	1.23333	0.974704	1.0424	1.09454	1.02508	1.03055	1.07123	1.01668	0.991127	0.934229	1.00165	0.963501	0.989244	1.01357	1.08044	0.983999	1.01306	0.966331	1.05075	0.957567	1.06197	0.936939	1.10027	1.0681	1.0074	1.08881	1.07753	0.932568	0.915314	1.03874	1.03803	1.05933	0.985807	1.06524	0.960416	0.972105	1.03758	1.03798
Aradu.A02	6000001	7000000	6.96774	1.06429	1	0.977154	1.00054	0.84734	1.12339	1.02078	1.02442	0.804474	1.07208	1.10271	0.923693	1.06215	0.979846	0.857794	1.10624	1.01224	0.853192	1.00831	0.953348	1.05565	1.14953	1.02137	1.13398	0.988632	1.03311	0.93826	0.927751	1.01224	1.03758	0.988831	1.07614	0.94047	1.06893	1.07184	1.21283	1.01701	1.17884	1.20427	0.949258	0.937306	1.08561	1.05722	1.1693	1.12628	0.939875
Aradu.A02	7000001	8000000	8.12903	1.10088	1	1.20384	0.905014	0.849272	1.00983	1.17572	1.14643	1.0431	0.915441	0.937832	0.754686	1.02511	0.933543	1.08546	1.27823	1.27282	0.812632	1.17597	1.01006	1.19175	1.26854	1.15957	0.975573	0.981382	1.09487	1.00385	1.10249	0.942448	1.16834	1.00738	1.11358	1.08141	0.866049	1.15624	1.2866	1.11113	1.32382	0.901304	1.08596	1.05387	1.23223	1.2406	1.253	1.07276	1.0245
Aradu.A02	8000001	9000000	9.29032	0.997461	1	1.15197	1.03246	1.08208	1.06557	1.09335	1.12441	0.991921	1.01717	1.06476	0.961208	1.11242	0.979699	0.966267	1.14342	1.08414	1.02167	0.987431	1.03669	0.999693	1.05953	1.0219	1.01592	1.07555	1.08445	1.02128	1.11614	1.04455	1.08947	1.01357	0.976355	1.17914	1.01041	1.13725	1.05902	1.07006	1.03251	1.10099	1.08782	0.985898	1.11325	1.06015	1.07311	0.975091	0.998754
Aradu.A02	9000001	10000000	10.4516	1.11255	1	0.81725	0.779895	0.964752	0.832857	0.840831	0.870795	1.05607	0.883543	0.873607	1.02309	0.927928	0.966315	1.04101	0.837371	0.892704	0.993636	0.967299	0.943744	0.861236	0.891052	0.922309	0.833239	0.884721	0.794424	1.11303	0.790383	0.795573	0.93918	0.957695	0.916939	0.873963	0.851283	0.88377	0.83899	0.844078	0.992504	0.894521	0.870728	1.06301	0.878274	0.942964	0.902023	0.982666	0.910527
Aradu.A02	10000001	11000000	11.6129	1.04104	1	0.943783	0.837229	0.856961	0.882915	0.93301	0.945384	0.970527	0.925989	0.914139	0.960029	0.97243	0.930928	0.933354	1.01668	0.991469	0.940622	0.94472	0.90649	0.898618	0.95807	0.982806	0.849549	0.942567	0.874976	0.985797	0.844906	0.840092	0.927308	1.02189	1.00998	0.971596	0.847746	0.980193	0.949276	0.967307	1.05434	0.951696	0.989684	0.96227	0.981693	1.04174	0.973401	0.969472	0.917269
Aradu.A02	11000001	12000000	12.7742	1.04129	1	1.29475	1.14493	1.03311	1.05347	1.18116	1.26011	1.16077	1.00534	0.989224	0.933028	1.17946	1.06904	1.09941	1.1678	1.18957	0.993986	1.21642	1.05179	1.14417	1.13455	1.1207	1.07461	1.14213	1.19819	1.07908	1.27156	1.01193	1.127	1.17398	1.02158	1.13324	1.04455	1.12375	1.14543	1.17125	1.16866	1.11485	1.04725	1.06579	1.1506	1.14914	1.14532	1.07498	1.17278
Aradu.A02	12000001	13000000	13.9355	1.04301	1	1.18333	1.00054	1.11479	1.06301	0.995059	1.05475	1.17325	0.974013	1.00843	1.01859	1.02623	0.989717	1.08028	1.03943	1.05574	1.10082	1.13049	1.03903	1.076	1.13822	1.03972	1.0617	1.06645	1.11638	1.05755	1.05126	1.00027	1.11558	1.01658	1.03802	0.996556	0.96886	1.10165	1.06945	1.05873	1.06285	1.00599	1.08063	0.990588	1.09098	1.05896	1.00016	1.02902	0.978855
Aradu.A02	13000001	14000000	15.0968	1.00939	1	0.99715	1.17111	1.08895	1.09493	1.18574	1.09412	0.928704	1.10645	1.07216	1.03794	1.22668	1.0629	0.935813	1.14756	1.06493	1.01565	1.11222	1.17082	1.06296	1.12396	1.11884	1.04756	1.11598	1.01526	1.07331	1.08669	1.07055	1.01586	0.969934	1.09666	1.03514	1.11671	1.10413	1.00021	1.1729	1.23628	1.13283	1.14482	1.02597	1.15983	1.10338	1.12582	1.10933	1.06695
Aradu.A02	14000001	15000000	16.2581	0.970725	1	0.855719	1.02978	0.884147	0.93907	0.950943	0.956852	0.927632	0.961626	0.954726	0.840204	0.970088	0.969155	0.976821	0.927329	0.867428	0.8671	1.05252	1.00128	1.01415	1.0476	1.01691	0.961304	0.948395	0.92336	0.975116	0.929726	0.941202	0.946122	1.03739	1.00391	0.915264	0.956246	0.949424	1.01466	0.889323	1.02663	0.957163	0.915723	0.939236	0.917152	0.877732	1.0338	1.01853	1.02788
Aradu.A02	15000001	16000000	17.4194	1.03925	1	1.02024	1.04621	1.0325	1.02293	1.01037	1.02715	0.958204	1.03725	1.10999	1.04823	1.02291	0.968728	1.00244	1.06336	1.03999	1.04446	0.947761	1.07431	1.06887	0.938912	0.952363	0.953064	1.08141	1.02611	1.00854	1.10753	0.958322	1.00763	0.965125	0.940067	0.985381	1.01752	0.986096	0.975253	1.00756	0.988213	1.02551	1.07805	1.01559	1.01529	1.03085	0.995679	1.05702	0.979699
Aradu.A02	16000001	17000000	18.5806	0.970446	1	0.929105	0.904546	0.934201	0.90711	0.92425	0.959622	1.03489	0.962799	0.94869	0.964329	0.969879	1.01736	1.0073	0.88796	0.911536	1.00643	1.02869	0.949475	0.944879	1.06389	1.02069	0.968483	0.894686	0.923686	0.975537	0.921089	0.988695	0.999642	1.10171	0.989692	0.974118	0.954399	1.00008	1.0339	0.896477	0.978992	0.892581	0.954275	0.952664	0.99314	0.908877	0.99135	1.05473	1.01562
Aradu.A02	17000001	18000000	19.7419	1.05776	1	0.967751	0.975704	0.965284	0.973341	0.945079	0.972824	0.93921	0.972025	0.959541	0.891071	0.986341	1.00944	1.02127	0.888561	0.926717	1.01317	0.947008	1.05711	1.01037	0.903996	0.981173	0.983925	1.00034	0.951737	1.08766	0.917203	0.96742	1.02059	1.02108	0.968243	0.938617	0.970221	0.92087	0.94403	0.945066	0.920699	0.942684	0.956517	1.07369	0.946813	0.831977	0.885365	0.96279	0.990192
Aradu.A02	18000001	19000000	20.9032	0.957968	1	1.0349	0.987284	0.992153	0.999081	1.03522	1.00157	0.938496	1.01772	1.02378	0.936735	1.04779	0.999696	0.969776	1.05017	1.1051	1.01503	1.06822	1.03425	1.06793	1.10674	1.03376	1.09486	0.977134	1.15915	0.912439	1.1623	1.03712	1.03947	1.04795	1.06004	1.074	0.970665	1.08094	1.10796	0.969268	1.0913	1.07191	1.07541	0.935264	1.1204	1.07226	1.07585	1.06852	0.985288
Aradu.A02	19000001	20000000	22.0645	0.952117	1	0.843265	0.888914	0.896375	0.927198	0.889817	0.902096	0.85425	0.971128	0.941371	0.801486	0.884846	0.873178	0.898619	0.870173	0.854027	0.926349	0.906307	0.936997	0.907641	0.977321	0.881237	0.978735	0.872341	0.801521	0.899168	0.89727	0.941609	0.899992	0.901764	0.905591	1.00174	0.869701	0.856529	0.929977	0.859167	0.881849	0.913004	0.90729	0.877472	0.90838	0.859003	0.982367	0.951429	0.902413
Aradu.A02	20000001	21000000	23.2258	0.943619	1	0.889392	0.937615	0.870753	0.914181	0.89325	0.913755	0.881708	0.929844	0.983873	0.847122	0.87168	0.866621	0.843964	0.901105	0.883847	0.93117	0.863598	0.928935	0.950467	0.931841	0.942136	0.928449	0.964151	0.891881	0.895128	0.841618	0.898708	0.954461	0.899947	0.999371	0.899134	0.911486	0.897907	0.941238	0.880384	0.853818	0.841743	0.887313	0.946121	0.884231	0.849992	0.936659	0.915143	0.921923
Aradu.A02	21000001	22000000	24.3871	1.61665	1	1.52519	1.23661	1.47593	1.15496	1.38447	1.3903	1.26923	1.25855	1.15916	1.38131	1.21533	1.26373	1.33337	1.41386	1.32657	1.49389	1.71334	1.3442	1.39876	1.12006	1.23684	1.4683	1.34527	1.50775	1.32353	1.54669	1.31865	1.13256	1.47854	1.43323	1.70185	1.36756	1.59098	1.28768	1.84744	1.39067	1.43208	1.27935	1.62725	1.30334	1.44417	1.23746	1.24321	1.55022
Aradu.A02	22000001	23000000	25.5484	1.06552	1	0.998589	0.995668	1.01297	0.976077	0.947283	0.990841	1.08553	0.984149	1.00644	1.00393	1.02124	0.987573	1.06243	0.941111	1.01405	1.05055	1.02784	0.98843	0.934966	0.970687	1.01581	0.972256	0.991794	1.00243	1.04112	0.971348	0.935337	1.07344	0.97881	0.962221	0.912513	0.988411	1.00984	0.98075	0.98379	1.01065	0.989207	1.07921	1.02725	1.03989	1.00043	0.974324	1.01619	0.969377
Aradu.A02	23000001	24000000	26.7097	0.988744	1	0.899642	0.849418	0.937637	0.898168	0.880754	0.901126	0.897424	0.935866	0.943228	0.949592	0.934644	0.914482	0.886979	0.929041	0.944664	0.989605	0.976489	0.940759	0.889528	0.993187	0.886348	1.00427	0.976134	0.873732	0.962814	0.863281	0.883392	0.858691	0.885207	0.922663	0.924303	0.888613	0.888908	0.913972	0.91278	0.979546	0.934741	0.910304	0.953052	0.929402	0.943888	0.949304	0.922756	0.911709
Aradu.A02	24000001	25000000	27.871	1.00049	1	0.989428	0.973329	0.931352	0.923077	0.893738	0.959577	1.00289	0.988102	0.958857	0.901449	0.938675	0.948199	0.995166	0.888458	1.02696	0.952218	0.983558	0.999874	1.01517	1.00467	0.968421	0.983606	0.955518	1.03517	0.97965	0.975016	0.94895	1.00184	0.996217	0.943723	0.955552	1.03138	0.924706	1.00311	0.894003	0.939947	0.892663	1.00849	0.991012	1.00972	0.921531	0.945387	1.02885	0.931216
Aradu.A02	25000001	26000000	29.0323	0.97201	1	0.976717	0.887174	0.959138	0.962136	0.950107	0.998041	0.996567	1.00104	0.941415	0.883206	0.968349	0.958279	1.00076	1.02465	0.928051	0.994378	1.0257	0.93958	0.978681	1.00719	0.992622	0.988478	0.963496	0.930542	1.02994	0.979388	0.926859	1.02388	0.944377	0.967756	0.946664	0.914918	0.94003	1.02138	0.954229	1.01038	0.959036	0.950646	0.966065	0.942559	0.911376	0.991751	0.983494	0.954989
Aradu.A02	26000001	27000000	30.1935	1.03309	1	1.72626	1.79543	1.71188	1.58668	2.04104	1.59767	1.29062	1.49802	1.37558	1.31266	1.55224	1.42579	1.45523	1.89889	1.60296	1.26172	1.82572	1.73256	1.46885	1.41774	1.22971	1.73111	1.31752	1.56925	1.3251	1.9539	1.30325	1.30748	1.34623	1.64353	2.14466	1.73233	1.85514	1.44091	2.55455	1.79334	1.58517	1.59077	1.37806	1.50519	1.30155	1.60054	1.21746	1.76559
Aradu.A02	27000001	28000000	31.3548	1.19982	1	1.08222	1.39158	1.04073	1.31939	1.00986	1.08724	1.26213	1.04069	1.02529	0.977978	0.902515	0.884481	1.15957	1.26777	1.03053	1.11935	1.13026	1.16371	1.40653	1.25184	1.16563	1.15178	1.05442	1.1057	1.21147	1.29983	1.17238	1.21755	0.894613	1.21995	1.0199	1.10152	1.0696	1.06097	1.29852	1.203	1.24463	1.00315	1.15685	1.03271	1.17753	1.20207	0.929943	0.960173
Aradu.A02	28000001	29000000	32.5161	0.948112	1	0.984567	0.99308	1.02587	0.9642	0.960515	0.981344	0.937003	0.994707	1.02636	0.948736	0.966005	0.941072	0.975563	0.923879	0.979348	1.00992	0.875185	1.04163	0.9844	1.06494	1.0095	1.00865	0.992504	0.976218	0.940494	1.00557	0.991712	0.900195	0.921948	1.00697	0.987873	1.00131	0.92705	1.01897	0.953679	0.970683	0.934255	0.968896	0.957375	0.947033	0.917727	0.999754	0.998922	0.979585
Aradu.A02	29000001	30000000	33.6774	1.05946	1	0.871019	0.890203	0.993507	0.909104	0.866007	0.948454	1.01575	1.0025	0.98484	1.04331	0.974856	0.949315	1.03342	0.849578	0.880406	1.11627	0.908517	0.98402	0.920311	0.878493	0.975613	0.948865	1.02066	0.935166	1.06827	0.93807	0.90362	1.01865	0.923073	0.934727	0.905772	0.93505	0.895076	0.869813	0.936078	0.971986	0.923714	0.961635	1.04847	0.92278	0.91307	0.889129	0.952132	0.918675
Aradu.A02	30000001	31000000	34.8387	1.00804	1	1.02435	1.30283	1.08147	1.15961	0.959338	1.07297	0.959997	1.19492	1.2157	1.01091	1.0473	1.01915	0.983303	0.963751	0.97387	1.07294	1.03009	1.13237	1.08636	0.930248	1.03582	1.1807	1.06555	1.24335	1.0213	1.23425	1.25538	1.23235	1.06254	1.03589	1.00134	1.21345	0.996737	0.991176	1.0386	0.948951	1.08612	1.08934	1.08379	1.0533	1.01191	0.966497	1.08084	1.05083
Aradu.A02	31000001	32000000	36	1.03712	1	0.810733	0.800291	0.97342	0.790965	0.83948	0.892668	1.05884	0.864278	0.854639	0.952095	1.00599	0.960438	1.03789	0.819781	0.857502	0.949758	0.947005	0.890414	0.832004	0.833527	0.987673	0.847337	0.948233	0.848956	1.061	0.834328	0.790254	0.930047	0.972286	0.917218	0.895796	0.831311	0.825348	0.849922	0.903679	0.904649	0.818621	0.859031	1.04314	0.890388	0.92425	0.846606	0.9592	0.96609
Aradu.A02	32000001	33000000	37.1613	1.04217	1	0.989249	1.18685	1.00508	1.08992	0.939354	1.08471	0.975759	1.08805	1.12709	0.933594	1.07179	1.02784	0.977325	0.962441	0.998263	0.995635	1.01081	1.17155	1.08684	0.993867	1.05257	1.03425	1.04683	1.09403	1.0308	1.10113	1.10794	1.03592	1.08592	1.01338	0.947935	1.14381	0.989436	1.01462	1.02925	0.969465	0.949973	1.07277	1.06142	1.04893	0.980552	1.0341	1.12291	1.07438
Aradu.A02	33000001	34000000	38.3226	0.948901	1	0.992549	1.08066	0.986211	1.04959	0.969944	1.01423	0.948338	1.04788	1.02683	1.00339	0.958226	0.958344	0.963087	0.964649	0.941386	1.00251	0.932372	1.03483	1.02003	0.988114	0.976095	1.06313	0.984322	1.07371	0.933518	1.04089	1.04734	0.986861	1.0068	0.932391	0.996877	1.01533	1.01109	0.998664	0.992816	0.99251	1.02202	1.0471	0.964377	0.991357	0.978973	0.981054	0.9902	0.976534
Aradu.A02	34000001	35000000	39.4839	1.06586	1	0.954534	1.0678	1.00716	1.03599	0.910434	1.00026	1.09435	1.05712	1.0704	1.03086	1.02358	1.0066	1.06914	0.926288	1.02208	1.05987	1.01235	1.04903	0.973065	0.911191	1.02669	1.01945	1.09081	0.971268	1.12106	1.0251	1.04324	1.07664	1.02419	0.987786	0.971431	1.07168	0.935985	0.983005	0.939859	1.0749	0.987646	1.08142	1.10929	1.02366	1.04953	0.928173	1.08658	1.07408
Aradu.A02	35000001	36000000	40.6452	0.911506	1	0.940005	1.01908	0.989421	0.992053	0.929862	1.03696	0.934908	1.00067	1.02645	1.06438	0.980937	0.923782	0.966506	0.959836	1.01077	1.02603	0.916877	1.12676	0.975756	0.955048	0.922556	0.99946	1.02993	0.988413	0.970607	1.01167	1.00688	1.00437	0.880272	0.942295	0.96968	1.01257	0.9551	0.943255	1.11623	0.911331	1.01404	1.05532	0.940773	0.981498	0.99912	0.9085	0.935519	1.00125
Aradu.A02	36000001	37000000	41.8065	0.936497	1	0.834724	1.00027	0.963337	1.00548	0.911756	0.949857	0.757679	1.10904	1.10243	0.942299	0.826507	0.797259	0.792754	0.842321	0.896853	1.13044	0.81095	1.10957	0.979436	0.90194	0.878987	1.00966	1.09075	0.914885	0.882614	0.920738	0.98104	0.873523	0.831372	0.963755	0.903392	1.06094	0.808302	0.898512	0.926191	0.801165	0.903804	1.00365	0.946883	0.927356	0.862542	0.895479	0.878555	0.83245
Aradu.A02	37000001	38000000	42.9677	0.977261	1	1.02133	1.06594	1.03355	0.951297	0.915528	1.03388	1.04314	0.950345	0.970225	0.957256	0.979292	1.00562	1.02445	0.912744	0.91153	1.0085	0.973032	1.06465	1.04113	0.968026	1.01861	0.928504	0.957299	1.05019	1.04083	1.01802	1.00081	1.0213	1.02112	0.924142	0.925134	0.992555	0.902822	0.943298	0.905115	0.913806	0.881285	1.03564	1.04907	0.969656	0.898202	0.91604	1.04299	1.03413
Aradu.A02	38000001	39000000	44.129	1.06335	1	0.780741	0.918488	0.91751	0.851175	0.810141	0.878278	0.947034	0.912471	0.94966	0.915663	1.00098	0.93712	0.956241	0.769915	0.838915	0.996165	0.920281	0.983787	0.856413	0.842802	0.916819	0.903825	0.963501	0.888911	1.05191	0.891213	0.897772	0.939382	0.912507	0.930461	0.829708	0.928748	0.806697	0.825087	0.850026	0.928782	0.91782	0.932676	1.11272	0.864525	0.900296	0.864307	0.969432	0.964571
Aradu.A02	39000001	40000000	45.2903	1.02667	1	1.16784	1.1154	1.11134	1.06602	1.06711	1.13302	1.11188	1.09811	1.09589	1.06341	1.11707	1.15665	1.13471	1.06546	1.07974	1.12776	1.16146	1.11286	1.10642	1.14745	1.17433	1.13593	1.10246	1.15983	1.11232	1.12297	1.07539	1.14544	1.1561	1.03118	1.07868	1.1023	1.09684	1.08752	1.12208	1.06396	1.02198	1.15989	1.16291	1.08909	1.06199	1.03647	1.13194	1.19659
Aradu.A02	40000001	41000000	46.4516	0.971056	1	0.886429	0.888835	0.949598	0.84359	0.886727	0.917471	0.880756	0.904032	0.895662	0.935792	0.907877	0.953018	0.957596	0.853488	0.848773	0.977596	0.889307	0.971937	0.886076	0.932924	0.871992	0.849089	0.956434	0.940488	0.998582	0.881582	0.876839	0.974463	0.933238	0.961025	0.859537	0.900359	0.87448	0.9067	0.893462	0.879173	0.861881	0.98343	0.986615	0.887398	0.94391	0.906703	0.907551	0.938562
Aradu.A02	41000001	42000000	47.6129	0.987158	1	0.947685	1.07169	0.918586	0.935333	0.924912	1.01481	0.962219	0.938883	0.961917	0.887775	1.06568	0.91903	0.946203	0.898814	0.930276	0.903799	0.860128	1.02211	0.984719	1.00223	0.94818	0.954872	0.999531	1.1636	0.924784	1.09021	1.02562	0.971626	0.909776	0.937642	0.897977	0.957864	0.899482	1.01352	0.988568	0.862592	0.898572	1.0127	0.927659	0.913137	0.931053	0.969457	0.944588	0.922786
Aradu.A02	42000001	43000000	48.7742	0.979048	1	0.982609	1.09975	0.929719	0.97845	0.909968	0.963672	1.03832	0.985845	1.0038	0.945871	1.05691	1.01742	0.994763	0.902193	0.904002	1.00572	0.962318	1.06167	1.00484	0.974998	1.04668	0.963647	1.04242	1.09578	1.01171	1.02606	1.02837	0.977334	1.01357	0.98531	0.92385	0.991873	0.921355	0.993217	0.941227	0.868732	0.92147	0.989442	1.02604	0.96387	0.912856	0.922813	1.04789	1.06665
Aradu.A02	43000001	44000000	49.9355	1.06833	1	0.967955	1.15535	0.976161	1.03531	0.958793	1.05486	1.046	1.0053	1.04521	1.00944	1.11199	1.02821	1.07279	0.94895	1.00726	0.988784	1.08882	1.08006	1.03781	1.01081	1.11299	1.03177	1.00824	1.01868	1.08002	1.04477	1.07925	1.13283	1.07679	0.994376	0.959149	1.02496	0.973392	0.949065	0.994528	1.07393	1.04647	1.01707	1.10502	1.00432	1.04488	0.932962	1.13893	1.10007
Aradu.A02	44000001	45000000	51.0968	1.01187	1	1.16602	1.1745	1.0595	1.16472	0.92461	1.08959	1.12948	1.06291	1.11646	1.03579	1.1295	1.11596	1.13531	0.981181	1.0458	1.05117	1.16164	1.14138	1.12466	1.16623	1.10573	1.05121	1.05336	1.23981	1.11289	1.17562	1.11491	1.14357	1.12222	1.06422	0.9937	1.11775	1.07598	1.10488	1.01885	1.04568	1.04398	1.10859	1.15391	1.06009	1.02223	1.04505	1.11889	1.16443
Aradu.A02	45000001	46000000	52.2581	0.981477	1	0.850288	1.05119	0.915785	1.01254	0.880974	0.987705	0.92947	1.01591	1.03272	0.9172	0.932997	0.949981	0.903633	0.850874	0.949994	0.99031	0.959372	1.12933	1.0279	0.947277	1.06021	0.956091	1.02379	1.04399	0.996196	0.989655	1.05556	0.977714	1.03156	0.993023	0.962416	1.0243	0.910255	0.93127	0.93697	0.917653	0.888436	0.981197	1.03098	0.976878	0.908996	0.958681	1.04167	1.01606
Aradu.A02	46000001	47000000	53.4194	1.03063	1	0.950047	1.08659	1.06515	1.03713	0.906177	1.01436	1.12873	1.14693	1.06591	1.01122	1.00979	1.01141	1.12705	0.883648	0.941668	1.10471	0.970851	1.02332	0.971046	1.00361	0.960899	1.08679	1.03983	1.15136	1.06852	1.06087	1.01726	0.974489	0.984838	0.958238	0.943606	1.08546	0.949298	0.94289	0.97301	0.990031	1.12877	1.05677	1.07733	0.962643	1.01214	0.932549	1.00637	1.01508
Aradu.A02	47000001	48000000	54.5806	1.0091	1	0.994769	1.00664	1.10946	1.07412	0.953921	0.994938	1.02929	1.02713	1.04982	1.17126	1.07112	0.975901	1.0869	0.977049	1.02878	1.1245	1.1065	1.03655	0.95539	1.03945	1.05194	1.04202	1.03111	1.04326	1.06044	0.972277	1.00372	1.03653	1.03183	1.05739	0.972294	1.02026	1.03732	0.999146	1.01102	1.07659	1.05869	1.05255	1.0294	1.00068	1.0698	0.975774	0.991848	0.989521
Aradu.A02	48000001	49000000	55.7419	1.01171	1	1.03365	1.14874	1.07418	1.08928	0.973157	0.953228	0.974032	1.02628	1.06501	0.949245	1.00471	0.927958	0.991057	1.00925	1.00586	0.987671	0.98507	1.03582	0.972323	1.02654	0.988714	1.08725	0.959579	1.02421	1.00876	1.14465	1.1163	1.05773	0.997058	0.969506	0.968623	0.982291	1.0256	1.03322	1.00998	1.05808	1.08094	1.14059	1.00205	1.01141	1.10228	1.06644	1.07208	0.940932
Aradu.A02	49000001	50000000	56.9032	0.957948	1	1.01714	0.942266	0.902323	0.940811	1.04709	1.01182	0.887495	0.944516	0.922698	0.872071	1.05229	0.944718	0.92497	1.01065	1.02829	0.851181	1.07102	1.01779	0.973235	1.11027	1.01057	0.954924	1.02853	1.09521	0.939745	1.10925	0.972232	0.954185	0.972746	1.02019	0.950847	0.916589	1.09744	1.10552	1.01674	1.15074	0.919595	1.07285	0.930963	1.01317	1.10278	1.0691	1.05842	0.969171
Aradu.A02	50000001	51000000	58.0645	1.04938	1	1.03418	1.08315	0.976445	1.05938	0.894255	1.03029	1.1305	1.01492	1.04156	1.09321	1.0035	1.0142	1.0593	0.988869	0.998597	1.08031	1.05516	1.0254	1.06817	1.04226	1.01609	1.05889	1.05263	1.10948	1.13457	1.07359	1.00668	1.05061	1.01455	1.02834	0.968793	1.03021	1.01128	1.00152	1.04827	1.04895	1.05707	0.993239	1.10881	1.0162	1.07764	1.01078	0.984693	0.985527
Aradu.A02	51000001	52000000	59.2258	1.11024	1	0.728166	0.947053	0.788476	0.908985	0.779511	0.860727	0.785319	0.974298	1.01987	0.712554	0.989116	1.0438	0.812583	0.714412	0.862899	0.959117	0.967369	1.05228	0.867169	0.819208	1.05937	0.858614	0.978123	0.867778	1.01789	0.942117	0.901261	0.957026	1.00713	1.02652	0.766597	0.957379	0.701116	0.856038	0.793182	0.937526	0.734435	0.975429	1.08433	1.00203	0.786493	0.885444	1.10865	1.02958
Aradu.A02	52000001	53000000	60.3871	0.995816	1	0.912483	0.930744	0.982748	0.914191	0.840257	1.00179	0.996979	0.928858	0.941947	0.976538	0.946235	0.959795	1.00048	0.847044	0.917264	1.02092	0.995954	0.926208	0.931374	0.942424	0.912212	0.965116	0.957308	0.979953	1.00014	0.947252	0.925923	0.94404	0.976911	0.949558	0.891488	0.922686	0.926395	0.963672	0.85725	0.905938	0.860138	1.00532	0.98511	0.919069	0.968859	0.910333	1.00536	0.955269
Aradu.A02	53000001	54000000	61.5484	1.03866	1	0.964979	0.911511	0.99899	0.949454	0.919771	0.910809	1.00683	0.976506	0.90817	1.01366	1.03524	0.893741	1.07109	0.982794	0.959198	1.04934	1.05719	1.0441	0.97483	1.02271	0.950469	0.969702	0.984507	0.970434	1.04033	0.97273	0.890045	0.998489	0.972366	0.964845	0.98443	0.913451	0.922322	0.960782	0.956425	0.959883	0.92506	0.997973	1.01346	0.999394	0.998082	0.997923	0.96826	0.989651
Aradu.A02	54000001	55000000	62.7097	1.02735	1	0.963085	0.91403	0.955091	0.929786	0.881218	0.965068	1.04502	0.895951	0.943956	0.995157	0.984386	0.990758	1.03742	0.911774	1.01765	1.0347	1.00711	1.00644	0.985904	0.948133	0.990823	0.959718	1.06087	1.12349	1.05645	1.01632	0.976655	1.04307	1.02785	0.963694	0.934843	0.907556	0.94491	0.95105	0.942972	0.93394	0.944118	1.01903	1.08213	1.03125	1.05289	0.959043	0.992	0.990811
Aradu.A02	55000001	56000000	63.871	1.04233	1	0.860249	0.826529	0.956093	0.811345	0.834994	0.904108	1.02062	0.843782	0.86293	0.983955	0.901636	0.881094	1.01552	0.790442	0.849314	1.01253	0.920197	0.909119	0.878506	0.819835	0.90598	0.84564	0.943981	0.894838	1.05201	0.819442	0.803969	0.906083	0.916655	0.896514	0.908912	0.84147	0.845943	0.836795	0.863442	0.894041	0.821162	0.896453	1.05323	0.891696	0.884318	0.79026	0.941786	0.903199
Aradu.A02	56000001	57000000	65.0323	0.993415	1	0.974039	0.960513	0.936408	0.905726	0.913569	0.958229	1.07361	0.892835	0.941745	0.902196	0.966847	0.95206	1.06041	0.920527	0.940483	0.907579	0.945657	0.998792	0.918256	0.945245	0.91453	0.954097	0.977977	1.0254	1.0446	0.986205	0.919228	0.977389	0.908562	0.916448	0.910853	0.891211	0.871791	0.920227	0.929057	0.927801	0.919823	0.998344	0.978665	0.931498	0.952564	0.898042	0.925652	0.929927
Aradu.A02	57000001	58000000	66.1935	1.29428	1	0.869839	1.35912	0.986695	1.19911	1.0161	1.11581	1.22448	1.23684	1.33548	0.971853	1.20278	1.25186	1.30716	0.996914	1.08946	0.987225	1.15247	1.22689	1.1574	1.07834	1.2639	1.1778	1.22956	1.22436	1.50626	1.16387	1.21208	1.23598	1.19852	1.28982	0.981665	1.12657	0.891537	1.09346	1.04626	1.11169	1.01866	1.08602	1.54467	1.16246	0.963868	1.1397	1.33766	1.43559
Aradu.A02	58000001	59000000	67.3548	1.01599	1	1.01545	1.08686	1.02662	1.02698	0.954257	1.0618	1.02705	1.03586	1.07984	1.00825	1.05957	1.0164	1.03605	0.947152	0.955095	1.02107	0.976607	1.13017	1.05403	0.942225	1.09157	1.0149	1.09048	1.08495	1.02122	1.05185	1.02954	1.05664	1.05976	1.00307	1.00386	0.988108	1.01506	0.994641	1.01908	0.948906	0.938439	1.04776	1.02282	0.96579	0.997148	0.911006	1.03739	1.09089
Aradu.A02	59000001	60000000	68.5161	0.970986	1	1.03996	0.948138	0.998186	0.95068	0.973259	0.997738	1.01233	0.978678	0.961307	1.0009	1.05741	0.945228	1.01606	0.944144	1.02289	1.00247	1.1368	0.9866	0.956632	1.03359	0.920724	0.984806	0.995533	1.03546	0.998965	1.08958	0.99589	1.08738	1.00476	0.987702	0.947914	0.96125	0.953568	1.06268	1.03227	1.00159	0.99339	1.08435	1.00249	0.992735	1.01464	1.02091	1.04018	0.976873
Aradu.A02	60000001	61000000	69.6774	0.995866	1	0.940246	0.959039	1.06624	0.932379	0.931901	0.958802	0.957864	0.964566	0.99633	0.995332	0.90689	0.881465	0.970133	0.848736	0.890775	1.01049	0.903388	1.01995	0.94086	0.894269	0.84455	0.950816	0.995195	0.94626	0.98888	0.943555	0.960821	0.91318	0.904144	0.956972	0.939593	0.93479	0.973383	0.904864	0.944723	0.883982	0.923349	0.981627	0.991126	0.922062	0.981653	0.875986	0.924853	0.879682
Aradu.A02	61000001	62000000	70.8387	0.984859	1	1.02195	1.06757	0.979297	0.991365	1.0242	0.987833	1.05743	0.945032	1.03657	0.903503	1.01103	0.97892	1.04268	0.977904	0.996087	0.980382	0.971459	1.00834	1.04505	1.04531	1.08082	1.00412	1.01308	1.03978	1.05453	1.0931	1.04322	1.06883	0.991867	1.06428	0.98749	1.03233	1.0029	1.06155	0.993242	1.01375	0.937781	1.04008	0.981904	1.05355	0.915661	0.969697	0.979938	1.00775
Aradu.A02	62000001	63000000	72	0.910836	1	0.769439	0.877228	1.0092	0.922749	0.941426	0.896981	0.923142	1.0145	0.945225	0.997102	0.958078	0.825075	0.940167	0.895835	0.863638	1.00614	0.85085	0.952864	0.867485	0.861037	0.833989	0.891358	0.987236	0.880843	0.956237	0.907308	0.871402	0.914369	0.788447	0.867476	0.858651	0.924167	0.90144	0.845552	1.00347	0.920195	0.991443	0.983296	0.904631	0.881951	0.967978	0.857908	0.866127	0.839462
Aradu.A02	63000001	64000000	73.1613	1.01446	1	0.606834	0.913827	0.816943	0.883865	0.753478	0.790828	0.674426	0.980029	1.05612	0.726441	0.843174	0.873215	0.71258	0.665598	0.720647	0.971265	0.819779	1.03825	0.774242	0.726551	0.886326	0.812182	0.920625	0.77056	0.963607	0.815009	0.847518	0.840719	0.827537	0.995965	0.726883	0.960278	0.626552	0.757335	0.751587	0.796389	0.722949	0.854843	0.997204	0.803783	0.711789	0.825195	0.907297	0.890152
Aradu.A02	64000001	65000000	74.3226	1.04195	1	0.969593	1.00081	0.99458	0.994275	0.953972	1.00169	0.986707	0.986226	1.02202	0.945644	0.964905	0.973066	0.96205	0.958838	0.94184	1.05483	0.983317	1.02986	1.01654	1.00677	0.964614	1.00779	1.05502	1.04902	1.03818	1.02327	1.01144	1.01341	1.02374	0.968394	0.993695	0.917237	0.991641	0.983245	1.00103	0.921188	1.0255	1.0205	1.02285	0.992771	0.988093	1.01253	1.0794	0.975107
Aradu.A02	65000001	66000000	75.4839	0.903008	1	1.36623	1.02988	1.05016	1.17094	1.61104	1.24127	1.11344	1.1928	1.09723	1.17908	1.12816	1.22118	1.03889	1.78136	1.27394	1.05672	1.19959	1.04233	1.0645	1.06124	1.0772	1.11852	1.00672	1.0529	1.06398	1.02738	1.02825	1.13564	1.14094	1.15189	1.38229	1.3711	1.55578	1.01147	1.4496	1.22199	1.27045	1.13669	1.02178	1.28863	1.15824	1.23421	0.99211	1.16656
Aradu.A02	66000001	67000000	76.6452	1.00207	1	1.08863	1.06167	1.03929	1.01952	0.9512	1.04708	1.00932	1.06332	1.02352	1.00882	0.965692	0.971479	1.00418	0.997258	1.0372	1.07422	1.02904	1.04446	1.06765	1.04006	0.925643	1.04309	1.03016	1.13367	0.976152	1.08727	1.09581	1.0992	1.00837	0.963292	1.00643	1.07791	1.0462	0.999876	1.00821	0.965044	1.03575	1.03092	0.960988	0.991832	1.02503	0.998405	0.985975	0.96348
Aradu.A02	67000001	68000000	77.8065	1.02277	1	1.19029	1.14083	1.08989	1.24501	1.19444	1.1839	1.00946	1.20477	1.23359	0.964491	1.03557	0.946825	0.975203	1.17141	1.15597	1.07451	1.05202	1.21992	1.15741	1.08831	0.981088	1.26102	1.22298	1.1578	0.977311	1.20945	1.13171	1.25135	1.00688	0.959754	1.17689	1.15415	1.17139	1.04798	1.23692	1.03093	1.16842	1.18892	0.979975	1.16929	1.12751	1.12069	1.0213	0.980784
Aradu.A02	68000001	69000000	78.9677	0.981649	1	1.09528	1.0367	0.95155	1.07559	1.02494	1.0364	0.999647	1.01498	1.05402	0.934097	0.935215	0.939795	0.980068	1.0006	0.965257	0.967131	0.960311	1.06225	1.08694	1.04761	0.955372	1.08332	1.04897	1.09187	0.965399	1.03869	1.04666	1.05517	1.02909	0.952388	1.0626	1.08642	1.05578	1.05173	1.05352	0.958214	0.990657	0.944384	0.920066	1.01497	0.93021	0.978696	0.948689	0.963695
Aradu.A02	69000001	70000000	80.129	0.974226	1	1.11404	1.08923	1.08844	1.04322	1.1673	1.1351	1.00554	1.03198	1.09189	1.01262	1.04807	1.01524	0.994917	1.14221	1.14168	1.06057	1.0926	1.1674	1.16488	1.21239	1.11064	1.02421	1.06015	1.05971	0.99681	1.13047	1.1119	1.19946	1.04149	1.17701	1.11326	1.03151	1.10861	1.11156	1.07928	1.11286	1.02871	1.17311	1.00572	1.1361	1.1457	1.21205	1.09026	1.07153
Aradu.A02	70000001	71000000	81.2903	0.746723	1	0.643748	0.503175	0.878202	0.625237	1.16309	0.77017	0.684271	0.814491	0.759303	1.0521	0.67962	0.710365	0.685334	1.09853	0.693745	0.960189	0.681494	0.76105	0.644706	0.57108	0.618265	0.653346	0.826692	0.456381	0.767659	0.507988	0.566804	0.61548	0.606595	0.869283	0.963226	0.759068	0.928996	0.62802	0.972107	0.776779	0.81566	0.735145	0.729072	0.792058	0.76246	0.843796	0.6087	0.697588
Aradu.A02	71000001	72000000	82.4516	0.917614	1	0.859304	0.786878	0.854392	0.819233	0.827787	0.909029	0.836767	0.89416	0.888142	0.89971	0.901562	0.868654	0.896122	0.851699	0.889377	0.86032	0.859976	0.8382	0.807591	0.87384	0.862949	0.814331	0.877413	0.829154	0.885108	0.854231	0.86223	0.852276	0.90412	0.878415	0.873229	0.818009	0.861169	0.901219	0.821952	0.856001	0.855053	0.894894	0.893725	0.890998	0.89235	0.850474	0.91118	0.860671
Aradu.A02	72000001	73000000	83.6129	1.0485	1	0.965257	0.847559	0.892492	0.937552	0.812811	0.942335	0.997167	0.890567	0.930538	0.949959	0.950941	0.908596	0.99068	0.875946	0.955547	0.949093	0.990592	0.90773	0.863325	0.966171	0.899872	0.914235	0.968009	0.955929	0.987322	0.952361	0.892738	0.949957	0.985928	0.976441	0.826003	0.915074	0.940224	0.955179	0.937213	1.00139	0.951848	0.974149	0.958715	0.91488	0.982763	0.889931	0.984171	0.945225
Aradu.A02	73000001	74000000	84.7742	0.985314	1	0.913651	0.817955	0.911467	0.891132	0.937828	0.930303	0.922194	0.941619	0.916796	0.941284	0.906564	0.887812	0.955573	0.919576	0.972685	0.953596	0.968086	0.934053	0.879107	0.958009	0.911092	0.908868	0.944606	0.862014	0.963322	0.84344	0.857045	0.91421	0.954547	0.949336	0.914852	0.890069	0.951567	0.950777	0.911636	0.950342	0.918114	0.944937	0.924973	0.948132	0.97057	0.947693	0.941057	0.919768
Aradu.A02	74000001	75000000	85.9355	0.966264	1	1.01498	1.03963	1.00357	0.96158	0.951713	1.03028	0.920875	1.00836	1.0594	0.925503	0.955145	0.938908	0.902989	0.985747	0.973551	1.00599	0.964366	1.02666	0.996639	0.975585	0.959544	0.990139	1.02585	1.09439	0.95705	1.04378	0.958231	1.01948	0.986186	1.02357	1.00457	0.987219	0.997832	0.910435	0.930332	0.912091	0.945224	1.01372	0.944934	1.03003	0.914708	0.935988	0.988091	0.955431
Aradu.A02	75000001	76000000	87.0968	0.896693	1	0.955486	0.978906	0.916216	0.999	1.0503	0.967293	0.802076	1.02802	0.988379	0.859258	0.837582	0.824122	0.825027	0.995391	0.933317	0.909458	0.847809	0.990861	0.933723	1.05625	0.790013	1.01204	0.976299	0.855344	0.848904	0.899478	0.9751	0.909695	0.841549	0.952884	0.997715	0.916916	0.963516	1.01772	0.973133	0.875431	0.997656	0.984634	0.82155	0.938384	0.9654	1.01517	0.871087	0.81254
Aradu.A02	76000001	77000000	88.2581	0.932303	1	0.718665	0.738257	0.868036	0.769357	0.85873	0.836548	0.79364	0.886772	0.84026	0.924253	0.792758	0.700437	0.854088	0.869003	0.778107	0.983405	0.787118	0.802239	0.783225	0.745131	0.711521	0.820602	0.867563	0.745454	0.828198	0.769164	0.78327	0.784359	0.722683	0.758141	0.81618	0.791297	0.82975	0.76518	0.8551	0.864501	0.856561	0.811228	0.816333	0.776873	0.887297	0.801806	0.77761	0.775325
Aradu.A02	77000001	78000000	89.4194	1.36508	1	0.917074	0.747558	1.61799	0.877384	1.26148	1.04276	1.22282	0.92265	0.832419	1.6085	0.771243	0.748694	1.31405	1.37995	1.03832	1.69749	1.23424	1.0161	1.07352	0.754343	0.865824	1.26152	1.04334	0.803103	1.01706	0.920816	0.930617	0.65095	0.905023	1.12767	2.16179	0.931264	1.29386	0.964585	1.69431	1.20134	1.29343	0.974376	1.31421	0.934359	1.35409	1.15737	0.788789	1.03409
Aradu.A02	78000001	79000000	90.5806	0.931863	1	0.998932	0.98779	1.07811	1.01704	1.05648	1.05949	0.96592	1.09805	1.1492	1.082	0.97406	0.93107	0.934278	1.09399	1.01473	1.07965	0.969935	1.10492	0.97022	1.04318	0.972205	1.00098	0.998015	0.996026	0.958451	0.992875	1.09157	0.944552	0.947779	1.02627	1.03884	1.06721	1.09802	1.05185	1.06852	0.99522	1.11132	1.0017	0.935138	0.978438	0.976026	1.00956	0.98996	0.945834
Aradu.A02	79000001	80000000	91.7419	1.3321	1	0.965446	1.19746	0.992283	1.23666	0.897288	0.89997	1.40498	0.893529	0.892908	1.28229	0.96579	0.864387	1.4043	1.34097	0.96265	1.12094	1.27578	0.865539	1.15298	1.3836	1.2078	1.14805	1.26122	0.830417	1.35563	1.17802	0.882147	1.28532	0.948855	1.17284	0.845374	0.837606	0.946217	0.873098	1.17338	1.32427	1.24694	0.942762	1.36013	0.915853	1.20065	1.18252	0.995807	0.867425
Aradu.A02	80000001	81000000	92.9032	2.0861	1	0.925258	2.66675	0.894184	2.68275	0.943285	0.906879	2.92307	1.04922	0.991112	1.80745	0.889053	0.854105	2.80767	1.85124	0.949003	1.42712	1.85287	1.00301	1.9094	1.92212	1.89327	1.89294	1.92265	0.910244	2.04248	1.86744	0.921156	2.72091	0.87354	1.79907	0.922523	0.971955	0.955744	0.823247	1.81513	1.81221	1.90783	0.906975	1.99404	0.991128	1.83696	1.40347	0.793595	0.897414
Aradu.A02	81000001	82000000	94.0645	1.07784	1	0.70013	0.937515	0.846422	1.01232	0.942836	0.919256	0.852536	0.995943	0.959508	0.898249	0.934421	0.901272	0.911019	1.00821	0.814272	0.999507	0.912834	0.933101	0.945086	1.02217	1.06343	1.00226	1.05496	0.779193	0.933958	0.940861	0.885569	0.954876	0.914705	1.09343	0.85726	0.839672	0.82328	0.931357	1.07846	1.03716	1.02526	0.88773	1.04068	0.910183	0.917083	1.01344	0.978017	0.924822
Aradu.A02	82000001	83000000	95.2258	1.83064	1	1.05771	1.40249	0.85883	1.49032	0.848564	0.94757	1.91742	0.832114	0.846354	1.67056	0.852721	0.880204	1.87404	1.63534	1.03839	1.29158	1.62097	1.05912	1.51971	1.57014	1.54197	1.44861	1.7196	0.924089	1.8673	1.44217	0.924036	1.50781	0.884578	1.4715	0.862085	0.856644	0.886432	0.921828	1.54468	1.59674	1.55894	0.941708	1.86934	0.976406	1.74015	0.826511	0.904262	0.909095
Aradu.A02	83000001	84000000	96.3871	1.1347	1	1.89364	1.18219	1.29234	1.2178	1.03928	1.49739	1.5529	1.127	1.13801	1.03962	1.38876	1.39756	1.3533	1.27518	1.41684	1.12693	1.47784	1.27196	1.38457	1.50956	1.34644	1.1785	1.22955	1.6822	1.34073	1.54696	1.18677	1.46853	1.50515	1.24879	1.14032	1.2155	1.39694	1.37286	1.19166	1.23571	1.07917	1.39248	1.27622	1.41402	1.25127	1.08113	1.37389	1.49268
Aradu.A02	84000001	85000000	97.5484	0.992009	1	0.619557	0.72879	0.758808	0.788743	0.792236	0.738398	0.797031	0.817561	0.783275	0.897094	0.688755	0.636252	0.858638	0.909729	0.704791	0.881984	0.765158	0.706098	0.775169	0.849926	0.744698	0.816076	0.865648	0.614475	0.811668	0.731437	0.720701	0.806289	0.654224	0.864439	0.767952	0.675308	0.716681	0.778787	0.886239	0.887332	0.861395	0.765834	0.825173	0.749655	0.917664	0.867841	0.699936	0.686505
Aradu.A02	85000001	86000000	98.7097	1.37944	1	1.12377	1.4268	0.907976	1.36034	0.990475	1.00766	1.28485	1.04071	1.07002	1.16815	0.930011	0.789202	1.13344	1.40678	1.0604	1.10336	1.33187	0.961379	1.46696	1.31882	1.31444	1.47621	1.39653	1.00068	1.21452	1.40769	1.19007	1.34953	0.964946	1.29769	1.08596	0.995881	0.959409	1.05847	1.36027	1.25831	1.27627	0.994855	1.1987	1.04904	1.23004	1.00252	0.96174	0.977537
Aradu.A02	86000001	87000000	99.871	1.02199	1	0.964656	0.816368	0.857727	0.989482	0.955286	0.927169	0.909623	0.961229	1.01062	0.924958	1.0076	0.862552	0.888263	0.915575	0.990387	0.862897	0.914276	1.01143	0.992325	1.09529	0.954249	0.951634	0.932606	0.960556	0.96143	0.803319	0.982437	0.928709	0.984715	1.00654	0.953979	0.982477	0.917882	1.04353	0.895181	1.07981	0.980916	0.914877	0.942398	0.967248	0.930744	1.14099	0.931569	0.92154
Aradu.A02	87000001	88000000	101.032	0.972931	1	1.16738	1.18373	0.999007	1.11727	1.16799	1.00927	1.0197	1.07665	1.04887	1.03315	1.13275	1.03023	1.01294	1.14619	1.15772	0.968135	1.04895	1.09388	1.15388	1.15885	1.10689	1.03823	1.10556	1.04054	0.973362	1.07381	1.16173	1.08967	1.16749	1.07203	1.14248	1.07262	1.12797	1.25833	1.0682	1.03979	1.12547	1.06896	1.01642	1.16026	0.994939	1.15384	0.938922	1.01754
Aradu.A02	88000001	89000000	102.194	0.88397	1	0.943072	0.734697	0.801997	0.881486	0.856863	0.889421	0.85967	0.803533	0.868792	0.806266	0.766562	0.773201	0.796593	0.947712	0.892556	0.84359	0.839054	0.815786	0.89955	0.919235	0.8836	0.792633	0.827913	0.838152	0.805289	0.821433	0.803211	0.866543	0.933334	0.907817	0.960033	0.817764	0.911848	0.842546	0.777054	0.901593	0.874424	0.806682	0.772727	0.916094	0.833829	0.97155	0.878761	0.845391
Aradu.A02	89000001	90000000	103.355	1.01869	1	0.966553	0.848032	0.837501	0.847736	1.00924	0.808251	0.902881	1.06545	0.945842	0.989242	1.02989	0.908442	0.966621	1.00125	1.01156	0.950798	0.943681	0.871676	0.86293	1.06293	0.908145	0.954507	0.929316	0.831659	0.916335	0.834241	1.00469	0.968705	1.04517	0.944677	1.07512	0.868838	1.05839	0.933157	0.863329	0.998435	1.03164	0.989728	0.941857	0.995852	0.906819	1.07419	1.0007	0.892039
Aradu.A02	90000001	91000000	104.516	0.956863	1	1.12089	0.959779	0.9619	0.983244	1.05364	0.951706	0.987837	0.968149	1.04252	0.857753	1.03576	1.00732	0.958885	1.13999	1.08846	0.877591	0.979508	0.886437	1.00411	1.11256	1.1016	0.993824	0.888362	0.942932	0.990885	0.972144	1.05362	1.02809	0.948196	1.01708	1.0698	0.972813	0.974858	1.13936	0.969124	1.05805	0.934113	1.03021	0.945527	1.14602	1.01568	1.09439	0.929262	0.95742
Aradu.A02	91000001	92000000	105.677	1.22479	1	1.30112	1.17785	1.12244	1.36997	1.39638	1.21043	1.00624	1.20419	1.28022	1.22505	1.29515	1.04409	1.11082	1.42016	1.39163	1.17614	1.28015	1.1034	1.30564	1.25241	1.15326	1.25449	1.14651	1.2467	1.09926	1.1613	1.43028	1.32814	1.21995	1.0972	1.21474	1.28205	1.17782	1.27111	1.20269	1.17396	1.11586	1.2998	1.08365	1.22409	1.19647	1.29271	1.05901	1.04197
Aradu.A02	92000001	93000000	106.839	0.839647	1	0.843443	0.678961	0.877973	0.829343	1.07932	0.803444	0.743451	0.963959	0.844478	0.957322	0.779356	0.734208	0.723634	1.14178	0.8583	0.918232	0.783348	0.744823	0.675813	0.8194	0.720459	0.883592	0.82333	0.61855	0.721201	0.681258	0.797415	0.731708	0.76099	0.87662	0.97074	0.829527	0.998514	0.833285	0.975186	0.864168	0.994877	0.786179	0.767945	0.908366	0.854646	0.93977	0.732341	0.760837
Aradu.A02	93000001	93869048	108	0.998616	1	1.22756	1.10991	1.01143	1.19154	1.36104	1.18833	0.987147	1.20808	1.12607	1.08122	1.13807	1.02668	0.929758	1.29866	1.21604	1.01223	1.04987	1.08172	1.13316	1.24591	1.17495	1.08098	1.07486	1.13493	0.924751	1.06656	1.11914	1.06267	1.05916	1.20113	1.12537	1.12343	1.36263	1.14938	1.27454	1.17326	1.33215	1.14534	0.975319	1.16362	1.11346	1.29448	0.996653	1.07329
Aradu.A03	1	1000000		0.879616	1	0.901438	0.749046	0.893266	0.867716	0.989028	0.911982	0.811888	0.920498	0.83749	0.864201	0.893147	0.715693	0.773755	1.0229	0.896801	0.866566	0.851903	0.87527	0.788354	0.925864	0.775285	0.890373	0.925383	0.763784	0.740781	0.764655	0.852024	0.82622	0.840468	0.862443	0.917921	0.87546	1.01649	0.817408	0.900683	0.971116	0.972656	0.831103	0.71887	0.870519	0.938647	0.892454	0.892732	0.802053
Aradu.A03	1000001	2000000		1.04726	1	1.27681	1.13536	1.10904	1.1409	1.2327	1.15223	1.18587	1.13689	1.15908	1.174	1.17928	1.19171	1.11511	1.26521	1.21011	1.13962	1.27067	1.17163	1.21593	1.24468	1.30408	1.12773	1.10131	1.13732	0.998047	1.09575	1.20446	1.20274	1.26407	1.14183	1.25998	1.23948	1.13601	1.09819	1.19965	1.19126	1.12278	1.19245	1.06677	1.27228	1.11144	1.20576	1.18811	1.34263
Aradu.A03	2000001	3000000		1.01558	1	1.07324	1.01436	0.987908	1.07518	1.28188	1.13906	1.00814	1.14304	1.10133	1.13011	1.13158	1.00305	0.955949	1.15181	1.09398	1.06326	0.973884	1.05663	1.06422	1.10768	1.00301	1.03087	1.09044	1.03951	0.975874	1.0828	1.02799	1.03374	0.972212	1.03303	1.08907	1.0419	1.23997	1.04943	1.17147	1.1251	1.1816	1.10469	0.912144	1.07473	1.06524	1.18091	0.95947	0.990205
Aradu.A03	3000001	4000000		1.06157	1	1.22439	1.08296	0.968914	1.048	1.08007	1.17775	1.3663	1.0611	1.0443	1.06061	1.08044	1.18	1.25863	1.16316	1.19784	1.05343	1.17984	0.993463	1.12169	1.17203	1.23174	1.00935	1.08003	1.15935	1.10172	1.1069	1.10845	1.26483	1.25353	1.15612	1.15165	1.05639	1.20725	1.083	1.16368	1.05904	0.982643	1.05253	1.07186	1.21334	1.1244	1.10992	1.18261	1.16954
Aradu.A03	4000001	5000000		0.927662	1	0.853324	0.631519	0.847252	0.798545	0.942066	0.839085	0.825732	0.868233	0.822365	0.846919	0.780213	0.782365	0.821514	0.923097	0.882083	0.914104	0.85607	0.791461	0.716787	0.885264	0.731023	0.840014	0.843462	0.766361	0.814063	0.751666	0.740774	0.7109	0.771196	0.860073	0.947153	0.710564	0.944753	0.947579	0.852262	0.912679	0.909236	0.802958	0.748559	0.863219	0.947372	0.95059	0.770913	0.782017
Aradu.A03	5000001	6000000		0.963885	1	0.967875	0.785054	0.936425	0.868945	1.00845	0.999824	0.897995	0.945939	0.934731	0.93302	0.955405	0.883457	0.892607	1.03913	0.98458	0.927505	0.919433	0.94374	0.94873	0.98538	0.868025	0.904699	0.921189	0.875936	0.917461	0.850734	0.903189	0.96411	0.93853	0.872548	0.993194	0.944893	1.12435	0.891442	0.968034	1.00426	0.961944	0.925074	0.848453	0.972967	0.964341	0.994352	0.805505	0.958721
Aradu.A03	6000001	7000000		1.06753	1	1.07282	1.02527	0.920036	1.04555	1.14766	1.03809	1.01151	1.01351	1.09906	1.00253	0.980732	0.974332	1.03094	1.11933	1.10171	1.00227	1.04839	0.967872	1.07522	1.11183	1.06695	0.96486	0.991062	0.911296	1.00779	0.949043	0.960323	1.01219	0.95937	1.03832	1.08107	1.02782	1.06599	1.0886	1.03505	1.06625	1.06305	0.919909	1.02594	1.03286	1.04521	1.1618	0.950757	0.948097
Aradu.A03	7000001	8000000		0.878858	1	0.880436	0.736579	0.888226	0.779308	0.902452	0.835059	0.892049	0.89894	0.90136	0.884287	0.816674	0.825233	0.856305	0.966658	0.894861	0.944479	0.844093	0.885244	0.773783	0.90429	0.806186	0.855141	0.879955	0.826812	0.81873	0.805589	0.852579	0.843999	0.887877	0.793099	0.864852	0.856561	0.915375	0.866174	0.896159	0.860059	0.948868	0.893215	0.790468	0.863888	0.886461	0.883701	0.872562	0.89714
Aradu.A03	8000001	9000000		0.819888	1	0.89969	0.844566	0.827847	0.833308	0.965492	0.868116	0.855259	0.974722	0.836367	0.871301	0.860285	0.783416	0.825568	0.878419	0.918132	0.938868	0.779662	0.816359	0.804872	0.975354	0.722266	0.801825	0.857163	0.819027	0.795327	0.942505	0.860503	0.793745	0.822563	0.854727	0.784982	0.863238	0.935693	0.853617	0.89014	0.872234	0.921679	0.887405	0.736373	0.853823	0.823361	1.01278	0.781247	0.859512
Aradu.A03	9000001	10000000		0.838898	1	0.907658	0.798299	0.92431	0.946066	1.22937	0.88089	0.909002	1.04363	0.964951	1.15927	0.837065	1.00683	0.851464	1.28498	0.898837	0.899765	0.87489	0.816999	0.869641	0.803052	0.848564	0.93266	0.942395	0.767774	0.92918	0.722769	0.763338	0.793495	0.850181	0.982037	1.06317	0.997587	1.19946	0.826849	1.03449	0.931487	1.05944	0.925594	0.757056	1.02635	0.996367	1.09155	0.765673	0.882321
Aradu.A03	10000001	11000000		1.71562	1	1.48203	1.09587	1.37907	1.168	1.38822	1.4273	1.27554	1.24192	1.136	1.41522	1.17248	1.24552	1.3346	1.46501	1.45048	1.55956	1.83425	1.40824	1.45726	1.12508	1.24004	1.40905	1.47456	1.44462	1.45187	1.54114	1.28411	1.04393	1.66581	1.63846	1.82221	1.31773	1.67486	1.2803	1.93608	1.55649	1.52528	1.25769	1.81648	1.41263	1.66145	1.35486	1.2919	1.62913
Aradu.A03	11000001	12000000		1.01317	1	1.03393	1.04502	0.959763	1.04196	1.00751	1.00822	1.05216	1.03657	1.00701	0.97232	1.01393	1.0615	1.03723	0.996366	1.05129	0.929859	1.03089	1.06421	1.04814	1.03737	1.03457	1.06835	1.01386	0.967992	1.05865	1.0041	1.03922	1.07034	1.04964	1.02368	0.940372	0.968217	1.04019	1.03106	1.03416	1.01799	1.05671	1.02925	1.00921	1.09634	1.04814	1.00905	1.07336	1.03582
Aradu.A03	12000001	13000000		1.06815	1	0.840713	0.802809	0.91205	0.861482	0.945975	0.957771	0.971124	0.990369	0.916302	1.08689	0.965621	0.888969	0.948809	0.933582	0.90887	0.989138	0.929439	0.911761	0.892995	0.947175	0.937704	0.903868	1.00729	0.863911	0.921647	0.904823	0.885375	0.956311	0.935386	0.886606	0.955198	0.875862	0.947227	0.900127	0.896356	1.03402	0.966402	0.982631	0.971812	0.989284	0.98063	0.934332	1.00364	0.925566
Aradu.A03	13000001	14000000		0.919494	1	0.848804	0.900628	0.84888	0.975248	0.973931	0.853089	0.893557	0.925303	1.02168	0.910055	0.894326	0.82826	0.85878	0.912926	0.85938	0.973797	0.859683	0.825846	0.865821	0.917415	0.862099	0.946399	0.924019	0.791615	0.852812	0.849118	0.916008	0.80438	0.912022	0.921621	0.911247	0.899053	0.906945	0.90215	0.856961	0.981086	0.925484	0.887166	0.815421	0.901292	0.822238	1.02044	0.860614	0.83023
Aradu.A03	14000001	15000000		0.892832	1	0.974248	0.946003	0.899124	0.903079	0.950576	0.913943	0.900737	0.936514	1.02451	0.939745	0.882685	0.862837	0.931034	0.88908	0.940042	0.995117	0.888201	0.999662	0.938042	0.930761	0.901073	0.969185	0.902039	0.97951	0.899412	1.02651	0.979855	0.936237	0.914001	0.91021	1.00229	0.950851	0.974975	0.891876	0.949844	0.934029	0.944893	0.943428	0.948967	0.940871	0.876538	0.966376	0.91687	0.913588
Aradu.A03	15000001	16000000		1.01926	1	0.731573	0.837543	0.78965	0.81827	0.744937	0.839168	0.831344	0.838961	0.919718	0.730624	0.949906	0.895301	0.828899	0.748093	0.790722	0.867543	0.85605	0.950727	0.832572	0.777245	0.933172	0.801891	0.923566	0.8104	1.03061	0.797334	0.803635	0.937821	0.96105	0.919037	0.755328	0.843076	0.724294	0.824761	0.75441	0.830103	0.740894	0.887379	0.994694	0.884224	0.772623	0.844012	0.981568	0.904891
Aradu.A03	16000001	17000000		1.19099	1	0.899057	0.914524	0.985783	0.926332	0.864261	0.938159	0.931143	0.985369	0.996959	0.951803	1.05421	1.03453	1.07072	0.907771	0.916352	1.04224	1.06231	0.996017	0.922796	0.950152	1.05633	0.944628	0.985249	0.914874	1.16776	0.956868	0.904182	1.15366	1.01518	0.943126	0.918487	0.941079	0.869375	0.939145	0.956301	1.05638	0.909053	0.970709	1.20851	0.986814	0.940078	0.890474	1.11079	1.05412
Aradu.A03	17000001	18000000		1.02199	1	0.859437	0.806719	0.866958	0.891674	0.896179	0.886118	0.947305	0.90578	0.959953	0.887219	0.869026	0.95006	0.998839	0.970358	0.929969	0.890413	0.917358	0.845098	0.883333	0.919408	0.930041	0.854983	0.832511	0.894243	1.01198	0.863344	0.950957	0.933624	0.974788	0.911446	0.934472	0.865869	0.874705	0.858031	0.818191	0.940806	0.911225	0.852306	0.922426	0.964092	0.873878	0.898666	0.959517	0.944665
Aradu.A03	18000001	19000000		1.03015	1	0.891567	0.965849	0.913271	0.930912	0.910342	0.953132	0.943557	0.984141	1.04202	0.926149	0.936056	0.926456	0.905675	0.908674	0.995092	0.980769	0.952407	0.95237	0.979368	0.918984	0.982078	1.03121	0.933593	1.00351	0.947239	1.00562	0.967072	0.963407	0.967253	0.94272	0.97769	0.961838	0.895155	0.880516	0.846528	0.93728	0.898211	0.931056	0.989517	0.967479	0.951274	0.939375	0.957049	0.964415
Aradu.A03	19000001	20000000		0.881907	1	0.790488	0.698792	0.813351	0.767489	0.8715	0.801229	0.858952	0.850597	0.789865	0.884712	0.75641	0.786165	0.852439	0.833741	0.822021	0.886293	0.815954	0.833197	0.754328	0.822838	0.775578	0.778177	0.814005	0.781331	0.808742	0.767989	0.797111	0.794069	0.790399	0.815078	0.816846	0.817949	0.836843	0.831912	0.779983	0.779847	0.837694	0.811537	0.850533	0.813888	0.81268	0.866675	0.796462	0.84188
Aradu.A03	20000001	21000000		0.993675	1	1.05534	0.992284	1.05237	1.01354	1.09425	1.03941	1.03056	1.17098	1.08747	1.11956	1.07054	1.03471	0.993749	1.03058	1.13825	1.18718	1.07577	1.09017	1.00016	1.17442	1.05324	1.00309	1.09439	1.06409	1.10034	0.99633	0.989326	1.00467	1.07971	1.02486	1.04732	1.06216	1.07489	1.1047	1.08303	1.10329	1.17142	1.1068	1.07916	1.13787	1.16825	1.13171	1.07339	1.05683
Aradu.A03	21000001	22000000		0.933327	1	0.961939	0.900574	0.942124	0.96503	0.993495	0.90063	0.894347	1.03898	1.02013	0.920696	0.907564	0.893974	0.932079	1.00327	0.902222	1.03439	0.949001	0.965249	0.942263	0.966242	0.865599	1.02588	0.949106	0.878988	0.963663	0.904044	0.968642	0.963361	0.927195	0.956092	1.00442	0.920829	0.961829	0.900408	0.951063	0.903738	0.977746	0.887769	0.916317	0.908095	0.929995	0.932636	0.917258	0.937943
Aradu.A03	22000001	23000000		0.945058	1	0.869617	0.85007	0.801307	0.900857	0.902717	0.845316	0.807243	0.810386	0.959197	0.749325	0.752845	0.87004	0.794143	0.928899	0.864753	0.875247	0.862092	0.854208	0.855489	0.936004	0.862333	0.920356	0.834254	0.815875	0.748842	0.883019	0.914017	0.806102	0.926451	0.894137	0.895494	0.895325	0.840662	0.900394	0.854422	0.880397	0.899157	0.897181	0.855504	0.932496	0.782349	1.05971	0.947707	0.934215
Aradu.A03	23000001	24000000		0.943853	1	0.878707	0.9092	0.864376	0.945498	0.926346	0.933705	0.827298	0.971917	0.942622	0.847256	0.945134	0.843807	0.863562	0.889044	0.952202	0.937232	0.865404	0.945616	0.886478	0.950051	0.864356	0.915556	0.968281	0.905167	0.906897	0.912673	0.88144	0.917135	0.846137	1.01126	0.881057	0.934814	0.899956	0.911738	0.910043	0.926414	0.87712	0.948448	0.940077	0.918925	0.945117	0.960856	0.86611	0.893053
Aradu.A03	24000001	25000000		0.92712	1	0.824676	0.895745	0.865114	0.903332	0.897972	0.856539	0.755673	0.959823	0.926505	0.843965	0.883742	0.790506	0.799331	0.950816	0.879445	0.882164	0.890735	0.926186	0.846429	0.979382	0.852764	0.918726	0.889735	0.849691	0.827429	0.882786	0.896316	0.840883	0.851361	0.926794	0.933467	0.85786	0.914545	0.992941	0.900766	0.89258	0.986571	0.902517	0.887589	0.88763	0.868511	1.01943	0.928498	0.905778
Aradu.A03	25000001	26000000		1.01646	1	0.965334	0.782948	0.905873	0.859838	0.907247	0.915012	0.874168	0.913151	0.934499	0.953283	0.969198	0.882364	0.883263	0.939892	0.993106	0.985438	1.00533	0.878608	0.868455	1.02019	0.884257	0.903247	0.951481	0.924889	0.890539	0.877002	0.885965	0.928763	0.940394	0.964687	0.903975	0.914134	1.00801	0.943484	0.895571	0.916279	0.956437	0.950425	0.881173	1.00229	1.03443	0.938692	0.98252	0.856125
Aradu.A03	26000001	27000000		1.08887	1	0.905489	1.00423	0.896809	0.909954	0.915384	0.947328	0.995368	0.967273	0.970482	0.960821	1.14208	1.12569	1.03953	0.958623	0.969399	0.908861	0.996909	0.989982	1.00136	1.0274	1.1117	0.887935	0.940583	0.917778	0.964503	0.967341	0.92719	0.962934	1.00051	0.939209	0.894281	0.931155	0.949012	0.98683	0.945089	0.961365	0.941467	0.987815	1.1472	1.02788	1.02086	0.962939	0.970603	0.943122
Aradu.A03	27000001	28000000		1.04422	1	1.11057	1.0084	1.17497	1.06096	1.09812	1.04259	1.16521	1.09996	1.12479	1.14019	1.00787	1.11728	1.08889	1.12501	1.09114	1.08907	1.13795	1.08265	1.09776	1.0718	1.16777	1.03241	1.08344	1.24293	1.14244	1.08689	1.14603	1.11544	1.08537	0.984797	0.939581	1.0674	1.07758	1.04564	0.947503	1.13563	1.16351	1.07238	1.08815	1.10744	1.07672	0.980551	1.13977	1.07222
Aradu.A03	28000001	29000000		1.03546	1	0.984837	0.96413	0.896957	0.937643	0.926963	0.963444	0.911133	0.959016	0.992363	0.840242	0.981644	0.991907	0.951174	0.96205	1.00597	0.866977	0.916864	0.995136	1.00876	1.01765	0.99243	0.891064	0.96629	1.05414	1.01451	0.985264	1.01079	0.982749	1.01395	0.967873	0.95923	0.978081	1.02045	0.955785	0.925161	0.953991	0.913381	0.941823	0.959541	1.05102	0.986484	0.992688	1.07493	1.02068
Aradu.A03	29000001	30000000		0.890373	1	1.31059	1.39624	1.17023	1.39913	2.08607	1.25567	0.957939	1.47249	1.37129	1.24815	1.218	1.2224	0.934301	1.92624	1.27857	1.04338	1.14992	1.32487	1.28878	1.23668	1.26278	1.3053	1.09111	0.985392	0.966229	1.09838	1.28924	1.11534	1.08038	1.40663	1.4592	1.63741	1.55597	1.17901	1.5746	1.3476	1.53402	1.20063	0.96175	1.27102	1.08048	1.45953	1.02731	1.21298
Aradu.A03	30000001	31000000		1.02409	1	0.95773	0.951164	0.881061	0.894722	0.848047	0.923801	0.864423	0.984002	1.01411	0.808298	0.866254	0.992855	0.863905	0.869585	0.932934	0.902644	0.833296	0.952736	0.98416	0.892608	0.976078	0.942153	0.924932	0.931752	1.01842	0.915865	0.945202	0.941121	0.943185	0.984565	0.891171	0.944703	0.820674	0.953075	0.902575	0.843061	0.851469	0.964097	0.987268	0.936232	0.850963	0.910913	1.00036	0.933061
Aradu.A03	31000001	32000000		1.04988	1	0.948556	0.885188	0.872974	0.891319	0.949331	0.928318	1.01307	0.930579	0.963942	0.919733	0.98328	0.951	0.999634	0.882571	0.977935	0.923595	0.921505	0.940037	0.907459	0.970363	0.940628	0.920925	0.978433	1.03071	0.962461	0.933139	0.875237	0.95918	0.950362	0.909376	0.873955	0.920302	0.932648	0.933272	0.858206	0.984059	0.929572	0.970523	0.909061	0.990515	0.926087	1.00348	0.966525	0.926703
Aradu.A03	32000001	33000000		1.00361	1	0.946458	0.896404	0.955752	0.89587	0.984866	0.975028	0.983281	0.989214	0.934765	0.950844	0.887527	0.897968	0.977981	0.957378	0.940789	0.948626	0.905406	0.954801	0.979617	0.843805	0.91358	0.946616	0.945202	0.998559	0.971725	0.973137	0.920827	0.969362	0.96664	0.944991	0.96371	0.941208	0.903034	0.918995	0.932403	0.899782	0.91732	0.948555	1.01542	1.00518	0.963517	0.895125	0.958528	0.922296
Aradu.A03	33000001	34000000		0.930388	1	0.752006	0.778529	0.886278	0.888444	0.794122	0.862008	0.872244	0.89954	0.808445	0.970892	0.870034	0.813667	0.845735	0.823884	0.913109	0.970216	0.857157	0.867926	0.790436	0.861513	0.811031	0.854521	0.857248	0.774587	0.893877	0.806556	0.83222	0.805393	0.861821	0.826302	0.819896	0.829542	0.871993	0.90544	0.833401	0.915042	0.904312	0.902675	0.889372	0.880169	0.961251	0.883935	0.931968	0.827394
Aradu.A03	34000001	35000000		1.08925	1	1.17043	1.26384	1.13376	1.05756	1.11162	1.14956	1.07805	1.19163	1.10483	1.07044	1.05424	0.991486	1.04019	1.08361	1.07788	1.05931	1.05111	1.19633	1.17823	1.06113	1.0481	1.12769	1.14013	1.10594	1.01515	1.10334	1.24445	1.13756	1.05455	1.08852	1.03652	1.22908	1.10574	1.0778	1.15221	0.991409	1.0768	1.14359	1.09659	1.04755	1.0114	1.06091	1.01554	0.969593
Aradu.A03	35000001	36000000		1.0194	1	1.01243	0.960828	0.986849	1.06972	1.11434	1.0872	0.962811	1.05412	1.01939	0.994277	1.04786	1.00562	0.959763	1.03356	1.08606	1.02152	1.03538	0.999099	0.969597	1.0361	0.982572	1.06862	1.01254	0.993844	1.00284	1.04706	0.962965	1.04182	1.04375	1.01948	1.01446	0.962935	1.10368	1.06145	1.03698	1.16159	1.16925	1.00839	0.954887	1.02597	1.11226	1.07394	1.07246	0.977365
Aradu.A03	36000001	37000000		0.96435	1	1.02581	0.965879	0.971337	1.05162	0.977295	1.04608	1.00085	1.02465	1.01048	1.03634	1.00821	0.931453	1.02201	0.96962	1.04556	1.02484	0.947007	0.985024	1.01128	1.08193	1.01193	0.964651	1.03789	0.991573	1.00542	1.01988	0.975079	1.02723	0.958622	1.01482	0.980561	1.00144	0.982942	0.980037	0.959549	0.963821	1.02812	0.963766	1.01636	0.892436	0.973822	1.06067	1.00704	1.00046
Aradu.A03	37000001	38000000		1.01799	1	0.959789	1.05001	1.00063	1.02171	0.950494	1.04352	1.13634	0.986479	0.999816	1.04303	1.06102	1.01988	1.18479	0.977878	1.06718	1.06598	1.00926	1.02309	1.0179	1.07871	1.05115	1.03469	1.01495	1.03803	1.08287	0.978118	0.992892	1.0233	1.02137	0.986201	0.990401	1.05801	1.02495	0.998087	0.995415	1.02295	1.03737	1.05443	1.11467	1.05144	1.08528	1.01032	1.07505	1.02466
Aradu.A03	38000001	39000000		0.927179	1	1.38507	1.16358	1.11414	1.26985	1.77406	1.24789	1.0608	1.35366	1.20807	1.31893	1.21996	1.27799	1.05435	1.57588	1.25619	1.0773	1.2056	1.18953	1.14652	1.11805	1.25102	1.14116	1.07034	1.16385	1.01029	1.04031	1.11292	1.14245	1.11721	1.28296	1.24335	1.62364	1.55668	0.969975	1.42727	1.1928	1.35496	1.14019	0.952519	1.23583	1.11724	1.19114	1.01999	1.18418
Aradu.A03	39000001	40000000		0.962917	1	1.01206	0.897586	0.956307	0.901011	0.970984	0.993738	0.904416	1.00396	0.981391	0.969269	0.871803	0.952621	0.941266	1.022	0.956548	1.02131	0.937801	0.987619	0.972514	0.956336	0.931745	0.9293	0.926269	0.864097	0.936356	0.932546	0.939108	0.956626	0.930476	0.912019	0.974288	0.903063	0.96585	0.870942	0.978323	0.977066	0.87254	0.964056	0.87949	0.936443	0.949194	0.949942	0.950727	0.920012
Aradu.A03	40000001	41000000		0.961096	1	1.20577	1.06438	1.07055	1.05325	1.11146	1.04119	1.01016	1.11855	1.08383	0.997488	1.17393	1.06217	0.954235	1.11878	1.10362	1.00073	1.08285	1.06595	1.07986	1.1322	1.03869	1.1025	1.12301	1.091	1.03224	1.1094	1.07755	1.04364	1.0551	1.02928	1.09741	1.13324	1.08662	1.13388	1.1202	1.05656	1.09149	1.13171	0.934757	1.09559	0.94518	1.09076	1.02819	1.06817
Aradu.A03	41000001	42000000		0.916203	1	1.02605	1.14769	1.05563	1.04327	1.05831	1.00977	0.865248	1.04314	1.07045	0.949539	1.10311	0.961279	0.899011	1.01466	0.994185	1.05687	0.988338	0.974838	1.00987	1.06074	0.977013	1.09216	0.958217	1.03415	0.936306	1.07009	1.12105	1.05816	0.97062	1.03595	1.011	1.04677	0.948556	1.0526	1.0333	1.02389	1.03633	1.0376	0.953023	1.01088	0.930808	1.05792	0.979714	1.00459
Aradu.A03	42000001	43000000		0.963829	1	1.1326	1.06297	1.06288	1.03715	0.922118	1.01148	1.01263	0.997478	0.998453	0.989137	1.01352	0.964505	1.00788	0.938263	0.957248	1.00788	1.01678	1.05468	0.991252	0.998197	1.02366	1.03888	1.03578	0.943333	0.989924	1.01304	1.05903	0.978233	0.972979	1.00446	0.949973	1.03972	0.937556	0.984148	0.999066	0.992215	0.969651	0.9883	0.974235	0.98853	0.954535	0.947664	1.01646	0.973283
Aradu.A03	43000001	44000000		0.982677	1	1.17889	1.09697	1.06727	1.03988	1.0964	1.1201	1.10235	1.03465	1.02434	0.977398	1.07974	1.06756	1.07939	1.07928	1.07126	1.00919	1.09846	1.09965	1.07442	1.04325	1.06648	1.08678	1.07777	1.11449	1.04768	1.11197	1.06182	1.15066	1.09068	1.03043	1.14009	1.04016	1.0878	1.06937	1.07223	0.976292	1.00194	1.05441	1.05595	1.10262	1.02865	1.05595	1.09254	1.07051
Aradu.A03	44000001	45000000		1.00673	1	1.00315	1.03454	0.964396	1.04858	1.06905	1.05694	1.08269	1.11959	1.045	0.972708	1.02001	0.955107	1.02653	1.05168	1.01727	1.05831	1.03673	1.09145	0.97165	1.05992	0.977664	1.06023	1.09125	1.04935	1.00194	1.06499	0.990153	1.13966	0.97808	0.987536	1.03514	0.990184	1.08513	1.01948	1.07633	1.03826	1.11284	0.976209	1.0504	0.982023	1.06857	1.03687	1.07082	1.05079
Aradu.A03	45000001	46000000		0.827168	1	0.61096	0.635731	0.906291	0.645853	0.829773	0.717341	0.953728	0.731256	0.861942	0.757482	0.731005	0.886108	0.817106	0.666238	0.679674	0.948732	0.708374	0.866043	0.68741	0.657343	0.677889	0.647029	0.741746	0.806821	0.81599	0.872921	0.792433	0.708546	0.710215	0.672658	0.692895	0.813458	0.656971	0.67669	0.873229	0.725188	0.655696	0.895986	0.820725	0.677496	0.77233	0.792752	0.865403	0.891241
Aradu.A03	46000001	47000000		1.00406	1	0.893875	0.90964	0.910273	0.859951	0.871055	0.910465	0.957506	0.875189	0.896141	0.921541	0.908919	0.89788	0.956883	0.852787	0.904386	0.996669	0.929714	0.97139	0.912517	0.929724	0.913046	0.878118	0.933321	0.862645	1.00176	0.8759	0.914345	0.91652	0.942221	0.946399	0.872566	0.890666	0.861395	0.96398	0.860637	0.857245	0.846627	0.985816	0.997682	0.949853	0.897813	0.906641	0.952795	0.929189
Aradu.A03	47000001	48000000		1.05711	1	0.922733	0.993044	0.985769	1.02275	0.930139	0.99442	0.96478	1.00303	1.04621	0.961838	0.970318	0.917948	0.982636	0.960077	0.930003	1.0622	0.936448	0.990647	0.894266	0.910182	0.971054	0.968411	1.00489	0.956932	0.994613	0.923378	0.973104	0.990424	0.941542	0.977435	0.942945	1.01288	0.948291	0.948334	0.923081	1.00287	1.02507	0.986623	1.02239	0.917719	0.973772	0.944334	0.93013	0.91913
Aradu.A03	48000001	49000000		0.990423	1	1.21178	1.07983	1.02825	1.01365	1.0904	1.12231	1.07674	1.00582	1.02473	1.00097	1.11304	1.02176	1.02409	1.07655	1.00103	1.02441	1.14605	1.1713	1.15373	1.15654	1.05292	1.06527	1.0979	1.06167	1.023	1.04554	1.05238	1.12132	1.07332	1.04003	1.02694	1.02801	1.13081	1.10588	1.1067	1.05321	1.08736	1.11096	1.03553	1.0483	1.03689	1.08218	1.08336	1.05148
Aradu.A03	49000001	50000000		1.00912	1	0.86513	0.860108	0.966364	0.848755	0.790903	0.896457	0.993853	0.904978	0.886412	0.898883	0.939275	0.934816	1.04266	0.798718	0.894173	0.951177	0.905345	0.9601	0.873628	0.861748	0.9652	0.872302	0.938798	0.949232	1.05581	0.918206	0.885015	0.929233	0.986833	0.856171	0.855443	0.886669	0.85884	0.868637	0.848105	0.896655	0.794878	0.948444	1.0012	0.896276	0.887495	0.838326	0.940831	0.942312
Aradu.A03	50000001	51000000		0.986204	1	0.821674	0.929738	0.94358	0.924401	0.874925	0.865135	0.914585	0.92095	0.92849	0.947757	0.886553	0.827841	0.917589	0.84849	0.941084	0.978671	0.905811	0.986106	0.826277	0.930163	0.864729	0.923529	0.925288	0.887098	0.951613	0.922656	0.922547	0.892942	0.878985	0.905491	0.885488	0.967235	0.901965	0.95769	0.942698	0.938033	0.924955	0.936565	0.942446	0.95603	0.968039	0.922765	0.895821	0.865885
Aradu.A03	51000001	52000000		1.1588	1	0.775828	1.0268	0.822172	0.920146	0.777085	0.879835	0.855306	0.96337	1.0522	0.791158	1.03072	1.07208	0.883476	0.789264	0.928382	0.977475	0.994535	1.03111	0.900004	0.850835	1.0851	0.871142	1.02381	0.919012	1.03509	0.88194	0.921676	0.911474	1.08086	1.07404	0.809717	0.986758	0.754703	0.880921	0.854681	1.01434	0.79816	0.98936	1.04817	0.960599	0.887316	0.926139	1.2083	1.12412
Aradu.A03	52000001	53000000		1.0127	1	1.01345	1.10573	0.992484	1.0585	0.966552	1.05046	1.12304	1.06299	0.981827	0.999308	1.07112	1.12909	1.171	0.938243	1.06581	1.05121	1.09379	1.04095	1.12329	1.04399	1.18099	1.08491	1.06433	0.980436	1.15076	0.948001	1.08422	1.01855	1.13358	1.05194	0.982858	1.05631	0.958331	1.00701	1.00923	1.0069	1.02428	1.03351	1.04516	0.98323	1.00602	0.969329	1.10775	1.13214
Aradu.A03	53000001	54000000		1.01394	1	0.853627	0.989918	0.939453	0.936794	0.946178	0.953722	0.89627	0.961187	0.973361	0.873475	1.00518	0.959066	0.981029	0.888474	0.871058	0.959709	0.947497	1.07112	0.960093	0.869594	1.03405	0.905036	0.995774	0.852939	1.03148	0.970439	0.930583	1.03219	0.94674	0.935247	0.950009	0.952316	0.831963	0.907046	0.969416	0.969349	0.859178	0.979449	1.08199	0.87524	0.815533	0.891862	0.991792	1.01442
Aradu.A03	54000001	55000000		1.07656	1	0.77154	0.98701	0.845136	0.879887	0.844238	0.885335	0.879945	1.01546	1.00554	0.827083	1.00479	0.980495	0.921409	0.819877	0.739895	0.927482	0.958876	1.05808	0.906529	0.819498	1.04923	0.899553	0.995199	0.873427	1.06573	0.903122	0.889934	1.02038	0.933778	0.890717	0.868799	0.895263	0.794424	0.824093	0.897038	0.973403	0.815976	0.875322	1.17892	0.816519	0.725155	0.878246	1.04189	1.00654
Aradu.A03	55000001	56000000		0.953068	1	0.980187	1.03914	1.00088	1.02444	1.00229	1.00392	0.968341	1.04562	1.04088	1.01102	1.05536	0.986617	0.922232	0.930094	0.955792	1.02137	0.969911	1.04079	0.960297	1.01977	1.03867	1.05055	1.01509	1.00417	0.998253	1.02545	1.00908	0.971753	0.974981	1.02246	0.96081	1.03782	0.937928	1.04382	0.98745	1.02668	0.961467	1.06683	0.99967	0.976682	0.956229	1.058	1.03333	1.03877
Aradu.A03	56000001	57000000		1.01616	1	0.977468	0.932734	1.00912	0.97449	0.932524	1.02298	0.966262	0.939302	0.979922	1.01495	1.03887	1.04356	1.04728	0.936387	0.995225	1.0468	1.0775	0.983975	0.957936	1.03815	0.962852	0.960131	1.06854	1.1058	1.02672	1.05794	0.953903	1.00534	0.969667	0.941975	0.919019	0.909285	0.932106	0.96856	1.08865	1.06481	1.00147	1.08501	1.03638	1.00723	1.07151	0.955558	1.02799	1.01295
Aradu.A03	57000001	58000000		1.7188	1	1.68794	1.32021	1.86995	1.43308	1.94802	1.66517	1.60242	1.49645	1.26412	1.7687	1.32834	1.22519	1.65123	1.99848	1.59894	2.04699	2.2185	1.55003	1.6898	1.096	1.32209	1.92188	1.55243	1.43268	1.34671	1.60702	1.67977	0.899828	1.64074	2.03118	2.67886	1.67812	2.1059	1.4899	2.81476	1.89912	2.02238	1.46272	1.58743	1.49391	1.93826	1.62016	1.24762	1.75787
Aradu.A03	58000001	59000000		1.04896	1	1.12907	1.43447	1.13811	1.17526	0.968137	1.06834	1.14018	1.10779	1.14551	1.02575	1.0776	1.26135	1.14643	0.972286	1.04721	1.09764	1.16064	1.16437	1.07082	1.08363	1.18087	1.19922	1.04043	1.23744	1.17252	1.22702	1.21924	1.27749	1.18229	1.15698	0.995786	1.24742	0.987813	1.12845	1.01196	0.999555	1.03556	1.18056	1.17524	1.07183	1.02876	1.06008	1.16828	1.20959
Aradu.A03	59000001	60000000		1.06107	1	0.951488	1.02736	0.947177	1.00459	0.845749	0.904597	1.01656	0.919515	0.914255	0.866021	1.0184	1.03504	1.01054	0.864318	0.94377	0.964144	1.01961	0.958218	0.97834	0.942101	1.03623	0.936814	0.924093	0.927957	1.08037	0.926704	1.01036	1.00978	0.988602	1.00554	0.887716	0.922306	0.874115	0.990805	0.861794	0.977837	0.87572	1.02133	1.07697	0.976873	0.911858	0.939853	1.11986	1.00407
Aradu.A03	60000001	61000000		1.05944	1	0.993897	0.970246	0.960749	0.90671	0.905653	0.943475	0.996484	0.964942	0.966274	0.930596	1.02047	1.1455	1.00785	0.94506	0.993934	0.95235	1.09385	0.956368	1.03554	1.01409	1.08949	0.934267	0.962868	1.06423	1.03277	1.11143	0.935051	1.10662	1.09789	0.933241	0.986077	0.929921	0.89238	1.03103	0.998693	0.995105	0.917837	1.10275	1.07954	1.0028	0.923957	1.07504	1.11124	1.0633
Aradu.A03	61000001	62000000		1.0602	1	1.22875	1.19798	1.07714	1.10269	1.01611	1.13628	1.05038	0.981939	1.08973	1.04102	1.0836	1.0111	1.04754	1.00968	1.05799	1.07226	1.1312	1.07206	1.12927	1.04086	1.13074	1.00935	1.10588	1.11696	1.08438	1.10279	0.952655	1.13691	1.03959	0.993014	1.03264	1.07473	1.03238	1.08927	1.08989	1.06513	0.998729	1.02141	1.08441	1.04151	1.00418	1.02052	1.11685	1.06723
Aradu.A03	62000001	63000000		1.06176	1	0.972792	1.05051	0.964533	1.02123	0.970572	1.03781	0.908482	1.00183	0.993261	0.852267	1.14562	1.03748	0.916877	0.982117	1.01252	0.915354	1.11898	1.01943	0.947593	1.15374	1.07145	1.09196	0.979041	0.995648	1.03175	1.03257	1.00803	1.02245	1.08982	1.06571	0.972079	0.997831	0.984519	1.1361	0.977598	1.07349	0.982396	1.09142	1.06155	0.987761	0.998159	1.09634	1.13023	1.06526
Aradu.A03	63000001	64000000		1.04559	1	0.809125	0.917046	1.00866	0.857737	0.873242	0.912633	0.948654	0.931867	0.925729	0.977079	0.905772	0.931586	0.990793	0.839907	0.838932	1.05832	0.914732	0.920541	0.896425	0.829329	0.914623	0.89495	0.892377	0.87312	0.98753	0.88324	0.882108	0.866639	0.971203	0.885723	0.853832	0.912607	0.828102	0.846329	0.923478	0.961344	0.899803	0.952483	1.03322	0.86669	0.877929	0.85111	0.949347	0.943728
Aradu.A03	64000001	65000000		1.22529	1	1.37446	1.2421	1.67132	1.33702	1.78048	1.34606	0.973248	1.41835	1.18091	1.80001	1.24853	1.27629	1.13636	1.69136	1.33339	1.7905	1.61371	1.34078	1.38971	1.1467	1.32841	1.53523	1.26277	1.24233	1.22649	1.37748	1.48468	1.062	1.25898	1.51776	2.12667	1.46343	1.77573	1.3251	2.07434	1.6397	1.73072	1.21142	1.41342	1.30656	1.57537	1.63386	1.21809	1.48099
Aradu.A03	65000001	66000000		1.07959	1	0.92991	0.949519	0.905147	0.95332	0.789061	0.96521	1.02374	0.913617	0.892364	0.881826	0.982384	0.958147	1.09693	0.840254	0.908283	0.885236	0.943852	0.953313	0.937269	0.919909	0.979214	0.899835	0.927808	0.935179	1.07854	0.91888	0.953326	0.948015	1.00181	0.961717	0.782805	0.905821	0.866598	0.9546	0.86715	0.940928	0.839661	0.921449	1.01564	0.924589	0.871144	0.887384	0.982364	0.916164
Aradu.A03	66000001	67000000		1.05591	1	1.04147	0.93547	1.11749	0.979763	0.96904	1.05345	1.17524	1.03314	1.01823	1.24916	1.05403	1.13327	1.17167	0.987179	1.02325	1.16339	1.11645	1.0017	1.00607	0.99169	1.03646	0.999703	1.13259	1.1143	1.19899	1.01024	0.974463	1.01504	1.15176	1.00441	1.03054	0.958003	1.01887	0.991843	1.04592	1.00736	1.00745	1.05338	1.15832	1.02442	1.14086	0.935683	1.04341	1.06884
Aradu.A03	67000001	68000000		1.09057	1	0.918433	1.08814	0.958374	1.01079	0.962576	0.96941	0.915607	1.07964	1.05055	0.901478	1.15266	1.06381	0.969393	0.913977	0.917481	0.958918	1.21075	1.13356	1.00784	0.931547	1.07964	0.959981	1.02305	1.02023	1.05324	1.16143	0.993791	1.11744	1.00078	1.25516	0.872362	1.04211	0.865095	0.912304	0.954246	0.998532	0.950523	1.08209	1.10999	0.976241	0.881102	0.960826	1.02591	1.03253
Aradu.A03	68000001	69000000		1.03529	1	0.941861	1.04128	1.03021	0.993587	0.882123	0.967424	0.979849	0.986202	1.03555	1.04433	1.02238	1.09463	0.990698	0.851701	0.929442	1.05996	1.0678	0.992676	0.972143	0.96186	1.02754	1.00561	1.00857	0.985484	1.0484	0.969093	1.03277	0.997208	1.07368	0.960106	0.90638	1.0257	0.926281	0.957877	0.928414	1.05213	0.932405	1.05224	1.02402	0.989912	0.981451	0.962925	1.10978	1.09227
Aradu.A03	69000001	70000000		0.914689	1	1.06158	0.991895	0.950361	0.993544	0.983074	0.989975	0.944674	1.00661	0.983518	0.874074	0.981742	0.946304	0.907253	0.990807	0.901021	0.981108	0.963352	1.03347	0.953003	0.983491	0.879547	1.05149	1.0145	0.991119	0.903155	1.03683	1.00885	0.990885	0.904947	0.924374	1.04591	0.978175	0.954727	1.02133	1.0308	0.915703	0.902659	0.975022	0.887049	0.886413	0.931316	0.954335	0.95713	0.938836
Aradu.A03	70000001	71000000		1.05198	1	0.849186	0.81741	0.949359	0.887742	0.853651	0.901251	1.00677	0.960704	0.923923	0.992597	0.956336	0.886041	1.0198	0.854351	0.934518	1.01049	0.920124	0.911275	0.859939	0.89811	0.853891	0.923175	0.911406	0.877038	0.969171	0.94205	0.883966	0.925887	0.931398	0.92296	0.877142	0.880441	0.870618	0.89679	0.885187	0.958926	0.945546	0.973428	1.02019	0.921601	0.963777	0.847105	0.916163	0.910404
Aradu.A03	71000001	72000000		1.03361	1	0.935999	1.04963	0.990651	0.977718	0.833335	0.95561	1.13748	0.953593	0.967115	1.02129	1.00838	1.03055	1.0888	0.854968	0.967035	1.0163	0.98879	1.01004	0.992331	0.992304	1.02515	0.979699	0.988848	0.978509	1.08577	1.01421	0.977656	1.05127	1.02516	0.973148	0.90876	1.02265	0.936282	0.894365	0.931343	0.964595	0.934108	0.997503	1.0917	0.965319	0.967188	0.986794	1.10124	1.06513
Aradu.A03	72000001	73000000		1.09345	1	1.29648	1.37524	1.23299	1.24288	1.1652	1.22255	1.20718	1.20359	1.21088	1.21206	1.30685	1.17249	1.19922	1.2042	1.1963	1.17294	1.27512	1.24557	1.28249	1.10908	1.33299	1.31092	1.22162	1.34301	1.16615	1.27308	1.32565	1.37489	1.30867	1.182	1.18422	1.14348	1.14019	1.12536	1.14107	1.19093	1.1401	1.1381	1.15342	1.19533	1.1479	1.07671	1.18946	1.24183
Aradu.A03	73000001	74000000		1.0266	1	1.15	1.00854	0.97798	0.969087	0.924694	1.11436	0.977055	0.947234	0.96681	1.00379	0.959521	0.933736	1.01555	0.92069	1.01877	0.982672	0.962569	1.09065	1.0241	0.877783	0.933987	0.966371	1.06147	1.11858	1.07974	1.00769	0.951459	1.12711	0.937093	0.966196	0.937524	1.05117	0.949869	0.874022	1.01007	0.942675	0.919848	1.02284	1.11109	1.0008	0.992413	0.878786	0.986456	0.905964
Aradu.A03	74000001	75000000		1.02065	1	1.32706	1.0763	1.04024	1.11007	0.87829	1.15372	1.1938	0.985154	1.05247	1.00161	1.13574	1.1418	1.1654	1.00228	1.11406	1.02151	1.17806	1.11915	1.13903	1.16984	1.17524	1.03898	1.08707	1.29647	1.1119	1.16864	1.06946	1.18979	1.18796	1.06677	0.981161	1.06701	1.09507	1.06135	1.07104	1.06907	1.00283	1.19493	1.14549	1.16327	1.07981	1.01518	1.2322	1.21328
Aradu.A03	75000001	76000000		1.08285	1	1.01308	1.07463	1.00533	0.981103	0.95159	0.982513	0.993908	0.991621	1.04793	0.887963	1.10313	1.05057	1.02333	0.916825	0.995368	0.96514	1.01832	1.07767	1.00329	1.05424	1.05899	1.01536	1.06645	1.06359	1.07543	1.0709	0.985664	1.00814	1.0834	1.07932	0.911251	0.954311	0.923092	1.06621	1.01585	1.02319	0.929654	1.05073	1.11781	1.01808	1.02334	1.04331	1.1106	1.08075
Aradu.A03	76000001	77000000		1.00774	1	0.931383	0.861204	0.955559	0.842459	0.793697	0.916706	1.03439	0.825493	0.839807	0.887164	0.94911	0.982749	1.03281	0.813346	0.914185	0.954341	0.967124	0.936377	0.963624	0.888789	0.964602	0.819838	0.901727	1.00817	1.02799	0.94377	0.867585	0.92504	0.996471	0.887097	0.850884	0.892925	0.87237	0.897712	0.860577	0.895193	0.848951	0.963819	0.976568	0.972819	0.92831	0.833756	1.02974	0.9421
Aradu.A03	77000001	78000000		0.961593	1	0.935797	0.952843	1.0532	0.920158	0.932689	0.954495	0.943795	0.939783	0.941104	1.02239	0.938937	0.887112	0.966563	0.907623	0.95364	0.999758	0.9834	0.945766	0.965853	1.00813	0.949113	0.929587	1.00355	1.00065	0.943886	0.950486	0.921153	0.967755	0.927099	0.900121	0.903289	0.909472	0.95471	0.941013	0.909652	0.948336	0.971657	1.00045	0.944544	0.938089	0.977436	0.893304	0.929923	0.920561
Aradu.A03	78000001	79000000		1.05943	1	0.903747	0.995075	0.958255	0.998178	0.868133	0.959614	0.950124	0.992898	0.961391	0.96606	1.01819	0.998462	0.929505	0.84588	1.00649	0.979066	1.03032	1.03451	0.937703	0.984659	1.02004	0.997543	1.02736	1.01803	1.032	0.919672	1.00713	0.944536	1.05994	1.06255	0.88635	0.903675	0.910135	1.00444	0.937532	1.02808	0.897297	0.969348	1.07041	1.0334	1.01731	0.939624	1.10542	1.01373
Aradu.A03	79000001	80000000		1.12946	1	0.868644	0.844804	0.930355	0.867399	0.874311	0.882386	1.10224	0.881953	0.906848	1.01515	1.01033	0.924532	1.1412	0.824693	0.900246	0.944069	0.883595	0.956637	0.897737	0.898288	0.963798	0.848005	1.06322	1.01412	1.18595	0.905978	0.857274	0.984084	0.970895	0.992494	0.820092	0.924778	0.865853	0.894088	0.951683	0.936378	0.900489	0.955159	1.09591	0.90991	1.01264	0.876969	0.982767	0.953964
Aradu.A03	80000001	81000000		1.07374	1	1.04128	1.08955	0.974821	1.00476	0.959227	1.09966	0.996735	1.02933	1.04838	0.934554	1.0646	1.08797	1.02014	0.949318	1.04245	1.06724	1.06423	1.08634	1.06446	1.03078	1.0508	1.0528	1.06626	1.13039	1.06967	1.11063	1.10072	1.10379	1.10193	0.983911	0.930123	1.04649	0.979899	0.986092	1.01911	1.03892	0.98904	1.0947	1.07455	1.09015	1.01511	1.00207	1.13918	1.11429
Aradu.A03	81000001	82000000		0.979102	1	0.96635	1.09242	1.06242	1.10128	0.947052	0.966779	0.998138	1.0755	1.04441	1.0298	1.06204	0.991477	1.0838	0.952205	0.990364	1.02321	1.05111	1.00898	0.997122	1.08759	1.0305	1.07901	1.01073	1.00528	1.04193	0.954576	1.02901	0.993433	1.04387	0.990867	0.963681	1.07133	1.01643	1.1097	0.978498	1.08606	1.09742	1.03246	1.06769	0.998228	0.998739	1.10754	1.06725	1.0469
Aradu.A03	82000001	83000000		1.54469	1	3.01987	1.68813	1.27988	1.58901	1.64916	1.61745	1.35183	1.34786	1.25551	1.09508	1.95423	1.87458	2.04051	1.5444	1.62773	1.04501	2.85719	1.61716	2.19213	1.86416	2.63452	1.53514	1.19698	2.66155	1.71179	2.90556	1.58597	1.64756	2.48593	1.6534	1.97904	1.59002	1.85277	2.1347	2.27652	2.25214	1.46223	1.3666	2.11374	1.59772	1.25928	1.5699	1.98837	2.7713
Aradu.A03	83000001	84000000		1.03958	1	0.974967	1.06401	1.01793	1.06619	0.985519	1.0257	0.910533	1.11131	1.13288	0.950772	1.03683	1.00582	0.982422	0.934652	0.946201	1.0886	1.00353	1.15909	1.02045	0.925617	0.990767	1.06004	1.06405	1.0197	1.02781	1.06136	1.06922	1.03045	0.99498	0.994954	0.940218	1.09049	0.95746	0.930112	1.00887	0.95146	1.06492	1.01632	1.00067	0.962836	0.918416	0.936844	1.04929	1.0017
Aradu.A03	84000001	85000000		0.990178	1	1.07617	1.0905	1.01935	1.11363	0.98407	1.00773	1.05059	1.09832	1.29787	0.995346	1.08739	1.34555	1.06537	0.977256	1.04873	1.01142	1.04782	1.06217	1.04582	1.11237	1.09284	1.0995	1.35573	1.32957	1.04152	1.4058	1.07377	1.05556	0.980161	1.07544	0.977049	1.06638	1.05566	1.08882	1.28793	1.07822	1.07506	1.39887	1.11557	1.00853	1.03907	1.08714	1.05906	1.11577
Aradu.A03	85000001	86000000		0.94758	1	1.10357	1.00572	1.02291	0.999279	1.00472	1.02905	1.00895	0.975067	1.31052	1.10111	0.920207	1.28557	1.02769	0.985805	0.981394	1.08212	0.940475	0.999818	1.03336	0.997044	0.897238	1.08783	1.35891	1.34164	1.02456	1.15223	0.977691	0.908192	0.944435	0.95314	1.02476	1.02266	0.978056	0.957907	1.28609	0.909121	1.06481	1.33063	1.0029	1.07188	1.05092	1.0353	0.964363	0.940725
Aradu.A03	86000001	87000000		0.981086	1	1.01839	1.13443	0.953108	1.10477	0.994334	1.00595	0.994104	1.02701	1.26963	0.962437	1.02595	1.19942	1.01358	0.989011	1.00533	1.07821	1.05596	1.0962	1.04893	1.10026	0.968283	1.01283	1.21888	1.35806	1.06016	1.34985	1.0595	1.05179	0.990355	1.01813	0.975023	1.07414	0.995963	1.02127	1.21334	0.993919	0.989488	1.31392	1.04749	0.996463	0.985006	0.970819	1.03115	1.02389
Aradu.A03	87000001	88000000		1.14417	1	1.03056	1.17222	1.1057	1.0972	0.928566	1.02502	1.17994	1.05282	1.0846	1.09717	1.05836	1.09806	1.16652	0.947103	1.01154	1.16635	1.08548	1.07815	1.02398	1.00056	1.09851	0.990276	0.99266	1.07823	1.16465	1.01102	1.1414	1.05793	1.13037	0.99185	0.953333	1.04847	0.947529	1.04364	0.932413	1.06198	1.05079	1.03461	1.16777	1.02702	1.05238	0.964818	1.08693	1.0558
Aradu.A03	88000001	89000000		1.11655	1	0.865	0.856056	1.02396	0.859002	0.790481	0.932411	1.17988	0.936862	0.909042	1.03112	0.944216	0.995317	1.15203	0.798824	0.856602	1.09434	0.97767	0.955318	0.858272	0.901916	0.902631	0.856269	0.981625	0.94543	1.13908	0.908983	0.912074	0.936259	0.988082	0.911299	0.850301	0.915241	0.869374	0.876856	0.872032	0.946437	0.952128	0.985907	1.1249	0.846813	0.979176	0.829199	0.949591	0.969063
Aradu.A03	89000001	90000000		1.07321	1	0.920104	0.972213	1.03106	0.904595	0.895886	0.98891	1.12611	0.973217	0.981022	0.972371	1.13661	1.09523	1.14504	0.895187	0.948046	1.01341	1.04261	1.07082	0.965894	0.963686	1.10226	0.953857	1.01075	1.02455	1.13774	0.941575	0.887147	1.10815	1.09644	1.01927	0.915044	0.983872	0.931357	0.975215	0.946099	1.04183	0.923658	0.994559	1.12649	1.01341	0.959667	0.960537	1.08855	1.09834
Aradu.A03	90000001	91000000		1.0385	1	0.840377	0.909739	0.902122	0.867589	0.84279	0.879202	0.962367	0.807454	0.885515	0.880059	0.897271	0.892381	1.01885	0.851878	0.90987	0.963873	0.920593	0.920617	0.918922	0.889416	0.897547	0.891095	0.938891	0.903541	1.05404	0.855343	0.838663	0.912323	0.911951	0.865611	0.864649	0.82677	0.835817	0.877862	0.852273	0.919714	0.81013	0.929965	0.97709	0.934837	0.886367	0.869328	0.957993	0.909454
Aradu.A03	91000001	92000000		1.0228	1	1.13616	0.937822	1.0805	0.892069	0.874537	1.08665	1.23091	0.932914	0.954416	1.11598	1.02289	1.08628	1.22101	0.946065	0.979355	1.08253	1.07385	1.03142	0.993786	0.945875	1.02994	0.998643	1.0799	1.17811	1.20053	1.08147	0.96962	1.04135	1.06433	0.998844	0.955335	1.01466	0.995903	1.00704	0.974985	0.960052	0.889575	1.01514	1.1395	0.974826	1.05993	0.8747	1.01388	1.09308
Aradu.A03	92000001	93000000		0.982957	1	0.93454	0.901951	0.912069	0.985923	0.924007	0.923446	0.954892	0.946336	0.972571	0.926697	0.940926	0.925931	0.947221	0.926401	0.902731	0.973404	0.92984	1.05654	0.95083	0.946611	0.917436	1.00678	0.986219	0.977284	0.994158	0.990419	0.891556	0.952511	0.949789	0.872315	0.944707	0.92982	0.959548	0.925428	1.01548	1.0068	0.985861	0.992376	0.987886	0.882287	0.981399	0.967984	0.978058	0.953652
Aradu.A03	93000001	94000000		1.05147	1	0.910082	0.959853	1.14456	0.938824	0.83181	0.937263	1.16372	0.962792	0.972116	0.894126	0.957451	0.964257	1.2336	0.853764	0.947415	1.00892	0.959489	0.95322	0.940019	0.893222	1.00234	0.954565	0.967269	0.944366	1.06048	0.885284	0.982399	0.939474	1.18471	0.941926	0.918178	0.959982	0.856696	1.02214	0.845804	0.928354	0.926046	1.00345	1.02615	0.935801	0.923249	0.883076	1.02996	0.976382
Aradu.A03	94000001	95000000		1.05319	1	0.94723	1.07355	0.958474	1.00982	0.954219	1.01639	1.03472	0.990762	1.00243	0.969671	0.990735	1.06567	1.10108	0.937145	1.01145	0.986301	0.988298	1.03707	0.996765	0.99999	1.03027	1.03418	1.05938	1.06204	1.11187	1.05522	1.02865	1.01613	1.00872	0.961089	0.953319	1.06731	0.88847	0.989371	0.970329	0.981048	0.975579	1.02202	1.0877	1.05794	0.988682	0.961248	1.07362	1.00845
Aradu.A03	95000001	96000000		1.0086	1	1.0607	1.12545	1.10273	1.05202	0.979739	1.05729	1.07667	0.955575	1.05233	1.02519	1.07874	1.01285	1.08166	1.16218	0.951696	1.09066	1.06894	1.10731	1.04531	1.01394	1.10913	1.0323	1.06732	1.1146	1.04128	1.02988	1.02941	1.19295	1.04714	0.974033	1.06576	1.04979	1.02805	1.06275	1.07082	1.02627	1.00402	1.05133	1.01817	0.974208	0.994549	1.00307	0.997562	1.00719
Aradu.A03	96000001	97000000		1.33515	1	1.00666	0.851518	1.17708	0.895194	1.03367	1.00855	1.03763	1.00502	0.897893	1.09133	0.950309	0.95558	1.08958	1.06969	1.02332	1.26237	1.2377	1.01974	0.996586	0.861669	0.956439	1.06935	1.05251	1.00361	1.10317	1.06544	1.00904	0.854192	1.11725	1.15838	1.28558	0.991915	1.15043	1.02504	1.33784	1.13621	1.0556	1.0267	1.23121	1.00081	1.14677	1.03253	1.01202	1.1621
Aradu.A03	97000001	98000000		1.14406	1	0.951468	1.06743	1.02953	1.09607	0.882732	1.0064	1.11459	1.04837	1.03571	1.00251	1.0807	1.05871	1.12665	0.937964	0.997474	1.05459	1.07195	1.0526	0.98469	1.03168	1.09455	1.04616	1.00791	1.05607	1.15832	0.990523	1.04828	1.06806	1.13004	1.0839	0.956035	1.05908	0.922957	1.00119	0.957511	1.10611	0.997978	1.04737	1.1704	1.02794	1.05833	0.973241	1.15437	1.12615
Aradu.A03	98000001	99000000		1.43161	1	1.07478	0.839489	1.24335	0.898859	1.10735	1.05576	1.01999	1.03834	0.929239	1.074	0.925832	0.962411	1.06894	1.11334	1.05807	1.31136	1.32663	1.07161	0.987311	0.855424	0.988697	1.15357	1.08936	1.07266	1.12014	1.18949	1.03209	0.805181	1.1561	1.21129	1.38545	1.01848	1.22281	1.06585	1.43642	1.18927	1.16116	1.02445	1.29521	1.07168	1.26846	1.01858	0.996595	1.18126
Aradu.A03	99000001	100000000		1.00238	1	0.882507	0.869043	0.936666	0.965539	0.877152	0.923567	0.928557	0.926137	0.919436	0.999153	0.95079	0.900543	0.959785	0.853176	0.901277	0.975749	0.971367	0.94631	0.875967	0.952273	0.869086	0.952151	0.97496	0.929305	0.971025	0.88695	0.882403	0.871416	0.912645	0.926068	0.906815	0.928069	0.915636	0.908114	0.914055	0.932789	0.969277	0.959666	0.994862	0.90877	0.971613	0.896859	0.96056	0.913677
Aradu.A03	100000001	101000000		1.05667	1	1.01608	1.04979	0.960206	1	0.890175	0.988664	1.0899	0.995183	0.988067	0.974871	0.948572	0.957328	1.06171	0.925628	0.98364	0.952927	0.97971	1.04061	1.07642	1.04874	0.975693	0.938624	1.00295	1.05459	1.02487	0.976945	1.00522	1.00394	1.00438	0.958027	0.949421	0.999895	0.950751	0.999366	0.923248	0.982858	0.926798	1.01591	1.01107	0.980184	0.978054	0.942238	1.04524	0.959444
Aradu.A03	101000001	102000000		0.962152	1	0.9047	1.02383	0.962226	0.95407	0.894449	0.944845	0.898375	0.959449	0.995922	0.96281	0.911236	0.918733	0.913196	0.906984	0.873218	0.966279	0.900769	0.98004	0.953421	0.928117	0.934872	0.929216	0.941568	0.989743	0.955326	1.00287	0.978062	1.12106	1.26115	0.896831	0.940855	0.967487	0.910094	0.917287	0.917107	0.906156	0.913032	0.975127	0.92775	0.967175	0.926364	0.912959	0.930081	0.91198
Aradu.A03	102000001	103000000		0.97349	1	0.862887	0.991176	0.969281	0.898795	0.82355	0.928956	0.951949	0.898844	0.892804	0.870102	0.935916	0.910835	0.978289	0.798857	0.957405	0.98374	0.923378	0.916969	1.12202	0.898126	0.992146	0.937385	0.901614	0.9631	1.00682	0.990258	1.4118	0.927509	1.27142	0.977368	0.862136	0.92696	0.807344	0.894772	0.841485	0.909909	0.842469	1.03721	1.0465	0.929404	0.910546	0.859413	1.03885	0.916922
Aradu.A03	103000001	104000000		0.989975	1	0.956097	0.959083	0.944677	1.01543	0.934294	0.991429	0.950463	0.971623	0.95513	0.871866	0.928979	0.929497	0.954911	0.915185	0.972788	1.00101	0.958169	0.948476	0.96872	0.97411	0.917768	0.978306	0.975149	0.953443	0.928599	0.930642	0.964093	0.94091	0.948926	0.941756	0.915391	1.00807	0.972664	0.970106	0.935541	0.938589	1.01274	0.990139	0.951319	0.98365	0.953783	0.939498	0.958075	0.908728
Aradu.A03	104000001	105000000		1.02646	1	0.945829	0.978772	1.02235	0.913781	0.941353	0.949018	0.931912	0.991555	0.990327	0.917263	0.981009	0.958673	0.935424	0.915203	0.957298	1.07912	0.979061	0.997579	0.935142	0.887862	0.974119	0.918162	0.951884	0.946638	0.980669	0.95656	1.00273	0.940087	1.03561	0.951131	0.952182	0.944508	0.947956	0.915739	0.872381	0.902604	0.939518	0.997144	0.9677	0.995641	0.951872	0.965607	1.09293	1.04113
Aradu.A03	105000001	106000000		1.30494	1	1.16834	0.974608	1.06336	1.12753	1.09786	1.16551	1.05819	1.16949	0.974616	1.20469	1.12075	0.98869	1.25671	1.07917	1.19795	1.06377	1.18771	0.979107	1.18925	1.15228	1.13379	1.17137	0.960302	1.01685	1.29369	0.968429	1.16428	1.13328	1.23188	1.14424	1.13636	0.959065	1.14881	1.1153	0.93405	1.18327	1.13072	0.95539	1.30514	1.15648	1.00103	0.862791	0.968397	0.983571
Aradu.A03	106000001	107000000		0.955744	1	0.923822	0.92084	0.88931	0.924122	0.875307	0.90355	0.853425	0.886884	0.931486	0.894965	0.923271	0.925024	0.858816	0.847247	0.879857	0.924384	0.937217	0.949651	0.913143	0.889856	0.97736	0.871307	0.934584	0.920454	0.932421	0.905347	0.935433	0.972043	0.937694	0.922578	0.870386	0.948488	0.867666	0.885565	0.882224	0.916234	0.885036	0.952707	0.959515	0.927547	0.922207	0.92106	0.954228	0.920755
Aradu.A03	107000001	108000000		1.07123	1	1.01363	1.02836	1.00591	1.01337	1.02695	1.01772	1.0861	1.01662	1.04373	0.963228	1.0531	1.07194	1.00951	1.03096	1.05119	1.00344	1.11607	1.03584	1.03402	1.07523	1.08587	1.00289	1.05089	1.02592	1.09347	1.09785	1.00806	1.13392	1.07706	0.975757	1.02584	1.01047	1.02103	1.00482	1.04618	1.10914	1.01588	1.12332	1.06945	1.07525	1.07897	1.03074	1.1263	1.0752
Aradu.A03	108000001	109000000		0.925573	1	0.94089	0.914709	0.963322	0.917441	0.938736	0.967903	0.918198	0.922554	0.91526	0.92795	0.92801	0.876779	0.935036	0.915447	0.921718	0.967366	0.856085	0.975114	0.912703	0.949612	0.849745	0.898433	0.940289	0.919796	0.943334	0.853913	0.91138	1.00092	0.874653	0.888528	0.952809	0.911615	0.950866	0.970444	0.950049	0.899291	0.898776	0.930912	0.883643	0.887572	0.891683	0.941229	0.886255	0.861815
Aradu.A03	109000001	110000000		1.03153	1	0.85889	0.88483	0.890494	0.818432	0.805504	0.875889	1.1016	0.869875	0.890639	0.956526	0.901777	0.955025	1.10204	0.812034	0.890059	1.00641	0.93187	0.900718	0.89561	0.858044	0.950962	0.821841	0.898568	0.922928	1.04297	0.875796	0.809844	0.949223	0.977916	0.939728	0.870699	0.877562	0.828486	0.840507	0.831481	0.915143	0.865139	0.966099	1.05437	0.903411	0.903152	0.833948	0.908682	0.9323
Aradu.A03	110000001	111000000		0.951494	1	0.796905	0.763871	0.912642	0.793562	0.839115	0.803401	0.899593	0.837599	0.809215	0.892932	0.810236	0.790611	0.936295	0.898203	0.820182	0.937179	0.80393	0.850362	0.836923	0.816953	0.783679	0.824783	0.90988	0.79666	0.910116	0.76173	0.76487	0.888341	0.777012	0.838468	0.859019	0.76519	0.796043	0.780942	0.861845	0.817307	0.788843	0.829903	0.858915	0.774905	0.861737	0.823416	0.803027	0.7673
Aradu.A03	111000001	112000000		1.04917	1	1.04412	1.07031	1.01049	1.03861	1.03138	1.03699	0.984241	1.00061	1.02895	1.03328	1.03971	1.00724	0.989633	1.01103	1.05209	1.01032	1.00331	0.987921	1.03301	0.965778	0.966541	1.09161	0.989876	1.1068	1.02411	1.05887	1.06401	1.09323	0.957593	0.972718	1.01004	1.09	0.992002	0.937574	1.00001	1.00475	1.04377	1.04636	0.980786	1.05378	0.978636	0.953927	0.986404	0.999996
Aradu.A03	112000001	113000000		0.956758	1	0.856821	0.892155	0.885739	0.886751	0.955587	0.869861	0.884292	0.909655	0.949748	0.89132	0.874582	0.868825	0.891785	0.913319	0.926063	0.959467	0.882503	0.916664	0.908861	0.950396	0.919712	0.936495	0.910486	0.852971	0.937659	0.91119	0.947287	0.874785	0.9151	0.902159	0.93823	0.891968	0.910255	0.932558	0.840054	0.87963	0.93168	0.928173	0.886678	0.880265	0.829199	0.936905	0.876209	0.911092
Aradu.A03	113000001	114000000		1.05033	1	0.861157	0.82855	0.870537	0.83794	0.909271	0.918644	1.01642	0.848936	0.921171	0.946482	0.884893	0.946636	1.03518	0.908971	0.880568	0.952728	0.947386	0.9532	0.903402	0.890385	0.956138	0.857922	0.905973	0.870702	1.01379	0.807967	0.853045	0.932604	0.945807	0.910106	0.890786	0.875367	0.92521	0.921192	0.875122	0.928822	0.89321	0.901656	0.983198	0.94205	0.935474	0.903821	0.943976	0.93266
Aradu.A03	114000001	115000000		1.03276	1	0.99809	0.950128	0.938679	0.885172	0.915503	0.950312	1.06526	0.932899	0.97329	0.931488	0.989577	1.02873	1.03668	0.924906	0.940506	0.958324	0.96896	0.974834	0.979416	0.953481	1.07859	0.883233	0.979572	1.00175	1.05216	0.947517	0.96334	1.03864	1.02465	0.911689	0.94899	0.941972	0.901697	0.923309	0.880069	0.935841	0.871563	0.969967	1.05088	0.9909	0.889088	0.924404	0.980887	0.954832
Aradu.A03	115000001	116000000		0.896309	1	0.991829	0.96713	0.959639	0.906233	0.911395	0.891671	0.919479	0.91487	0.927098	0.862279	0.966055	0.930499	0.92881	0.94133	0.904623	0.916634	0.906845	0.928379	0.946251	0.975941	0.967316	0.919086	0.926874	0.922775	0.903846	0.98906	0.907247	0.962477	0.912696	0.988981	0.92549	0.895254	0.8709	1.03839	0.931118	0.904557	0.880055	0.989547	0.912968	0.994177	0.878866	0.927367	0.931923	0.970494
Aradu.A03	116000001	117000000		0.849373	1	0.722278	0.711938	0.781602	0.757937	0.837204	0.791987	0.708357	0.823903	0.768507	0.730318	0.77747	0.760875	0.737204	0.781228	0.743175	0.830695	0.772082	0.809092	0.778523	0.873219	0.753138	0.805697	0.783021	0.652635	0.75608	0.728799	0.783775	0.744518	0.723709	0.866969	0.868181	0.771744	0.779952	0.849714	0.7839	0.887556	0.783484	0.819433	0.75968	0.763823	0.784043	0.914173	0.774238	0.766645
Aradu.A03	117000001	118000000		0.995193	1	0.823756	0.840391	1.00068	0.859423	0.996642	0.966938	0.868512	1.0078	0.908794	0.89413	0.916599	0.805385	0.888966	1.02502	0.865586	1.01685	0.916187	0.927355	0.923097	0.868653	0.82851	0.948959	0.943327	0.839411	0.864964	0.87535	0.885999	0.891498	0.833494	0.875676	0.960272	0.911754	0.837026	0.838767	0.988215	0.945723	0.926789	0.96131	0.87605	0.921668	0.96518	0.938624	0.855475	0.827895
Aradu.A03	118000001	119000000		0.959146	1	0.916926	0.964552	0.897387	1.03291	0.917764	0.922799	0.88868	1.00794	0.972677	0.851977	0.914019	0.853933	0.87863	0.994465	0.888311	0.963132	0.883984	0.9222	0.935236	1.03814	0.913666	0.939124	0.894101	0.886255	0.863045	1.01254	0.961628	0.895039	0.873523	0.954444	0.962972	0.952914	0.95414	1.10889	0.882092	0.952703	0.991105	0.881656	0.868244	0.954906	0.897191	1.1013	0.891509	0.828165
Aradu.A03	119000001	120000000		1.02022	1	1.01964	1.02354	0.996446	0.964335	1.06787	1.01783	0.964478	0.978838	1.06457	1.04485	0.983097	1.02907	0.968838	1.07425	1.03413	0.975406	1.00235	1.03346	1.06241	1.05386	1.04453	1.0255	0.984936	1.02247	1.01797	1.01187	1.06154	1.06893	1.00172	1.07165	1.02226	1.07324	1.02787	1.00694	1.00913	1.13495	1.05431	1.0385	0.990572	1.06466	1.05771	1.03701	1.07488	0.921504
Aradu.A03	120000001	121000000		1.03973	1	1.02016	0.931368	0.984658	1.00069	0.979151	1.00221	1.08667	0.965294	1.03057	0.930996	1.01298	1.08875	1.05174	1.03179	1.05769	0.987705	1.06595	1.00314	1.03165	1.10139	0.995564	1.02587	1.02991	0.956536	0.975706	1.0455	0.994929	1.01852	1.04476	1.01467	0.990295	0.973666	0.993744	1.07449	0.956235	1.01608	0.946259	1.05367	0.993126	0.955379	0.911685	1.07329	1.06749	1.05567
Aradu.A03	121000001	122000000		1.00823	1	1.13615	0.926281	0.94323	0.979358	1.07949	1.08237	0.994872	1.1482	1.0021	1.02956	0.996545	0.924588	0.981746	1.15929	1.16768	1.01451	1.00863	1.00525	1.0725	1.03846	0.969883	1.10736	0.980258	1.0391	0.981309	0.951003	1.04352	1.12965	1.07909	1.02613	1.14608	0.991843	1.20245	1.0682	1.03324	1.10375	1.11048	0.992523	0.940039	1.09208	1.0363	1.10436	0.987721	0.948947
Aradu.A03	122000001	123000000		0.995504	1	0.876448	0.791352	0.942171	0.843299	0.941349	0.9303	0.997432	0.9038	0.932735	1.02378	0.914969	0.850101	0.936043	0.934427	0.870812	0.940277	0.901453	0.848265	0.878997	0.819624	0.832546	0.874866	0.863346	0.842364	0.895555	0.782311	0.91301	0.928069	0.916075	0.928366	0.9904	0.87605	0.992874	0.885216	0.93951	0.872428	0.905716	0.876791	0.946156	0.916487	0.882774	0.8429	0.856552	0.884579
Aradu.A03	123000001	124000000		0.998309	1	1.02137	0.955222	0.834612	0.968143	1.10707	1.0381	0.97305	0.957213	1.00118	0.878749	0.877828	0.847467	0.852511	1.01495	1.01904	0.899818	0.986764	0.921308	0.933168	0.971011	0.974594	0.933702	1.03383	1.02158	0.973861	1.06283	0.945492	1.06107	0.994248	0.941043	0.964314	0.907774	0.994576	0.899884	1.01423	0.967982	0.950547	0.937337	0.903223	0.978152	0.926214	1.01848	0.933671	1.00336
Aradu.A03	124000001	125000000		0.971221	1	1.21583	0.892361	0.973613	0.932813	1.06836	1.00858	0.94725	0.917596	1.00242	0.955042	0.988059	0.996398	0.924316	1.06616	1.12545	0.99272	1.07151	0.961721	0.959504	1.09737	1.02032	0.934979	1.0355	0.965482	0.97972	1.00456	0.952642	1.02999	1.08494	1.06685	1.06218	1.00319	1.03199	1.04176	1.05104	0.986235	1.00675	1.0642	0.857726	1.16005	1.08619	1.07404	1.0453	0.945213
Aradu.A03	125000001	126000000		1.12083	1	1.14269	1.07282	1.17918	0.9959	1.12286	1.26004	1.07016	1.12267	1.19074	1.01857	1.13298	1.18774	1.19624	1.32212	1.23222	1.26788	1.16256	1.11777	1.17298	1.14487	1.20911	1.06141	1.0217	1.08099	1.15082	1.08317	1.01162	1.14026	1.27628	1.25879	0.960447	1.23753	1.39819	1.14705	1.16647	1.18012	1.15352	1.30291	1.13482	1.25819	1.07248	1.1627	0.945479	1.07138
Aradu.A03	126000001	127000000		0.962131	1	1.01233	0.987337	0.925333	1.0132	1.1393	1.03029	0.923819	1.01288	1.07815	0.972652	0.993591	0.905885	0.934158	1.14531	1.03777	0.961269	0.988761	1.06696	0.955059	1.03797	0.942149	1.05235	1.05179	1.02306	0.930574	1.00305	1.06968	1.00293	1.05462	1.0605	1.09018	1.08775	1.14845	0.976284	1.05044	1.04598	1.13843	0.993971	1.04371	1.07254	0.993943	1.04734	1.01437	0.962062
Aradu.A03	127000001	128000000		1.01189	1	0.949514	0.857853	0.850406	0.871006	0.93213	0.864611	0.958289	0.961883	0.92452	0.903069	0.891147	0.863992	0.96159	0.972429	0.918585	0.941254	0.916418	0.83351	0.860822	0.897615	0.884177	0.872715	0.802741	0.817042	0.925019	0.895277	0.814384	0.919495	0.926362	0.8603	0.960676	0.830487	0.948954	0.869649	0.83577	0.875839	0.880375	0.890687	0.847134	0.975575	0.887203	0.90355	0.880155	0.86935
Aradu.A03	128000001	129000000		1.02723	1	0.944172	0.757314	0.943078	0.842873	0.963129	0.942458	1.01249	0.89198	0.889522	0.889082	0.894824	0.876596	1.00273	0.970379	0.894344	0.948411	0.894727	0.83735	0.898722	0.830409	0.835343	0.936787	0.886926	0.770804	0.927695	0.863974	0.856072	0.8622	0.877293	0.883445	0.950655	0.875268	0.963881	0.793871	0.872258	0.94211	0.896089	0.882997	0.882098	0.887976	0.906223	0.861248	0.847299	0.773189
Aradu.A03	129000001	130000000		0.972894	1	0.866531	0.816426	0.838708	0.848654	0.966191	0.869398	0.794834	0.976214	0.977309	0.842611	0.806895	0.821071	0.844057	0.976334	0.87296	0.920367	0.801285	0.928189	0.883385	0.884239	0.812597	0.8189	0.922268	0.793351	0.910026	0.835043	0.942723	0.943798	0.915819	0.875972	1.04962	0.862274	0.970516	0.814679	0.824725	0.879288	0.926166	0.812882	0.835788	0.858162	0.88761	0.925975	0.820359	0.858043
Aradu.A03	130000001	131000000		0.941176	1	0.93441	0.890768	0.912007	0.926819	0.997581	0.981292	0.908632	0.964593	0.998198	0.865265	0.942822	0.914472	0.892914	0.994501	0.942231	0.900516	0.909031	0.958803	0.89612	0.964112	0.928603	0.900191	0.879227	0.835506	0.917542	0.837767	0.929222	0.931226	0.927774	0.92485	1.02975	0.944897	0.969372	0.973274	0.908761	0.975016	0.883721	0.931402	0.882944	0.990124	0.868061	1.05882	0.968927	0.932854
Aradu.A03	131000001	132000000		0.981962	1	1.05979	0.907741	0.96683	1.03207	1.15809	1.05546	0.965255	1.04677	1.03043	0.98298	0.998759	0.967747	0.97744	1.14077	1.12504	0.938848	0.97306	0.955717	1.03511	1.20595	0.998727	1.01726	1.04341	1.04285	0.892139	0.946	0.959428	1.07883	1.00389	1.09732	1.14285	0.981611	1.18132	1.16068	1.03296	1.15761	1.10663	1.05509	0.893859	1.13415	1.01491	1.2826	0.967247	1.02329
Aradu.A03	132000001	133000000		1.43511	1	1.01593	1.19104	0.929453	1.24537	1.10158	0.973903	1.27541	1.30758	1.33281	0.977094	0.992386	1.2242	1.24632	1.3154	1.20845	1.14964	1.18026	0.959699	1.23392	1.26278	1.26817	1.3174	1.20894	1.12874	1.25192	1.2317	1.34774	1.268	1.28344	1.20208	1.32631	1.14647	1.34669	0.954618	1.01844	1.23947	1.35471	1.27915	1.23638	1.30182	1.30439	1.33779	1.00177	1.19921
Aradu.A03	133000001	134000000		1.39834	1	1.07174	1.49618	0.973103	1.57658	1.13009	1.09989	1.51328	1.49946	1.53864	0.999307	1.11326	1.56316	1.53056	1.53148	1.34048	1.43545	1.49102	1.09819	1.45092	1.49407	1.5741	1.31412	1.50688	1.35772	1.55118	1.43369	1.47177	1.58292	1.45764	1.58968	1.44947	1.08457	1.63252	0.995204	1.06253	1.53001	1.51898	1.59956	1.49587	1.6358	1.50206	1.38091	1.00019	1.43032
Aradu.A03	134000001	135000000		1.28661	1	0.954724	1.12269	0.884019	1.19913	1.06657	0.934855	1.155	1.31263	1.23633	0.953442	1.00444	1.14437	1.08578	1.285	1.11269	1.16774	1.16709	0.92812	1.1719	1.25866	1.12066	1.24208	1.17345	1.07097	1.10399	1.03561	1.16944	1.11191	1.14935	1.25973	1.2548	0.955146	1.32535	1.05563	0.942593	1.3118	1.23995	1.12442	1.07957	1.27193	1.22689	1.35956	1.01982	0.996342
Aradu.A03	135000001	135057546		1.3676	1	0.385028	0.585582	0.540261	0.613371	0.52851	0.33511	0.594331	0.687598	0.834906	0.508156	0.36048	0.480704	0.73358	0.954406	0.611872	1.17876	0.683615	0.393672	0.313515	0.526336	0.613996	0.75041	0.645319	0.480607	0.939347	0.821679	0.407246	0.40018	0.542056	0.770255	1.28124	0.310825	0.627164	0.280152	0.357126	0.691715	0.835614	0.565777	0.637516	0.876093	0.630663	0.748132	0.469703	0.355882
Aradu.A04	1	1000000	1.0813e-06	1.03411	1	0.940311	0.771255	0.895902	0.841062	0.960777	0.934509	0.85758	0.966988	0.956366	0.967965	0.888225	0.856871	0.893445	0.998877	0.90528	0.979096	0.922871	0.837396	0.834482	0.925296	0.888169	0.850648	1.00272	0.83799	0.872177	0.781657	0.880201	0.871683	0.952087	0.955018	0.969521	0.819006	0.966546	0.903373	0.977643	0.926163	1.00281	0.878186	0.87868	0.981852	1.00029	0.961971	0.894033	0.865567
Aradu.A04	1000001	2000000	1.0813	1.00127	1	1.02343	0.924921	0.904762	0.986914	1.03902	0.989666	0.926657	1.0372	1.07967	1.00381	1.06824	0.914991	0.888289	1.10238	1.05503	1.03389	0.988477	0.953545	0.935581	1.07197	0.980014	1.01015	1.00549	0.979862	0.970048	0.936923	0.995132	0.905719	0.968728	1.06321	0.948318	1.06709	1.05704	1.02798	1.05175	1.13039	1.12006	1.00463	0.902746	1.04996	1.09058	1.12462	1.01544	0.960793
Aradu.A04	2000001	3000000	2.1626	0.967758	1	0.913697	0.851729	0.900097	0.971378	1.0601	0.946891	0.918852	1.01073	0.96104	1.00302	0.903249	0.720544	0.889439	1.03152	0.927514	0.944119	0.86655	0.862924	0.840706	0.925369	0.827318	0.932965	0.936816	0.850183	0.830704	0.843386	0.906365	0.926397	0.845844	0.991618	0.993285	0.888661	1.08098	0.929183	0.972213	1.01872	1.02623	0.893251	0.912464	0.953453	1.07978	1.07959	0.886039	0.849033
Aradu.A04	3000001	4000000	3.2439	1.0305	1	1.12006	0.970897	1.02436	1.04981	1.17363	1.14974	0.986373	1.18247	1.18652	1.11344	1.15771	1.05923	1.0567	1.19345	1.07279	1.14883	1.13206	1.04169	1.07238	1.07436	1.15633	1.08745	1.15381	1.03608	1.00331	1.08251	1.09554	1.12895	1.00034	1.07971	1.06855	1.13189	1.09125	1.00155	1.12215	1.26523	1.19858	1.09818	1.0342	1.02992	1.13444	1.11243	0.987162	1.09662
Aradu.A04	4000001	5000000	4.3252	0.995316	1	1.11992	0.970083	1.01687	1.05479	1.16206	1.06945	1.02211	1.06528	1.0457	0.963759	1.06472	0.987097	0.973739	1.16076	1.07796	0.99883	1.07666	1.03575	1.05698	1.14367	1.09617	1.01685	1.04208	0.987486	0.982565	0.996593	0.980108	1.07946	0.978474	1.05372	1.09984	1.04655	1.19095	1.05461	1.05071	1.072	1.06313	1.00963	1.03	1.09022	1.04478	1.0697	0.930003	0.968237
Aradu.A04	5000001	6000000	5.40651	0.942193	1	0.76372	0.679443	0.811075	0.757241	0.816635	0.83816	0.878483	0.848912	0.816778	0.892485	0.774219	0.818153	0.838593	0.830806	0.763085	0.983223	0.7477	0.813492	0.720209	0.692946	0.752857	0.760622	0.849828	0.718182	0.825782	0.725221	0.667012	0.810478	0.782375	0.774044	0.837776	0.815455	0.817805	0.710519	0.794428	0.824578	0.798578	0.839397	0.785371	0.819211	0.834742	0.817366	0.731359	0.696238
Aradu.A04	6000001	7000000	6.48781	1.00153	1	0.982974	0.915836	0.924404	0.94159	1.11105	1.04231	0.951727	1.05605	0.981095	0.933969	0.955455	0.946586	0.866333	1.03325	0.935987	1.08203	0.882619	0.928737	0.973496	0.927405	0.836003	1.01463	1.03738	0.847806	0.922539	0.94075	0.885647	0.892058	0.937464	0.957418	1.00727	0.952227	1.04964	0.966721	0.990038	0.965564	0.97649	0.912363	0.888036	0.910206	0.911772	0.92389	0.949882	0.908031
Aradu.A04	7000001	8000000	7.56911	0.982033	1	0.8789	0.830677	0.818702	0.955314	0.965518	0.825475	0.876408	0.932431	0.956054	0.865767	0.894214	0.854154	0.955853	0.938532	0.968188	0.879787	0.875346	0.888009	0.855054	1.03692	0.86893	0.94353	0.838342	0.802571	0.905689	0.793682	0.8877	0.834551	0.865999	0.966275	0.941451	0.86477	0.92499	1.02092	0.882815	0.977314	0.96217	0.875429	0.849888	0.906535	0.967466	1.06173	0.93132	0.906783
Aradu.A04	8000001	9000000	8.65041	0.974923	1	1.062	1.20627	1.08164	1.15348	1.08181	0.970824	0.950187	1.14039	1.13174	1.07464	1.03387	0.877765	0.898323	1.00717	1.10289	1.02431	0.948316	1.02163	1.13557	1.06246	1.03823	1.17536	0.945702	1.07361	0.898352	1.07566	1.16083	1.00376	0.965355	1.01056	1.0345	1.10119	1.08583	1.00827	1.06324	0.98195	1.26798	1.07937	0.888757	1.05514	1.00391	1.0371	0.956187	0.979574
Aradu.A04	9000001	10000000	9.73171	0.933465	1	0.914265	0.791218	0.8357	0.866719	0.94592	0.884797	0.954576	0.920847	0.914785	0.913544	0.861372	0.897582	0.883684	0.970892	0.94004	0.908435	0.842165	0.939381	0.864649	0.990991	0.846591	0.922745	0.873053	0.874037	0.877673	0.857089	0.889562	0.860075	0.889325	0.937871	0.973777	0.871801	0.920609	0.942113	0.931555	0.911078	0.918971	0.910224	0.866779	0.925651	0.862497	0.99835	0.875848	0.859161
Aradu.A04	10000001	11000000	10.813	0.976964	1	0.813134	0.863101	0.870431	0.854887	0.875611	0.832877	0.917865	0.879975	0.851919	0.769448	0.794648	0.754788	0.929094	0.888571	0.791476	0.875676	0.774298	0.835438	0.805191	0.83603	0.806538	0.875754	0.810889	0.772875	0.847562	0.789005	0.794567	0.907274	0.767936	0.832028	0.882176	0.787247	0.772706	0.834383	0.913786	0.832557	0.876907	0.806707	0.882672	0.826509	0.800667	0.856197	0.787104	0.782728
Aradu.A04	11000001	12000000	11.8943	0.766801	1	1.09743	0.929002	1.03901	0.778001	0.977384	1.11077	1.14868	0.736365	0.735519	0.840138	1.08239	1.02079	0.819425	0.785826	0.814348	0.715168	0.859862	0.777597	0.825052	0.79921	0.843773	0.92804	1.07587	0.870981	0.822328	1.09267	0.767434	1.08745	0.829671	0.765778	1.00259	0.989278	0.811925	0.966906	0.868616	0.863775	0.762967	0.809317	0.765001	0.763003	0.77451	0.734574	1.0944	0.821249
Aradu.A04	12000001	13000000	12.9756	1.00797	1	0.899209	0.996484	0.901043	0.972429	0.897841	0.937888	1.00681	0.977861	0.96935	0.911088	0.920025	0.928297	1.01975	0.911951	0.919891	1.01098	0.988979	0.972125	0.954879	0.911086	0.963363	0.886504	0.893581	0.957372	0.977795	0.90337	0.97429	0.975372	1.01109	0.94918	0.947767	0.944918	0.912787	0.934286	0.888487	1.00287	0.90478	1.00955	1.02271	0.982059	0.911791	0.959345	0.988192	0.942664
Aradu.A04	13000001	14000000	14.0569	0.988165	1	1.07095	0.931613	0.929152	0.949846	1.00792	1.04844	0.926972	0.942928	0.92202	0.934148	0.945189	0.909543	0.916219	1.00936	0.957453	0.931797	0.974241	1.04503	1.04455	1.00449	0.890449	0.938968	1.03615	0.925526	0.904533	0.877985	0.95255	0.958258	0.950829	0.946013	1.00481	0.926243	0.94335	1.02205	0.972376	0.945844	0.927182	0.985315	0.884845	0.998097	0.946659	0.993176	0.988129	0.935791
Aradu.A04	14000001	15000000	15.1382	0.922691	1	0.876883	0.78409	0.839314	0.833649	0.835148	0.881344	0.944825	0.831146	0.83725	0.831244	0.857818	0.818445	0.931356	0.840622	0.849122	0.852385	0.826223	0.857806	0.863552	0.899028	0.82161	0.853997	0.871287	0.877113	0.835169	0.838628	0.808565	0.843225	0.823101	0.842608	0.83621	0.806575	0.877842	0.89636	0.828298	0.892913	0.838848	0.904075	0.839652	0.88032	0.829294	0.911618	0.86688	0.824875
Aradu.A04	15000001	16000000	16.2195	1.04016	1	0.914149	0.959405	0.943952	0.989253	0.948632	0.921802	0.997353	0.993376	1.00447	0.938071	0.946102	0.935077	1.03429	0.915958	0.996272	0.977546	0.979328	0.957489	0.948382	0.963783	0.897064	1.0464	0.999629	0.96834	0.988292	0.905228	0.97524	0.9261	0.974523	0.968833	0.965528	0.941924	0.969726	1.01903	0.932689	0.994714	1.00404	0.987139	0.981748	1.00345	0.986855	1.01688	0.999677	0.975086
Aradu.A04	16000001	17000000	17.3008	0.986843	1	0.968757	0.911208	1.00207	0.956408	0.986666	1.00669	0.950049	0.975842	0.926482	0.929747	1.02332	0.917208	1.00842	0.968467	0.97841	0.96483	0.973168	0.963034	1.00343	1.04311	0.954536	0.922496	1.00796	0.893598	0.96585	0.95949	0.91154	0.986622	0.94569	0.958525	0.966799	0.921704	0.954151	1.06454	1.00665	1.02813	0.957155	1.00642	0.975659	0.950877	0.999137	1.04963	0.969178	0.988429
Aradu.A04	17000001	18000000	18.3821	0.898008	1	0.865402	0.965288	0.85916	0.881447	0.921125	0.882384	0.830629	0.913276	0.943308	0.849256	0.863938	0.846773	0.882046	0.905423	0.891706	0.96683	0.853385	0.974341	0.893005	0.92166	0.859135	0.918981	0.924435	0.878551	0.859493	0.922804	0.931531	0.852424	0.852195	0.993145	0.93032	0.916841	0.885539	0.929965	0.890121	0.91707	0.838206	0.909275	0.835365	0.906451	0.937126	0.932712	0.919328	0.83298
Aradu.A04	18000001	19000000	19.4634	0.824385	1	1.06243	1.4043	1.38034	1.38987	1.06432	1.05582	0.922458	1.45238	1.60833	1.18748	0.944378	0.940115	0.922028	1.04824	0.883671	1.4973	0.903939	1.08536	1.05462	1.09242	0.946859	1.39864	1.05526	1.04885	0.925872	1.07395	1.38025	0.949002	0.925623	0.995511	1.04016	1.41997	0.993249	1.06301	1.07678	0.840434	1.31745	0.970783	0.867651	0.931057	0.901828	1.01949	0.881056	0.87851
Aradu.A04	19000001	20000000	20.5447	0.949655	1	1.09755	1.05408	1.02173	0.993026	1.00846	1.03859	0.988407	0.969565	1.00533	0.960165	1.00302	1.00722	1.00562	0.971881	0.994298	1.02924	0.971128	1.021	1.03879	1.04743	1.01548	1.01567	0.996388	1.08505	0.94217	1.05036	1.03848	1.04472	0.982529	1.00658	0.959093	1.04246	0.992147	1.04464	1.02781	1.02349	0.988211	1.04809	1.00812	1.02471	0.976073	1.0773	0.991087	1.01143
Aradu.A04	20000001	21000000	21.626	0.934833	1	1.19817	1.16249	0.994603	1.07661	0.996872	1.10384	0.771612	1.09251	1.06584	0.896587	0.816922	0.787225	0.817134	1.01029	1.1858	1.05866	0.743201	1.2317	1.22656	0.848586	0.802749	1.09724	1.10433	1.18139	0.870654	1.19692	1.10683	1.31109	0.818695	0.984415	1.04917	1.10415	1.1534	0.844501	1.10751	0.859584	0.91373	0.902595	0.908871	1.08378	0.917693	0.941941	0.869621	0.809372
Aradu.A04	21000001	22000000	22.7073	0.942358	1	0.743503	0.855055	0.890217	0.837953	0.810416	0.830021	0.770579	0.801677	0.913978	0.781996	0.908648	0.932188	0.807083	0.729063	0.793769	0.972948	0.86838	0.935437	0.82524	0.819249	0.950151	0.781328	0.814266	0.807395	0.938093	0.75937	0.770261	0.783008	0.863188	0.950712	0.803909	0.799398	0.703831	0.885702	0.754022	0.827139	0.711031	0.894163	0.972175	0.868089	0.764622	0.91686	0.971269	0.936628
Aradu.A04	22000001	23000000	23.7886	1.08392	1	0.861221	0.818222	0.796059	0.80744	0.772756	0.820899	0.984645	0.853237	0.845083	0.771684	0.937805	0.942283	0.951936	0.757305	0.854195	0.796496	0.980491	0.811718	0.790195	0.946547	0.908599	0.803676	0.803258	0.880033	1.00314	0.858593	0.826851	0.843601	0.979623	0.925822	0.803216	0.811805	0.81074	0.952977	0.77519	1.00905	0.837218	0.87951	0.992105	0.857564	0.879053	0.975147	0.958128	0.950268
Aradu.A04	23000001	24000000	24.8699	1.00495	1	0.790341	0.902476	0.908907	0.849536	0.828014	0.859584	0.791631	0.979962	0.962604	0.80701	0.973428	0.8996	0.87021	0.813086	0.909495	0.914161	0.913278	0.939801	0.927848	0.816657	0.91561	0.888956	0.964069	0.910858	0.948159	0.898186	0.965244	0.979686	0.907557	0.918583	0.926773	0.926878	0.762239	0.895087	0.792925	0.87603	0.827277	0.93862	0.97364	0.925111	0.896631	0.841476	0.986972	0.921702
Aradu.A04	24000001	25000000	25.9512	0.97684	1	0.991251	0.942793	1.02477	0.968599	0.944456	0.983895	0.940347	0.964547	0.977523	0.975709	0.939654	0.879341	0.926227	0.972747	0.912558	1.02034	0.909707	1.02597	0.914306	0.887437	0.880841	0.963541	0.944871	1.01351	0.965486	1.005	0.95203	1.13494	0.902221	0.812473	1.01764	1.02582	0.961534	0.941771	1.02716	0.978027	0.995932	1.03545	0.93476	0.932782	0.98865	0.913373	0.933074	0.870182
Aradu.A04	25000001	26000000	27.0325	1.00726	1	0.704327	0.703256	0.904492	0.725328	0.84468	0.893392	0.75945	0.87555	0.826883	0.941929	0.850493	0.780759	0.872364	0.902143	0.548262	1.00953	0.853775	0.927879	0.778381	0.777677	0.782465	0.810064	0.976549	0.770702	0.925978	0.829393	0.771576	0.839395	0.842265	0.805366	0.868505	0.824186	0.852577	0.733882	0.90454	0.883954	0.8246	0.881366	0.940508	0.84287	0.978373	0.807083	0.871119	0.849544
Aradu.A04	26000001	27000000	28.1138	0.874808	1	0.718547	0.834521	0.858019	0.820712	0.799586	0.85176	0.873305	0.78915	0.840452	0.832513	0.835334	0.862595	0.831085	0.768365	0.385179	0.897129	0.746572	0.919913	0.894269	0.842572	0.865578	0.829811	0.866771	0.773524	0.838757	0.827536	0.782181	0.891412	0.826052	0.818277	0.812588	0.805271	0.77867	0.819379	0.778365	0.807128	0.753541	0.922119	0.862221	0.798575	0.7856	0.812819	0.878561	0.970576
Aradu.A04	27000001	28000000	29.1951	0.950264	1	1.08755	0.968177	1.07414	1.0499	1.02855	1.10453	1.02223	1.06818	1.08893	0.916506	1.00608	0.96828	0.991624	1.07	0.656672	1.0009	0.98634	1.06498	1.05268	1.07739	1.03515	1.0289	1.01594	1.09256	0.980248	1.07825	0.959218	1.03196	1.02401	1.08114	1.05359	1.06407	1.05181	1.11212	1.0369	0.971822	0.981254	1.05314	1.01442	1.08457	0.970316	1.05712	1.01189	1.03905
Aradu.A04	28000001	29000000	30.2764	1.00304	1	0.778215	0.802348	0.840949	0.860703	0.812498	0.802397	0.84126	0.880204	0.901377	0.74923	0.882435	0.840605	0.84529	0.805158	0.547475	0.874615	0.85487	0.835009	0.829873	0.857669	0.868242	0.873294	0.873589	0.782028	0.950188	0.800742	0.771608	0.893069	0.876438	0.911136	0.802113	0.829892	0.778451	0.913898	0.780823	0.915835	0.820125	0.846368	0.964547	0.853237	0.854001	0.9604	0.925565	0.863236
Aradu.A04	29000001	30000000	31.3577	0.944216	1	0.995447	0.865672	1.02616	0.942484	0.924507	1.00714	1.02579	0.960659	0.941084	0.982264	0.974836	0.891229	1.00576	0.94844	0.414716	1.00726	0.957036	0.980926	0.954001	0.950143	0.864272	0.975549	0.980356	0.907539	0.96449	0.922519	0.909454	0.950737	0.899433	0.901034	0.967413	0.894215	0.954127	0.933085	0.947744	0.941152	0.970465	0.953782	0.99568	0.928062	0.979726	0.951579	0.926694	0.904596
Aradu.A04	30000001	31000000	32.439	1.05588	1	0.951264	1.05259	0.95946	0.96288	0.895805	0.989246	0.931958	0.978861	1.04039	0.956657	1.0467	1.05175	1.03345	0.893104	0.443307	0.970927	1.0045	1.08783	1.03095	0.91884	1.04764	0.932869	1.02606	1.05118	1.07797	1.00599	0.968897	1.03754	1.06849	1.00081	0.885692	1.00761	0.895954	0.906245	0.942673	0.953382	0.886398	1.00834	1.0848	0.980318	0.926967	0.948709	1.07187	1.04955
Aradu.A04	31000001	32000000	33.5203	0.931189	1	1.02584	0.952766	1.00958	0.993649	0.920221	0.986681	0.936022	0.985981	0.947665	0.985009	0.978882	0.913796	0.902276	0.935381	0.998516	1.02129	0.970968	0.989329	1.03597	1.03566	0.952246	1.01791	1.00478	0.966762	0.920691	1.00251	1.01077	0.955712	0.982015	0.980476	0.939401	0.991928	0.991229	1.04619	1.00288	0.886487	1.00764	0.980395	0.963333	0.938361	0.901839	0.984785	1.0114	0.964689
Aradu.A04	32000001	33000000	34.6016	0.921693	1	1.05647	1.0285	0.979084	0.945045	0.876548	1.0974	0.997245	0.993716	1.00252	0.836166	1.07161	1.05911	0.950611	0.833602	0.979108	0.945891	1.05339	1.0946	1.01462	1.0134	1.11902	0.933454	0.96302	1.1616	0.976411	1.09504	1.03994	1.11862	1.11464	0.993092	0.98725	1.04913	0.966412	0.977263	0.923479	0.927352	0.834497	1.06132	1.0037	0.982968	0.866719	0.883372	1.09366	1.05061
Aradu.A04	33000001	34000000	35.6829	1.02776	1	0.929934	1.3035	1.00327	1.15909	0.898065	0.991775	1.05667	1.04828	1.10195	0.916302	1.07868	1.07736	1.06432	0.92921	1.04973	0.951623	0.986939	0.990533	0.975505	1.03563	1.08466	1.00916	0.956026	1.04149	1.036	1.07925	0.992638	1.05545	1.08153	1.08171	1.01669	1.0269	0.889753	1.02065	0.927181	1.01387	0.974813	1.06981	1.04166	1.06845	0.94051	1.03162	1.06792	1.16497
Aradu.A04	34000001	35000000	36.7642	1.01105	1	1.05254	1.0325	1.04493	1.0434	0.954167	1.08213	1.1897	1.03212	1.01552	1.10458	1.14622	1.11871	1.21136	1.00704	1.05696	1.07622	1.13094	1.07903	1.08364	1.0564	1.09875	1.03647	1.06835	1.0863	1.12812	1.08645	1.0071	1.11577	1.1187	1.03385	1.01017	1.0971	1.0223	1.10083	1.02126	1.10443	1.06616	1.11441	1.14972	1.06917	1.10885	1.02447	1.12015	1.15938
Aradu.A04	35000001	36000000	37.8455	1.07135	1	0.971753	1.00384	0.942954	0.960353	0.911121	1.01162	1.10632	0.933028	0.996418	0.920294	1.06904	1.14912	1.0456	0.91731	0.975766	0.990812	1.11955	1.05137	1.02581	1.09058	1.07783	0.980374	1.02815	1.12871	1.12858	1.08797	1.02871	1.13069	1.1568	1.09154	0.968972	1.033	0.935292	1.01092	1.00499	1.01309	0.914806	1.0784	1.1878	0.967915	0.975646	0.969291	1.16531	1.14613
Aradu.A04	36000001	37000000	38.9268	1.0474	1	1.18542	1.17414	1.10128	1.14829	1.07013	1.1144	1.14328	1.09926	1.11306	1.08487	1.16022	1.13055	1.16969	1.07387	1.08788	1.09352	1.18103	1.20872	1.25423	1.12118	1.17321	1.13599	1.10493	1.23737	1.20081	1.19396	1.22143	1.20467	1.14604	1.12596	1.09416	1.16041	1.06501	1.10338	1.14842	1.10966	1.04932	1.13804	1.14673	1.11848	1.06638	1.1015	1.17922	1.17372
Aradu.A04	37000001	38000000	40.0081	1.0314	1	0.965191	1.04902	0.989834	0.915435	0.908186	1.00423	1.07175	0.998066	1.01124	0.996169	0.99009	1.02209	1.08185	0.871942	0.963357	1.01296	0.949833	1.04516	0.987742	0.880791	0.951207	0.933556	1.00461	1.07662	1.06553	1.01491	0.95097	0.950739	0.999449	0.955765	0.891996	1.01161	0.897251	0.873285	0.959782	0.956015	0.933373	1.01652	1.06894	1.0067	0.935409	0.889502	1.03015	1.02285
Aradu.A04	38000001	39000000	41.0894	1.03292	1	0.869717	0.942872	0.982423	0.952732	0.861155	0.951802	1.17105	0.969313	0.975501	1.11155	1.04734	0.972469	1.17514	0.906655	0.927223	1.028	1.02144	0.995778	0.97199	0.979595	1.04171	0.934903	0.959833	0.932695	1.08566	0.930147	0.935155	0.957866	1.01995	0.950829	0.89142	0.928896	0.922775	0.887462	0.957098	0.992605	0.942414	0.987437	1.18634	0.930741	0.995965	0.894896	1.03801	1.04739
Aradu.A04	39000001	40000000	42.1707	1.0419	1	0.824893	0.809745	0.94096	0.910253	0.913596	0.940898	0.998207	0.948786	0.89506	1.05274	0.979081	0.927637	0.987996	0.903899	0.956157	1.0588	0.990981	0.942348	0.836614	0.897935	0.835748	0.896838	0.984278	0.888946	1.08277	0.891674	0.847902	0.883407	0.948018	0.93705	0.875878	0.876569	0.995788	0.934529	0.976809	0.990084	1.00219	0.983417	1.0071	0.908933	1.11557	0.902338	0.95782	0.904751
Aradu.A04	40000001	41000000	43.252	1.42077	1	1.79317	1.33956	1.1841	1.41112	1.50584	1.28575	1.31274	1.15129	1.07945	1.16762	1.19286	1.37078	1.29241	1.53585	1.6719	1.06548	1.60942	1.26819	1.73077	1.46338	1.54134	1.55031	1.09235	1.46075	1.27161	1.55744	1.43554	1.04089	1.50611	1.70404	1.78988	1.4704	1.74452	1.93413	1.75645	1.77306	1.35315	1.27853	1.35694	1.45316	1.44048	1.84342	1.40904	1.66815
Aradu.A04	41000001	42000000	44.3333	1.06954	1	0.852457	0.880597	0.896409	0.882394	0.843083	0.921238	1.01282	0.935439	0.883896	0.941621	0.959931	0.967155	1.03574	0.804563	0.88887	0.981853	0.965362	1.00787	0.924588	0.890063	0.988588	0.848749	0.941031	0.882316	1.0895	0.876512	0.88515	0.91196	0.990783	0.881012	0.855507	0.964694	0.822207	0.88724	0.865276	0.946407	0.823909	0.907877	1.0438	0.91947	0.955207	0.880879	1.02064	0.971846
Aradu.A04	42000001	43000000	45.4146	0.979545	1	0.86557	0.918686	0.957936	0.894107	0.824395	0.937798	0.942633	0.909061	0.931096	0.932129	0.895103	0.863057	0.986282	0.849692	0.910687	1.02597	0.950575	0.953455	0.906134	0.905134	0.926092	0.911797	0.944535	1.00559	0.956841	0.97888	0.911808	0.933644	0.906518	0.866458	0.922747	0.89986	0.860933	0.889208	0.913477	0.839017	0.843459	0.934484	0.959249	0.939827	0.91336	0.895419	0.920497	0.904456
Aradu.A04	43000001	44000000	46.4959	0.984992	1	1.21373	1.15476	1.05517	1.11695	1.06194	1.14941	1.04589	1.11021	1.1268	1.06041	1.12841	1.04718	1.06014	1.08247	1.03807	1.05741	1.03492	1.17974	1.16952	1.06558	1.0933	1.08129	1.13187	1.18696	1.04161	1.18518	1.13704	1.22176	1.0706	1.05469	1.09688	1.10781	1.08815	1.0539	1.12702	1.00989	1.1055	1.10403	1.04968	1.05439	1.04937	1.03132	1.0734	1.09985
Aradu.A04	44000001	45000000	47.5772	1.00128	1	1.01462	0.965821	1.02708	0.936578	0.850208	0.989927	1.07788	0.92848	0.919876	1.03972	0.905117	0.927727	1.12202	0.947253	0.937043	1.03113	0.934964	1.01596	0.994866	0.950868	0.938791	0.95198	1.01583	1.03958	1.03846	0.936314	0.962941	0.977887	0.982788	0.923447	0.905432	0.960239	0.981782	0.935731	0.927687	0.926873	0.890421	0.96904	1.0665	0.951335	0.966441	0.95098	0.950638	0.969131
Aradu.A04	45000001	46000000	48.6585	0.974676	1	0.950863	1.10077	0.949893	1.02351	0.887623	1.03878	0.992337	1.02007	1.02031	0.975138	1.01439	0.959486	0.949716	0.942427	0.953056	0.998479	0.978581	1.00519	0.973178	0.971085	1.0117	0.99852	1.01428	1.02391	0.995909	0.973708	1.04566	1.06242	0.947855	0.9676	0.971515	1.10002	0.909871	0.950424	0.976377	0.910478	0.954665	0.988982	0.99153	0.9819	0.933598	0.925965	1.03146	0.979855
Aradu.A04	46000001	47000000	49.7398	0.984749	1	0.9504	0.989105	1.02299	1.00446	0.903161	1.00175	1.02051	0.974902	0.956842	1.08305	1.00004	1.00773	1.03128	0.907434	0.988812	1.05243	0.989646	1.00133	0.985167	0.986002	0.99983	0.976724	0.998147	1.01627	1.03043	1.01108	0.983563	1.00083	0.963152	0.935974	0.961817	0.941432	0.936	0.969965	0.93496	0.988632	0.968094	1.05945	1.05076	0.973131	1.00534	0.915429	1.02777	0.955959
Aradu.A04	47000001	48000000	50.8211	0.968866	1	0.918602	0.848545	0.934253	0.872602	0.873418	0.945571	0.990335	0.846366	0.887108	1.01035	0.940605	0.911515	1.08932	0.900032	0.934196	0.993263	0.93097	0.955344	0.955098	0.94532	0.937577	0.886629	0.954184	0.964413	1.01883	0.887873	0.838789	0.966046	0.958019	0.913989	0.913028	0.87199	0.909822	0.894362	0.861136	0.89703	0.881339	0.944916	1.00386	0.902558	0.911385	0.843077	0.973233	0.994163
Aradu.A04	48000001	49000000	51.9024	0.978562	1	1.24013	1.05923	1.12121	1.0358	1.02499	1.11897	1.10173	1.00542	1.03878	0.999365	1.08634	1.01533	1.08401	1.09489	1.05019	1.02132	1.12701	1.04494	1.07879	1.13452	1.02721	1.02411	1.07174	1.16922	1.00836	1.12117	1.03615	1.14731	1.08224	1.0229	1.00024	0.994505	1.16609	1.15295	1.04258	1.13441	1.05763	1.10725	1.00342	1.13446	1.08185	1.01154	1.08198	1.03383
Aradu.A04	49000001	50000000	52.9837	0.994467	1	1.02096	1.06146	0.993571	1.07767	1.00427	1.03169	0.993168	1.03323	0.963462	0.967538	1.06739	1.02659	0.992986	0.964816	1.04747	1.02497	1.01107	1.09498	1.07083	1.05312	1.01625	1.04339	1.04571	1.11195	1.02524	1.03789	1.02216	1.1279	0.997099	1.02082	1.02284	1.00896	0.99223	1.03692	1.00741	1.025	0.999761	1.09855	0.979667	1.05796	0.989854	1.01729	1.02281	1.00564
Aradu.A04	50000001	51000000	54.065	0.989756	1	1.10736	1.16099	1.02846	1.0746	0.970449	1.02508	1.05947	0.966383	1.05418	0.927515	1.11134	1.0359	1.08323	0.936986	1.00554	0.960645	1.08632	1.07449	1.05456	1.15372	1.09745	1.07493	1.0131	1.11733	1.06115	1.14992	1.0472	1.14633	1.07264	1.03387	0.990472	0.992396	0.928553	1.18123	1.017	1.04297	0.904324	1.08582	1.10657	1.04104	0.955852	1.12148	1.05256	1.11818
Aradu.A04	51000001	52000000	55.1463	1.04806	1	1.05428	1.17276	1.07106	1.03116	0.993569	1.0485	1.11911	1.04751	1.08384	1.05975	1.12578	1.10116	1.15743	0.993275	1.00703	1.01686	1.07061	1.12001	1.15723	1.05885	1.16467	1.0271	1.07533	1.16492	1.16229	1.12412	1.10978	1.12089	1.05567	1.02956	0.987487	1.07909	1.02221	0.990461	1.08117	1.07393	0.992239	1.15866	1.07636	1.07146	1.06223	1.01284	1.08308	1.11999
Aradu.A04	52000001	53000000	56.2276	0.930549	1	0.98264	0.999379	1.08448	0.987826	0.96737	0.995316	0.975556	1.01369	0.978058	1.05089	1.03568	0.930961	0.945526	0.97059	0.916306	1.06428	0.938689	1.04189	0.969212	0.935532	0.9276	0.992532	1.00456	0.903835	1.01924	1.03939	0.972701	0.994182	0.940585	0.930735	1.00198	0.95161	0.959884	1.005	1.04047	0.948117	1.00042	1.0024	0.992416	0.931904	0.937922	0.975035	0.965252	0.94094
Aradu.A04	53000001	54000000	57.3089	1.01113	1	1.07414	0.90083	1.06907	0.965724	0.896062	1.04053	1.27726	0.914424	0.938846	1.14572	1.06488	1.03286	1.11575	0.939453	0.949549	1.12934	1.08125	1.04972	1.02056	1.02438	0.944398	0.95985	1.08465	1.0629	1.09585	1.00157	0.929403	1.06236	1.04673	0.959339	0.97611	0.937623	0.995068	0.986106	0.956485	1.03041	0.983214	1.02525	1.10265	1.00771	1.11548	0.926512	1.01812	1.09532
Aradu.A04	54000001	55000000	58.3902	1.01018	1	0.951331	1.0886	1.02539	0.984717	0.905157	0.986171	1.07259	1.04325	1.03253	1.05556	1.00134	0.997727	1.03349	0.950701	0.976353	1.08392	0.98326	1.02786	0.905359	0.986904	1.00739	1.01214	1.03476	1.06307	1.08059	0.977037	1.03484	0.972782	1.00263	0.975468	0.976476	1.00638	0.946359	0.966162	1.01991	0.973237	0.957141	1.01592	1.08735	1.02988	1.03913	0.952805	1.00927	1.00134
Aradu.A04	55000001	56000000	59.4715	1.04306	1	0.990598	1.00045	0.99058	0.97234	0.870175	0.980766	1.06615	0.954387	0.967233	1.00168	1.08063	0.971701	1.05809	0.906229	0.93737	1.04699	0.999493	0.968047	0.993861	0.99325	1.04414	1.01112	1.02842	0.983553	1.06335	0.981948	1.01655	0.950335	1.01113	0.995914	0.952144	0.953943	0.932296	0.925511	0.903594	0.981719	0.944461	1.0114	1.04141	0.960103	0.957332	0.903857	1.01359	0.982797
Aradu.A04	56000001	57000000	60.5528	1.25952	1	1.0851	1.0536	1.01143	0.961902	0.931591	1.03682	1.21666	0.951059	1.02242	1.02077	1.2552	1.29043	1.25309	0.936378	0.996255	1.10949	1.22011	1.05788	1.04098	1.11006	1.22279	1.04283	1.02899	1.14924	1.356	1.07054	1.04049	1.19806	1.23861	0.984667	0.948499	0.996787	0.980002	1.0217	0.986413	1.21543	0.973843	1.05049	1.36233	1.01267	1.05163	1.00973	1.28209	1.32286
Aradu.A04	57000001	58000000	61.6341	1.02928	1	1.28513	1.23213	1.05982	1.21491	1.05147	1.25112	1.02518	1.16671	1.17563	1.09467	1.10979	1.01214	1.09752	1.10085	1.00105	1.09469	1.08533	1.31445	1.26632	1.06737	1.08952	1.1829	1.21556	1.36234	1.08439	1.34318	1.19663	1.17692	1.06368	1.02408	1.1188	1.26645	1.12177	1.07054	1.15963	1.07303	1.16999	1.11144	1.09791	1.03966	1.05222	1.0219	1.08656	1.03001
Aradu.A04	58000001	59000000	62.7154	0.962825	1	0.960729	0.988405	1.00953	0.908813	0.878117	1.00996	1.03454	0.919804	0.958021	0.976588	0.960699	1.02187	1.05499	0.910146	1.01233	1.00026	1.02738	0.994128	0.953824	0.923995	1.0001	0.980852	1.01487	1.00617	1.03491	1.0096	0.944976	1.03422	1.04744	0.964804	0.91313	0.943039	0.920467	0.987815	0.943635	0.976317	0.8838	1.01248	1.01502	0.95812	0.953517	0.940076	1.01093	1.0064
Aradu.A04	59000001	60000000	63.7967	0.982285	1	0.920476	0.98482	1.00284	0.927441	0.905995	0.925721	0.981567	0.896928	1.00523	1.01398	0.97443	0.912969	0.995237	0.890459	0.898476	0.988069	0.966054	1.0115	0.984363	0.942325	0.977619	0.951517	1.0176	0.953414	0.956911	0.947601	0.964492	0.969168	0.982099	0.897317	0.904994	0.918997	0.880566	0.970929	0.92919	0.921166	0.937068	0.942484	0.956513	0.933107	0.965481	0.942643	0.980736	0.987078
Aradu.A04	60000001	61000000	64.878	1.02542	1	1.04993	1.11058	1.13435	1.05502	1.01109	1.04353	1.09798	1.03727	1.04028	1.04998	1.18468	1.0996	1.09259	0.929887	1.03049	1.14036	1.07062	1.14404	1.07067	1.06743	1.13802	1.08052	1.047	1.11427	1.09613	1.05253	1.07641	1.10071	1.02409	1.00732	0.954246	1.09104	0.975331	1.00027	0.997784	1.07799	1.01969	1.11411	1.10444	1.03274	1.06272	0.976208	1.15347	1.11857
Aradu.A04	61000001	62000000	65.9594	1.0768	1	0.922214	0.933863	0.964676	0.938132	0.91448	0.975319	0.966878	0.978878	0.990462	0.964276	1.01367	0.988696	0.988636	0.903018	0.971773	1.05817	1.03534	1.06756	1.02969	0.955483	0.997045	0.967772	1.04308	0.997598	1.07044	0.957866	0.966764	1.02599	1.05542	0.975654	0.932514	0.933144	0.911797	0.916191	0.926481	1.00434	0.91452	1.02384	1.08848	0.980171	0.957604	0.902535	1.10043	0.979473
Aradu.A04	62000001	63000000	67.0407	0.987889	1	0.969702	1.01872	0.913055	0.947037	0.9224	0.960263	1.01023	0.932261	0.946571	0.858342	0.940961	0.991966	1.02548	0.888642	0.962074	0.970001	0.943046	1.03506	1.01204	1.04006	1.03635	0.985432	0.97907	1.07615	1.02537	1.00094	0.957188	1.06636	1.01774	0.942475	0.980077	0.940651	0.933504	1.01798	0.934328	0.964052	0.898719	1.0629	1.02743	1.00137	0.908347	0.978378	1.01188	0.992349
Aradu.A04	63000001	64000000	68.122	1.01346	1	0.972711	1.04866	0.970471	0.97863	0.962161	1.00481	0.98679	0.97337	1.02201	0.985931	1.02912	1.00773	1.04303	0.934314	0.988884	1.02392	1.01972	1.0324	1.02173	1.02138	0.990566	1.03269	1.03113	1.03592	1.03474	0.994091	0.964203	1.0398	1.00267	0.965671	0.978837	1.01589	0.984058	0.9642	0.99256	0.9996	0.984766	1.02496	1.0242	0.962304	0.962914	0.938182	1.04097	0.977943
Aradu.A04	64000001	65000000	69.2033	0.946806	1	0.975057	1.00098	0.96703	0.929968	0.85143	0.99672	0.98016	0.975782	0.954917	0.940735	0.947255	1.00905	1.01237	0.877231	0.916956	0.994273	0.904358	0.99336	0.97011	0.917416	0.950765	0.94411	0.995931	0.991179	0.982169	1.00917	0.982851	1.0181	0.974698	0.9077	0.917837	0.98033	0.8536	0.914039	0.915403	0.902746	0.874876	0.982898	0.993635	0.912152	0.891167	0.889149	0.984087	0.952474
Aradu.A04	65000001	66000000	70.2846	1.07437	1	0.974166	1.0372	1.03126	1.01631	0.940142	1.04962	1.12875	0.989128	0.997275	1.06251	1.1217	1.13667	1.14212	0.952064	0.971656	1.03877	1.0411	1.07868	1.00451	1.03226	1.10385	0.995811	1.09054	1.16276	1.15604	1.07188	0.98448	1.05591	1.09332	1.00346	0.926977	1.03913	0.946846	0.992559	1.01864	1.06025	1.00106	1.08605	1.14449	0.988167	1.0637	0.930889	1.10521	1.09032
Aradu.A04	66000001	67000000	71.3659	1.0652	1	0.957348	0.994911	0.938722	1.0385	0.968678	1.02142	0.987008	0.973847	0.979589	0.947047	1.06419	1.00257	0.984545	0.875717	0.989585	0.978075	1.01509	1.07576	1.02233	1.00714	1.07171	0.979448	1.04363	1.09887	1.05166	1.01121	0.977911	1.0294	1.06027	1.04056	0.920909	0.974094	0.961427	1.08228	0.969105	1.04615	0.952802	1.04116	1.03245	0.996939	1.01746	1.01817	1.11031	1.0757
Aradu.A04	67000001	68000000	72.4472	1.09426	1	0.919372	1.00317	0.966505	0.931654	0.902513	0.950078	1.0552	0.968633	1.06609	1.03581	1.11762	1.02194	1.04551	0.893037	0.962463	1.00385	1.03163	1.03597	0.950082	0.901253	1.05379	0.933338	1.04064	1.01527	1.08911	1.06916	1.05299	1.08718	1.03195	0.979876	0.894974	0.985062	0.90532	0.977557	0.89459	1.01022	0.967051	1.02096	1.15095	0.921885	1.01871	0.90686	1.18424	1.06678
Aradu.A04	68000001	69000000	73.5285	0.89724	1	0.887555	1.00476	1.06157	1.00262	1.1455	1.00808	1.02971	1.02	0.997777	1.27009	0.954634	1.02497	1.03564	1.2706	0.907893	1.11675	1.01592	1.01261	0.944511	0.876194	0.979232	0.993719	0.960352	0.82013	0.986502	0.860561	0.899534	0.983608	0.973543	1.0105	1.16503	1.05689	1.06491	0.875249	1.02277	0.975762	1.09216	0.952042	0.941586	0.943936	0.961999	0.942246	0.947938	0.994908
Aradu.A04	69000001	70000000	74.6098	0.818098	1	1.00845	0.98833	0.98783	0.855749	0.91751	1.05894	1.02336	1.03097	0.842572	0.846378	1.02575	1.02459	0.829071	0.790971	0.85372	0.856133	0.811935	0.868686	0.858159	0.78938	0.812163	0.812853	1.06011	0.858909	0.855318	0.857046	0.834462	1.08009	0.813324	0.792634	0.943341	1.01996	0.797429	0.963924	0.848168	0.777296	0.776657	0.833774	0.825622	0.822649	0.852128	0.805238	1.00621	0.819819
Aradu.A04	70000001	71000000	75.6911	0.898668	1	0.856272	0.917178	0.853726	0.875355	0.887017	0.918183	0.784315	0.876501	0.897107	0.789929	0.819706	0.848298	0.799741	0.823097	0.84791	0.876563	0.811838	1.03995	0.969226	0.852275	0.861565	0.849313	0.970379	0.876434	0.89831	0.994668	0.881339	0.888603	0.804837	0.943568	0.878435	0.870818	0.828302	0.904815	0.883985	0.841702	0.781997	0.958604	0.936855	0.901776	0.844613	0.920557	0.886362	0.796228
Aradu.A04	71000001	72000000	76.7724	1.04073	1	1.25269	0.928815	0.983436	0.941402	0.823045	1.04407	1.20392	0.896574	0.901914	0.949844	1.07197	1.11112	1.17067	0.896781	1.0162	0.978822	1.09714	0.998727	1.06376	1.10517	1.03655	0.933706	1.02788	1.20017	1.12275	1.0876	0.974222	1.12846	1.11343	0.987642	0.913438	0.92159	0.976849	1.04376	0.935646	0.998252	0.852349	1.06712	1.14399	1.07791	1.03724	0.909133	1.10603	1.08167
Aradu.A04	72000001	73000000	77.8537	1.00897	1	0.946581	0.908865	0.90018	0.921206	0.814054	0.92184	1.0434	0.871979	0.875165	0.911502	0.927425	0.898451	1.08958	0.810295	0.887782	0.882645	0.922995	0.945341	0.960043	0.879872	0.934233	0.834852	0.967051	0.966882	1.04576	0.913435	0.907818	0.893038	0.951356	0.88553	0.874929	0.956364	0.89073	0.935255	0.932239	0.873996	0.883201	1.00192	1.00078	0.875442	0.946811	0.889529	0.953317	0.958455
Aradu.A04	73000001	74000000	78.935	1.01246	1	1.18892	1.04441	1.04781	0.989088	0.910656	1.06613	1.10174	0.923006	0.976479	0.956794	0.984955	0.994449	1.08045	0.999002	1.05325	1.03287	1.01615	1.05325	1.12517	0.957796	1.00097	0.988517	1.0148	1.07338	1.08209	1.03548	1.01134	1.08988	1.01804	0.944318	0.995985	1.04878	1.00851	0.926175	1.0304	0.947547	0.931685	1.02425	1.06323	1.12719	0.983008	0.813321	0.968364	1.02012
Aradu.A04	74000001	75000000	80.0163	1.0194	1	1.28171	1.0306	1.05963	1.05194	0.99718	1.16275	1.14458	1.02963	1.0114	0.968529	1.1188	1.10261	1.14812	1.02876	1.11721	0.998539	1.15336	1.08992	1.07936	1.16314	1.07895	1.02299	1.04642	1.17894	1.09207	1.16221	1.01894	1.15611	1.11362	0.999541	1.0239	1.01985	1.14209	1.1619	1.09063	1.1036	1.00912	1.13176	1.07553	1.10018	1.13615	1.07085	1.11981	1.07224
Aradu.A04	75000001	76000000	81.0976	1.02454	1	1.03708	1.03549	0.961533	1.01352	0.952991	0.937532	1.08727	1.00656	1.0449	0.933769	1.02348	1.0159	0.997041	0.95041	1.01697	0.945815	1.01287	1.02263	1.00763	0.981872	0.990962	1.00456	1.03136	1.02742	1.05138	1.02224	1.02579	0.980773	1.02721	1.04776	0.947302	0.975331	0.9492	1.06152	0.97598	0.956994	0.976545	1.01595	1.09323	0.984381	0.904478	0.968519	0.999548	1.06783
Aradu.A04	76000001	77000000	82.1789	1.00697	1	1.13582	1.00452	1.00424	0.985409	0.955256	1.03838	1.1519	0.997555	1.00794	0.939062	1.12417	1.07403	1.06891	0.956766	1.02547	0.983158	1.07164	1.02973	1.02086	1.10082	1.08361	1.04932	0.973005	1.18665	1.10569	1.08167	1.06651	1.09836	1.08356	1.01642	0.972753	1.08792	1.01251	1.04307	0.967547	1.00898	0.941782	1.06137	1.05071	1.0651	1.00132	1.01265	1.05389	1.10816
Aradu.A04	77000001	78000000	83.2602	1.07213	1	0.940143	1.00801	0.956091	0.9807	0.916422	1.02463	0.979439	1.00622	1.03876	0.940867	1.0251	1.05213	0.995178	0.910301	0.958264	0.958459	1.0045	1.0933	1.00682	1.00446	1.06877	0.990689	1.00542	1.04617	1.07764	1.05058	0.970232	1.10455	0.992947	1.00483	0.925074	1.05145	0.920135	0.987656	0.968084	1.00996	0.945381	1.02212	1.10806	1.03505	0.96688	0.974272	1.06816	1.04429
Aradu.A04	78000001	79000000	84.3415	1.0369	1	0.924203	0.924651	0.97393	0.930028	0.851705	1.00286	0.986312	0.973483	0.9543	0.977652	0.84264	0.811109	0.992376	0.927557	0.917843	1.0381	0.934385	1.0457	1.07923	0.98933	0.89592	0.938821	0.934584	1.02645	1.02393	0.961105	0.948331	1.04014	0.922277	0.912699	0.873321	0.884623	0.962528	0.857039	0.96699	0.885022	0.949863	0.972204	1.02319	0.96397	0.962095	0.894081	0.888208	0.953147
Aradu.A04	79000001	80000000	85.4228	1.06861	1	1.05846	1.07123	1.0477	1.01259	0.909307	1.07505	1.03645	1.02538	1.06624	0.991302	0.99634	1.0291	1.08405	0.953838	1.01454	1.03219	1.01175	1.09436	1.06356	0.996694	1.04006	1.07313	1.08703	1.12152	1.08649	1.12999	1.03558	1.02687	1.05056	1.01574	0.974041	1.0062	0.964168	0.993998	1.00678	0.969202	0.979685	1.04088	1.06885	1.0003	1.01574	0.985814	1.02982	1.08164
Aradu.A04	80000001	81000000	86.5041	0.96388	1	1.23071	1.27768	1.09513	1.12939	0.981891	1.09446	1.07948	1.04937	1.20053	1.06178	0.97986	0.971116	1.09518	0.979254	0.975013	1.07574	0.96814	1.1321	1.12673	0.993242	0.999536	1.08696	1.13518	1.15184	1.0951	1.11919	1.1643	1.08347	0.959659	1.08893	1.01612	1.06105	1.02663	1.05688	1.04659	0.945667	1.00294	1.12915	1.05019	1.05319	1.00228	0.976923	1.02031	0.945052
Aradu.A04	81000001	82000000	87.5854	1.02149	1	1.03639	1.24243	1.01382	1.11507	0.969611	0.979145	0.922502	1.11827	1.17004	0.876715	1.02028	1.04476	0.891299	0.938592	0.985211	0.988086	0.974718	1.09231	1.04532	0.981232	0.988345	1.10759	1.01662	1.22485	0.978332	1.20836	1.22405	0.990239	0.98728	1.03455	0.921402	1.1751	0.904272	1.01059	0.927995	0.984624	0.98832	1.06404	1.06898	1.03587	0.940768	0.949315	1.07079	1.03952
Aradu.A04	82000001	83000000	88.6667	1.02067	1	1.03832	1.10762	0.976507	1.01863	0.906986	1.1123	1.04531	1.04636	0.992633	0.996079	0.984354	1.04031	1.05234	0.936479	1.01016	1.02487	1.01627	1.07498	1.10275	1.02533	1.07558	0.991135	1.09666	1.05281	1.02172	1.0522	1.07424	1.01514	1.07311	1.0375	1.01549	1.03091	0.966982	1.00381	0.97152	0.953108	0.966406	1.05339	1.09429	1.03004	0.992116	0.956869	1.09004	1.08623
Aradu.A04	83000001	84000000	89.748	1.00666	1	0.979953	1.07807	0.923062	1.02667	0.954113	0.982967	0.918348	1.01576	1.06895	0.897824	1.02998	1.00532	0.896795	0.953513	0.947125	0.948545	0.992146	1.11683	1.10585	1.07241	1.02445	1.00284	1.03254	1.06158	1.01108	1.06144	1.04404	0.963049	0.987352	1.09333	0.992233	1.08135	0.904002	1.07533	1.0093	0.936133	0.926946	1.00939	1.04086	0.962411	0.903881	1.01985	1.06438	1.04681
Aradu.A04	84000001	85000000	90.8293	0.906612	1	0.931585	0.949012	1.00305	0.849968	0.834305	0.976418	1.01798	0.920709	0.828259	0.840574	0.917876	0.966999	0.946295	0.774218	0.822218	0.863138	0.829863	0.868876	0.871544	0.773372	0.828349	0.840159	0.941206	0.923571	0.924887	0.878854	0.873251	0.916502	0.845895	0.821053	0.907528	0.934484	0.769307	0.892577	0.805115	0.824435	0.756422	0.852239	0.936952	0.827122	0.802912	0.772848	0.992708	0.874263
Aradu.A04	85000001	86000000	91.9106	0.99638	1	0.863936	0.937834	0.962288	0.93613	0.831308	0.910143	0.977503	0.918942	0.957974	0.992992	1.01013	0.986732	0.97379	0.825741	0.91192	0.956316	0.874685	0.919474	0.909476	0.907463	0.919844	0.876877	0.960808	0.905105	0.993307	0.932893	0.936204	0.961551	0.993346	0.900169	0.827802	0.883956	0.876463	0.880468	0.874878	0.966211	0.895379	0.960581	0.996885	0.867516	0.953684	0.892694	1.00259	0.941555
Aradu.A04	86000001	87000000	92.9919	1.01749	1	0.901786	0.842213	0.884634	0.866457	0.803973	0.914337	0.959462	0.934448	0.919202	0.910633	0.99833	0.948002	0.960646	0.835082	0.929194	0.978122	0.94192	0.972568	0.873537	0.843322	0.929609	0.909828	0.952211	0.920649	0.981391	0.909291	0.906082	0.930919	0.966839	0.866056	0.819644	0.961879	0.839422	0.874941	0.873208	0.903395	0.820453	0.974547	0.995447	0.940336	0.902794	0.771719	0.99447	0.958734
Aradu.A04	87000001	88000000	94.0732	0.965996	1	1.09688	1.01748	0.980782	0.951731	0.956371	1.06306	1.03192	1.04278	0.982829	1.05981	1.07404	0.99105	1.02168	0.97476	1.00336	0.928384	1.16389	1.10554	1.11459	1.11239	1.05344	0.92572	0.996836	1.07876	1.02403	1.07313	0.945192	1.1315	1.07183	1.08204	0.944977	1.07401	1.07018	1.0527	1.00986	0.970856	0.940484	1.0778	1.07632	1.08336	1.0347	1.01096	1.08748	1.02158
Aradu.A04	88000001	89000000	95.1545	0.937639	1	1.06216	0.923401	0.90783	0.980782	1.06419	0.99059	0.977615	0.964013	0.974282	1.12295	0.951388	1.0518	0.947625	1.119	1.19334	0.955332	0.979363	0.942402	1.00352	0.993304	0.978267	0.988227	0.95903	0.997325	0.977371	0.929005	0.993701	1.00861	1.06852	1.15854	1.0764	1.1483	1.13362	1.09147	1.04156	1.02199	1.02075	0.995065	1.0001	1.15093	1.07706	1.25075	1.01981	1.1114
Aradu.A04	89000001	90000000	96.2358	1.07116	1	0.816941	0.842519	0.862763	0.859454	0.85915	0.869153	0.894914	0.899827	0.917724	0.884115	0.947788	0.941765	0.907565	0.788568	0.874077	0.979175	0.943333	0.915058	0.847782	0.905585	0.930789	0.84678	0.891734	0.86121	0.985904	0.830879	0.8516	0.921462	0.953579	0.939074	0.87468	0.886645	0.864019	0.9559	0.876179	0.9225	0.828505	0.915807	0.969661	0.909459	0.875366	0.918836	1.02943	0.901351
Aradu.A04	90000001	91000000	97.3171	0.9326	1	0.929409	1.15639	1.01313	1.04858	0.874455	0.952561	0.95089	1.03719	1.15159	0.945373	0.963974	0.975841	1.01562	0.907407	0.931516	0.955207	0.884421	0.989808	0.991955	0.896888	0.945919	0.998134	0.954444	1.12325	1.00494	1.06021	1.15295	1.0249	1.01759	0.929987	0.945557	1.16129	0.883416	0.939248	0.928924	0.873999	0.921668	0.973386	1.00281	0.971914	0.872925	0.909838	0.948728	0.960231
Aradu.A04	91000001	92000000	98.3984	0.992448	1	0.914969	0.90556	0.947748	0.934976	0.92719	0.902928	0.894376	0.975234	0.956627	0.981469	0.918806	0.867832	0.899197	0.975486	0.945964	1.02958	0.886828	1.03159	0.935981	0.942926	0.946578	0.939392	1.01859	0.885881	1.01254	0.917284	0.923985	0.904424	0.871008	0.96267	0.943727	0.939842	0.965076	0.912392	0.962499	0.990064	1.06435	0.98065	1.0004	0.997176	1.0154	0.911588	0.901073	0.882774
Aradu.A04	92000001	93000000	99.4797	1.02318	1	1.22625	1.13195	0.997614	1.09843	0.954802	1.05647	1.12302	1.03416	1.00639	0.957554	1.07095	1.09498	1.08596	0.973787	1.19183	0.998117	1.15188	1.04902	1.20494	1.22245	1.02879	1.06002	0.993082	1.27064	1.06456	1.10165	1.03602	1.15572	1.11079	1.03482	1.09136	1.09989	1.08232	1.24762	0.979858	1.05559	1.02021	1.07426	1.02796	1.13894	1.08692	1.08114	1.06886	1.09429
Aradu.A04	93000001	94000000	100.561	1.18471	1	0.912842	1.037	1.03312	1.02638	0.960388	0.973135	1.04317	1.05589	1.12465	1.09197	1.20142	1.13299	1.01738	0.93538	1.06894	1.03513	1.13883	0.954206	0.964578	1.01195	1.19456	1.01908	1.00918	1.05226	1.10596	0.995812	0.995712	1.11187	1.11	1.01449	1.00351	1.01103	0.94136	0.982517	0.977351	1.12553	1.0144	1.0867	1.17074	1.04911	1.03128	1.03325	1.18416	1.17999
Aradu.A04	94000001	95000000	101.642	0.972267	1	1.01323	0.944383	0.975705	0.928372	0.921886	0.952234	0.950965	0.97583	0.983202	0.975779	0.99706	0.961816	0.964477	0.926606	0.94693	0.972996	0.988125	0.973874	0.966362	0.94831	0.969636	0.984944	0.974146	1.0394	0.989746	0.976443	0.978509	1.00532	0.963233	0.9675	0.929529	0.969657	0.934501	0.949384	0.921664	0.953788	0.912043	1.00586	0.982166	0.989807	0.97601	0.924923	1.00849	0.952069
Aradu.A04	95000001	96000000	102.724	0.96638	1	0.8398	0.872233	0.979263	0.889031	0.892188	0.866814	0.902414	1.01633	0.985517	0.94946	0.849971	0.873865	0.903454	0.867527	0.8738	1.02799	0.873186	0.935865	0.830146	0.823677	0.934508	0.89355	0.913763	0.928184	0.919155	0.872264	0.927564	0.93262	0.920618	0.885285	0.925804	0.960167	0.867312	0.824968	0.855813	0.858986	0.901288	0.953974	0.897704	0.909465	0.951518	0.848593	0.934195	0.885409
Aradu.A04	96000001	97000000	103.805	0.965287	1	0.962736	1.10363	0.974418	1.0039	0.88962	1.03815	0.977222	1.0087	0.954865	1.0084	0.951239	0.926311	0.994474	0.898148	0.940432	1.03404	0.943673	1.00546	0.984233	0.951125	0.949763	1.01345	0.92866	1.03248	0.96919	0.993332	0.951065	1.08505	0.952335	0.965456	0.93092	1.03387	0.888996	1.00037	0.991908	0.93187	0.940893	0.956825	0.973394	1.01328	0.905317	0.931921	0.967943	1.00358
Aradu.A04	97000001	98000000	104.886	0.997212	1	0.988381	1.02031	0.900312	0.984601	0.961072	0.991713	0.944512	1.00837	0.964793	0.851694	1.0093	0.944146	0.999803	0.984588	1.00089	0.861322	0.914001	0.957443	1.01834	1.03964	1.02478	1.00526	0.970511	1.06159	0.976587	1.00491	1.04258	0.985058	0.99297	0.968615	0.92865	0.98153	1.01029	1.11716	1.00478	1.04064	1.0059	1.06685	0.959813	0.939809	1.00304	1.0126	1.052	1.0015
Aradu.A04	98000001	99000000	105.967	0.972699	1	1.23773	1.18409	1.04588	1.18472	1.23677	1.18063	1.08514	1.12305	1.03575	1.01697	1.12019	1.10526	0.991216	1.17809	1.19147	1.04033	1.11465	1.17452	1.21241	1.32078	1.11423	1.14838	1.09854	1.22678	1.0734	1.15651	1.13334	1.17139	1.05551	1.1675	1.11744	1.18318	1.24025	1.22238	1.12174	1.17044	1.16687	1.09664	1.09126	1.12201	1.18634	1.112	1.16175	1.13031
Aradu.A04	99000001	100000000	107.049	1.29487	1	1.35906	1.12672	1.0197	1.11531	0.953814	1.16372	1.24266	0.997468	1.07069	1.04799	1.32123	1.29748	1.22182	1.10068	1.28175	1.06426	1.31842	1.13034	1.11414	1.13609	1.3104	1.06936	1.17587	1.35307	1.32191	1.36383	1.13288	1.39765	1.31965	1.08908	1.06047	1.13604	1.14616	1.16067	1.03576	1.23662	1.05431	1.29765	1.38803	1.32827	1.1618	1.04252	1.41759	1.35426
Aradu.A04	100000001	101000000	108.13	0.915125	1	0.904474	0.903023	0.970929	0.90259	0.849696	0.908116	0.947005	0.901269	0.926474	0.978937	0.888255	0.846364	0.978548	0.810591	0.880729	1.04503	0.810198	0.938563	0.959564	0.863719	0.819596	0.881532	0.964701	0.979785	0.934595	0.93976	0.930291	0.864513	0.83403	0.894137	0.87631	0.965669	0.876154	0.925253	0.885482	0.862831	0.920862	0.966882	0.88959	0.905002	0.906737	0.839206	0.857437	0.881698
Aradu.A04	101000001	102000000	109.211	1.00094	1	1.03425	1.09083	1.09885	1.05291	1.03923	1.0434	0.945446	1.11993	1.16184	1.05782	1.03022	0.945604	1.0084	1.05692	1.01711	1.11059	0.952954	1.14636	1.12107	1.00291	1.02421	1.04759	1.06439	1.05033	0.985672	1.05618	1.11683	1.12081	1.01663	1.01267	1.07103	1.07434	1.017	0.924844	1.0705	0.866594	0.974474	1.02274	1.04638	1.06833	0.991881	1.00167	1.00723	1.01726
Aradu.A04	102000001	103000000	110.293	1.115	1	0.965181	1.06838	0.952601	1.04951	1.01029	0.993375	0.950955	0.975321	1.05401	0.873184	0.975716	1.0257	0.936754	0.98199	0.952189	0.953498	0.984749	1.04965	1.05296	0.999526	1.05396	0.997745	0.925507	1.04938	1.00723	0.977574	1.09359	1.13567	1.06806	0.968137	1.04776	1.03024	0.965993	1.03368	0.981698	1.02489	0.957196	0.939256	1.06793	0.994149	0.883885	1.03581	1.05636	0.981247
Aradu.A04	103000001	104000000	111.374	1.07384	1	0.838908	0.854797	0.897737	0.906625	0.915192	0.91219	0.902199	0.890384	0.93113	0.936827	0.959751	0.929193	0.971006	0.866081	0.912344	0.955536	0.919704	0.897169	0.871316	0.965451	0.917717	0.971027	0.930809	0.908796	1.02655	0.879447	0.884578	0.876453	0.946014	0.941414	0.925544	0.843923	0.87307	0.95856	0.886979	0.949901	0.904039	0.950714	0.97739	0.903096	0.933049	0.911886	0.970901	0.910224
Aradu.A04	104000001	105000000	112.455	1.01779	1	0.919769	0.841119	0.926598	0.824884	0.859621	0.867472	0.994192	0.910643	0.907302	0.954618	0.842631	0.853062	1.00704	0.904084	0.882599	0.970105	0.926536	0.894954	0.848288	0.842791	0.860421	0.866454	0.903649	0.861087	0.990354	0.860292	0.887527	1.30536	0.910746	0.839793	0.917531	0.893773	0.880998	0.817595	0.890775	0.909307	0.83745	0.847076	0.945296	0.880142	0.844322	0.819126	0.86044	0.852413
Aradu.A04	105000001	106000000	113.537	0.900985	1	0.84113	0.7618	0.905011	0.783124	0.869837	0.869116	0.853757	0.883534	0.829515	0.848861	0.863079	0.832189	0.844203	0.79708	0.854231	0.876042	0.825737	0.783322	0.821725	0.865135	0.813507	0.794276	0.837209	0.72144	0.931118	0.74425	0.840974	1.27964	0.833305	0.804605	0.905124	0.819314	0.808578	0.866603	0.790258	0.81684	0.857104	0.814775	0.904388	0.78168	0.848783	0.867603	0.924333	0.846377
Aradu.A04	106000001	107000000	114.618	0.956185	1	0.881945	0.887385	0.90313	0.931773	0.928666	0.964581	0.904061	0.975494	0.937162	0.893023	0.944864	0.884387	0.895065	0.944779	0.94717	0.907634	0.881928	0.956476	0.950155	1.0885	0.929505	0.882339	0.972135	0.844545	0.851682	0.870547	0.935198	1.54937	0.902338	0.975365	0.957152	0.904884	0.9855	1.02498	0.905422	0.9633	0.992319	0.882967	0.886212	0.913655	0.984311	1.01402	0.961736	0.953533
Aradu.A04	107000001	108000000	115.699	0.98748	1	0.925905	0.908882	0.911472	0.991319	0.962609	1.00635	1.01717	1.0135	1.04852	0.992957	1.0274	0.9811	0.982427	1.02116	0.998054	1.042	0.999217	0.994454	0.929865	1.04519	0.997944	0.933008	1.04841	0.890284	0.942334	0.919796	0.941309	1.66248	1.00027	1.03875	1.05415	0.948086	1.01696	1.01402	0.914496	0.974739	0.998465	1.02822	0.908772	0.897848	1.00138	0.954915	0.930886	0.981512
Aradu.A04	108000001	109000000	116.78	0.908058	1	1.05475	0.92085	1.15081	0.987845	1.02503	1.05634	1.11952	0.996746	1.00342	1.33621	0.985494	0.970432	1.13886	1.02585	1.01953	1.18352	0.990029	1.00641	1.03529	0.904306	0.891053	1.01964	1.14667	0.930645	0.956331	0.815568	0.93753	1.49125	1.02384	0.929743	1.30865	1.08454	1.00306	0.994161	1.0382	1.04892	1.20217	0.940149	1.05307	1.04428	1.092	0.911773	0.958908	0.983366
Aradu.A04	109000001	110000000	117.862	0.966952	1	1.04938	1.06275	0.940881	0.959781	1.01912	0.942134	0.877751	0.928294	1.03049	0.861905	0.927795	0.887912	0.923059	1.10598	0.962103	0.940197	0.905673	1.04993	0.975155	0.96827	0.895798	0.977232	0.968596	1.00583	0.917677	0.903808	0.962365	1.44998	0.85685	0.868931	1.06498	1.0341	1.01213	0.966515	1.01692	0.935698	1.01474	1.05746	0.861331	0.951055	0.971323	0.958392	0.907093	0.889335
Aradu.A04	110000001	111000000	118.943	0.921719	1	0.766059	0.759787	0.827701	0.824905	0.886473	0.866934	0.84103	0.875714	0.837176	0.826735	0.81326	0.712716	0.879452	0.870635	0.807979	0.860583	0.76161	0.839633	0.795377	0.814621	0.738288	0.863507	0.878683	0.7412	0.80834	0.823476	0.827376	1.32222	0.721416	0.784499	0.885755	0.797422	0.83187	0.838211	0.867834	0.803666	0.858211	0.845535	0.811241	0.852746	0.809575	0.910039	0.760056	0.750315
Aradu.A04	111000001	112000000	120.024	0.997885	1	1.03941	0.927981	1.05831	0.957494	0.989132	1.02795	1.0222	1.07241	0.999191	1.04891	1.07892	0.97511	0.983522	1.0315	0.961182	1.0299	1.00057	0.99116	0.97919	1.00568	0.970511	0.992914	1.02879	0.992572	0.990023	0.936645	0.946081	1.41151	0.983546	0.935699	0.974886	0.980244	1.03015	1.00794	0.977336	1.00417	1.03085	1.01013	0.956847	0.97755	0.972787	1.02143	0.949653	0.968882
Aradu.A04	112000001	113000000	121.106	0.964925	1	0.806845	0.74417	0.872803	0.804003	0.87142	0.830022	0.927001	0.860339	0.870274	0.806203	0.86326	0.862169	0.96443	0.839789	0.851404	0.842889	0.848972	0.892255	0.788221	0.847802	0.889891	0.912389	0.866588	0.808921	0.858358	0.851329	0.834014	1.2914	0.862836	0.877997	0.822067	0.848747	0.843097	0.878283	0.831625	0.886333	0.870459	0.862806	0.872	0.91159	0.81401	0.916786	0.879376	0.820886
Aradu.A04	113000001	114000000	122.187	1.06966	1	0.980542	0.933151	1.03874	1.02099	1.04766	1.0805	1.07027	1.05316	1.06363	1.05828	1.01216	1.0211	1.04144	0.960175	0.990559	1.06607	0.971137	0.998186	1.03556	0.978601	1.08869	0.962759	1.07809	0.916073	1.03702	0.935537	1.01924	1.87945	1.09414	1.0535	1.01679	1.00727	0.991367	0.960443	1.01645	0.99787	0.976414	1.00593	0.998476	1.06312	0.989035	0.994363	1.00753	1.07868
Aradu.A04	114000001	115000000	123.268	1.05031	1	0.821559	0.909405	0.898375	0.87769	0.877158	0.905445	0.846194	1.03731	0.985361	0.920094	0.935099	0.902128	0.878371	0.83833	0.888234	1.0028	0.857051	0.976423	0.854869	0.848468	0.989675	0.842594	0.948907	0.908015	0.966337	0.862475	0.920266	1.33201	0.854535	0.917176	0.914806	0.905794	0.806795	0.847497	0.957026	0.908823	0.920572	0.867394	1.00799	0.91407	0.816996	0.881323	0.883592	0.895808
Aradu.A04	115000001	116000000	124.35	1.00526	1	0.706336	0.597271	0.939396	0.829026	0.803264	0.820129	0.806801	0.904602	0.894739	1.02997	0.71689	0.702657	0.806563	0.842705	0.744443	1.18059	0.832752	0.773873	0.740102	0.74091	0.687818	0.821763	0.87885	0.686707	0.860475	0.755229	0.748461	1.03473	0.834068	0.811041	0.779075	0.768078	0.857469	0.811477	0.777958	0.810985	0.974319	0.761177	0.85847	0.829374	0.909796	0.812832	0.73832	0.743932
Aradu.A04	116000001	117000000	125.431	0.717609	1	0.603085	0.483882	0.608087	0.528409	0.634339	0.684273	0.676453	0.540681	0.516887	0.623054	0.589125	0.57569	0.640334	0.664402	0.618121	0.67032	0.573135	0.651959	0.595408	0.758672	0.55465	0.555934	0.725947	0.506535	0.566278	0.497159	0.485896	0.90949	0.595239	0.769182	0.700653	0.497566	0.650819	0.749066	0.618195	0.61071	0.576799	0.609845	0.618691	0.587105	0.619927	0.752732	0.586691	0.593478
Aradu.A04	117000001	118000000	126.512	1.06865	1	1.01454	0.967787	1.05477	0.939784	1.02515	1.11578	1.06612	0.995748	0.956633	1.03052	1.25322	1.18397	1.13894	1.03177	1.06845	0.962513	1.24732	0.937799	0.949726	1.36994	1.1748	1.14252	1.0663	1.0422	1.12972	0.955558	0.899762	1.9444	1.07203	1.15177	0.951783	0.870739	1.08891	1.09192	0.984224	1.12222	1.00587	1.01169	1.15795	1.04101	1.05005	0.978463	0.979878	1.0673
Aradu.A04	118000001	119000000	127.593	0.811418	1	1.03268	1.00749	0.992879	0.89289	1.12327	0.981592	0.759541	0.966542	0.936624	0.954359	1.00021	0.761039	0.778277	1.14967	0.933798	1.04286	0.804018	0.926795	0.866306	1.09486	0.822991	0.977687	0.947579	0.899117	0.793076	0.886385	1.02616	1.3027	0.897136	1.05613	0.898613	1.04726	0.896075	1.07875	0.987525	0.846783	0.958679	0.924135	0.795684	0.970325	0.924723	1.0083	0.976459	0.832912
Aradu.A04	119000001	120000000	128.675	0.956365	1	1.11899	0.960385	0.939906	1.07464	1.05902	1.00628	0.993267	1.05285	1.00821	1.08226	0.946544	0.954915	0.875966	1.10079	1.10761	0.899536	0.977945	0.946635	1.03167	1.1692	0.980236	0.985894	1.04562	0.991402	0.872307	0.968273	0.931614	1.52326	0.926212	0.948912	1.09681	0.936272	1.20899	1.11023	0.997823	1.03365	1.14634	1.0604	0.918313	1.12671	1.03802	1.15644	0.94378	0.992224
Aradu.A04	120000001	121000000	129.756	0.97781	1	1.0133	0.944984	1.40049	0.658017	1.02418	1.59007	0.918439	1.08303	1.01274	1.24167	0.878844	1.39911	0.694056	1.02501	0.885319	0.949508	0.825667	0.81872	0.936403	1.41613	0.99165	0.948201	1.46765	0.887093	0.910032	0.918217	1.56373	1.02913	1.01953	0.956773	1.01687	0.906373	0.97572	0.887804	0.908473	0.868219	1.40279	0.892992	0.807927	0.951927	0.765863	0.913192	0.877552	0.914005
Aradu.A04	121000001	122000000	130.837	1.24137	1	1.03969	1.08481	1.75108	0.748773	1.0722	1.31023	1.21986	1.58496	0.943096	1.49922	0.894455	1.15559	0.767559	1.38964	1.19592	0.994282	1.1896	0.871269	1.13077	1.22222	1.52598	1.23124	1.72242	0.744023	1.1052	0.977198	1.59307	0.522973	0.922378	1.11267	0.915025	0.883702	0.894832	0.794997	0.897322	1.14658	1.59697	1.17941	1.23065	0.977179	1.08756	1.11268	0.87139	0.893238
Aradu.A04	122000001	123000000	131.919	0.7409	1	1.16297	1.0106	0.883729	0.997461	1.17789	1.06258	0.849352	1.08565	1.00308	0.743028	1.12107	0.942921	0.856503	1.20205	1.05714	0.761879	1.01153	1.07327	1.06243	1.32266	1.07471	0.997085	0.852886	1.10772	0.821319	1.09177	1.04339	1.10377	1.0525	1.03216	1.14726	1.00557	1.16252	1.19438	1.06811	0.915152	0.919587	1.01983	0.786134	1.02815	0.864016	1.15189	1.02907	0.972531
Aradu.A04	123000001	123556382	133	1.24651	1	0.871578	0.636116	1.22957	0.851053	0.766701	0.768914	1.2924	1.15199	0.83878	2.07963	0.95138	0.97249	1.06752	0.704936	0.970634	1.39399	0.84719	0.874246	0.780926	0.813209	1.00646	0.656162	0.943889	0.725964	1.2556	0.727711	0.713625	0.569959	0.829412	0.740358	0.602337	1.05145	1.36272	0.849111	0.909047	1.02496	1.37765	1.01977	1.23175	0.798241	1.33714	0.705814	0.986243	1.04945
Aradu.A05	1	1000000	1.24545e-06	1.01344	1	0.94807	0.778938	0.897749	0.856831	0.999819	0.924435	0.935105	0.913644	0.88881	0.923944	0.894024	0.829576	0.932909	1.00809	0.975837	0.922644	0.893579	0.866552	0.879724	0.951329	0.910592	0.90449	0.868274	0.862495	0.891141	0.855478	0.844991	0.871597	0.920059	0.963707	0.948662	0.867726	1.02727	0.954757	0.972499	1.00462	0.979168	0.937275	0.871352	1.02078	1.00778	1.00323	0.858207	0.86385
Aradu.A05	1000001	2000000	1.24546	0.972844	1	0.961345	0.80106	0.826209	0.917423	1.00426	0.968038	0.848109	0.956876	0.913608	0.92196	0.94404	0.866664	0.84183	0.995654	0.958737	0.905093	0.925536	0.875199	0.91169	1.05948	0.942933	0.886358	0.849197	0.917685	0.8735	0.8508	0.944358	0.941964	0.945324	0.947335	0.958244	0.884609	1.01182	1.01905	0.882979	0.990931	0.983569	0.930125	0.859202	1.0031	0.881665	1.0974	0.940944	0.912517
Aradu.A05	2000001	3000000	2.49091	1.06248	1	1.01882	0.822039	0.893372	0.885461	0.958578	0.971957	1.03318	0.925156	0.932589	1.04228	0.964605	1.01698	0.976641	1.02935	1.05301	0.901856	1.01662	0.940475	1.03365	0.99083	1.08835	0.89282	1.01062	0.92244	1.03429	0.857498	0.860602	0.973217	1.06317	0.948526	0.955935	0.960848	0.986233	0.936526	0.959663	1.04906	0.9298	0.981498	0.984877	1.01924	1.03868	1.05542	1.00831	0.957745
Aradu.A05	3000001	4000000	3.73636	1.00499	1	0.921703	0.842495	0.892475	0.944881	1.06979	0.916911	0.918172	0.995877	0.946681	1.07	1.00067	0.828839	0.887897	1.00577	0.992314	1.01723	0.890908	0.863895	0.878397	1.06695	0.940786	0.929652	0.948059	0.884464	0.853148	0.868151	0.892967	0.912326	0.885903	0.961154	0.991708	0.960951	1.06342	0.986304	0.945576	1.06687	1.06008	0.950806	0.838446	0.992484	1.04616	1.09887	0.850321	0.906483
Aradu.A05	4000001	5000000	4.98182	0.967019	1	0.842701	0.796798	0.796218	0.828922	0.905185	0.878227	0.914765	0.875358	0.904691	0.893212	0.853236	0.813146	0.813111	0.923737	0.897946	0.929635	0.859659	0.867535	0.852498	0.8646	0.89396	0.833795	0.918378	0.781532	0.884499	0.774037	0.817625	0.83207	0.854007	0.946229	0.899018	0.835116	0.878185	0.809899	0.915741	0.842397	0.84569	0.869452	0.847564	0.899181	0.874911	0.892183	0.820394	0.90363
Aradu.A05	5000001	6000000	6.22727	0.920618	1	0.974346	0.848756	0.882676	0.950346	1.13581	0.931741	0.816494	1.02282	0.943371	0.904076	0.973483	0.828147	0.853786	1.00741	0.98174	0.876296	0.91537	0.948828	0.927272	1.0797	0.865175	1.00841	0.924913	0.914652	0.837718	0.923675	0.939065	0.964815	0.955085	0.954494	1.00227	0.904739	1.04497	1.01365	1.01584	1.01324	1.02496	0.935867	0.879652	1.03199	0.952548	1.15582	0.957801	0.893915
Aradu.A05	6000001	7000000	7.47273	0.867049	1	0.518556	0.58896	0.837162	0.710763	0.941713	0.79764	0.724787	0.935532	0.855044	0.827933	0.691982	0.562969	0.785986	0.855422	0.705855	0.860887	0.627047	0.77732	0.64416	0.636027	0.577265	0.737103	0.844461	0.571108	0.774277	0.710959	0.67735	0.689045	0.508392	0.692032	0.769503	0.689271	0.766541	0.599779	0.918422	0.739225	0.863391	0.794363	0.800938	0.685707	0.83071	0.69955	0.601894	0.605336
Aradu.A05	7000001	8000000	8.71818	0.983496	1	0.797062	0.705422	0.868336	0.786611	0.888351	0.85325	0.819209	0.879532	0.843024	0.866194	0.885065	0.859589	0.785376	0.89871	0.890802	0.95901	0.907578	0.822223	0.802237	0.895358	0.822738	0.823839	0.848517	0.783571	0.81541	0.744047	0.790044	0.880597	0.861111	0.895228	0.900664	0.822877	0.913751	0.902644	0.849465	0.915304	0.878139	0.867656	0.81117	0.893481	0.876156	0.954238	0.828567	0.798705
Aradu.A05	8000001	9000000	9.96364	1.28579	1	1.16738	1.308	1.06114	1.34799	1.1281	1.3119	1.34076	1.44454	1.38898	1.0991	1.31826	0.989448	1.39893	1.5824	1.4439	0.978961	1.35754	0.991512	1.24669	1.51885	1.24016	1.42184	1.04155	0.990047	1.34782	1.32242	1.29094	1.05662	1.25883	1.38887	1.43183	1.36096	1.15889	1.17407	1.15203	1.5188	1.52209	1.01011	1.25046	1.4363	1.48195	1.22651	1.04267	0.991073
Aradu.A05	9000001	10000000	11.2091	1.11534	1	1.05092	1.00013	0.927338	1.06301	1.03917	1.09747	1.04634	1.17415	1.10496	0.92253	1.07448	0.92467	0.988651	1.12855	1.22272	0.96887	1.1284	1.00171	1.04237	1.17608	1.03397	1.12759	1.00047	1.09311	1.01832	1.0004	1.04184	1.05079	1.13264	1.1288	1.07666	1.10136	1.03398	1.04231	1.01869	1.11376	1.15236	1.00272	0.968374	1.17653	1.13382	1.01098	1.09054	1.02087
Aradu.A05	10000001	11000000	12.4545	0.977369	1	1.02418	0.861804	1.02433	0.857751	1.03482	0.937642	0.885981	0.977487	0.918737	0.950784	0.978147	0.868391	0.987338	0.999517	0.971822	0.958565	0.942236	0.898225	0.970344	1.01179	0.893728	0.969927	0.931268	0.859722	0.872742	0.943438	0.927418	1.01872	0.850806	0.940935	1.01326	0.912139	1.0368	0.91504	0.941124	0.976947	1.01095	0.946866	0.806083	0.940368	1.00206	0.880676	0.878702	0.858964
Aradu.A05	11000001	12000000	13.7	0.965857	1	0.870129	0.815118	0.839374	0.880274	0.940291	0.820432	0.842908	0.901561	0.843604	0.857862	0.862107	0.848662	0.839082	0.918467	0.925079	0.882949	0.893643	0.852661	0.80283	0.987027	0.864995	0.918515	0.859938	0.801137	0.808826	0.808905	0.816276	0.79936	0.880716	0.963879	0.899711	0.825494	0.90902	1.03558	0.866961	0.974935	0.916716	0.890008	0.852731	0.937653	0.931239	0.995224	0.995209	0.917727
Aradu.A05	12000001	13000000	14.9455	1.05073	1	0.965826	0.937267	1.02617	1.02016	0.991019	1.01016	1.08274	1.0082	1.05431	1.13006	1.0029	0.967349	1.12562	0.947329	1.02902	1.10011	0.961104	1.0649	0.987296	0.8867	0.976229	1.05162	1.15738	1.04954	1.16373	0.947316	0.918413	1.07415	0.9193	1.03032	0.961675	1.06109	1.03429	0.951357	0.993042	1.0193	1.06864	1.10031	1.13379	1.04128	1.11559	0.923184	0.950205	0.942891
Aradu.A05	13000001	14000000	16.1909	1.03763	1	0.889678	0.812245	1.02479	0.908367	0.925692	0.940722	0.923579	0.934215	0.955858	1.08408	0.931713	0.927614	0.984526	0.968417	0.98424	0.998231	0.975814	0.96582	0.916033	0.989086	0.935901	0.884346	0.962485	0.841901	0.991337	0.857349	0.859347	0.899666	0.964616	0.94079	0.948857	0.932635	0.982153	0.934086	0.965584	1.05466	0.999379	0.939806	0.92874	0.978452	1.01248	0.955264	0.924251	0.895298
Aradu.A05	14000001	15000000	17.4364	0.978169	1	0.935059	0.897278	0.956426	0.958394	1.02312	0.95764	0.97587	0.986712	1.04663	1.07553	0.946823	0.929814	1.05148	1.01643	0.949587	1.01398	0.956702	0.950573	0.902002	1.00092	0.9517	0.958597	0.947134	0.914834	0.940012	0.875075	0.894145	0.942953	0.901141	0.890511	0.994199	0.932816	0.981272	0.993241	0.956773	0.923131	1.0404	0.958969	0.928762	0.895137	0.995002	0.979989	0.947172	0.879578
Aradu.A05	15000001	16000000	18.6818	1.00551	1	1.48987	1.79084	1.44587	1.46198	1.85286	1.46018	1.04933	1.38118	1.30986	1.19535	1.26103	1.13232	1.14355	1.74159	1.37436	1.11032	1.49512	1.47262	1.67869	1.21997	1.08994	1.62422	1.16031	1.37323	1.01634	1.73551	1.70702	1.07685	1.46895	1.44156	2.06557	1.60173	1.67348	1.25649	2.22817	1.56838	1.51648	1.35055	1.11033	1.3044	1.2082	1.52224	1.14366	1.44706
Aradu.A05	16000001	17000000	19.9273	1.17709	1	0.954581	0.993033	0.962707	1.0051	0.877657	1.01696	1.14475	1.11589	1.14349	1.08151	0.940267	0.980278	1.09731	0.893464	0.974046	1.09153	0.934767	0.995984	1.01486	0.894073	0.995406	1.06201	1.0131	0.9652	1.08131	0.891094	1.12626	1.0537	1.06411	0.911632	0.88377	1.07983	0.964183	0.858395	0.846441	0.931484	1.03627	0.958239	1.16716	0.956096	0.948843	0.856736	1.07514	0.999048
Aradu.A05	17000001	18000000	21.1727	0.965446	1	1.04078	1.01124	1.03898	0.954217	1.07408	1.03119	0.953737	1.03473	1.0487	1.04648	0.934361	0.930227	0.89092	0.983632	1.00355	1.03463	0.915755	1.00057	1.05547	0.995193	0.994406	1.02143	0.990278	0.957508	0.956762	0.92521	1.01466	0.932435	0.978055	1.00062	1.09253	0.989195	1.07996	0.965381	1.02722	0.986882	1.04377	0.992026	0.898819	0.936827	0.960202	0.963919	0.952009	0.962154
Aradu.A05	18000001	19000000	22.4182	0.99043	1	0.989525	0.931307	0.982913	0.898677	1.01288	1.05481	1.00533	0.905889	0.905761	1.03954	0.960947	0.870821	1.01511	1.06626	1.02207	1.02218	0.994773	1.02127	1.13488	0.962136	0.946696	0.873897	1.04144	1.06484	0.965793	0.939093	0.900693	1.05584	0.959074	0.886079	1.013	0.962082	1.10942	0.950274	1.01796	0.925019	0.956484	0.973199	0.949818	0.987478	0.945282	0.928107	0.955449	0.888507
Aradu.A05	19000001	20000000	23.6636	1.05459	1	0.794156	0.949748	0.863886	0.933717	0.876249	0.907481	0.908576	1.07233	1.00318	0.833371	0.972491	0.942678	0.973362	0.885061	0.922899	0.907871	0.896768	0.987336	0.888335	0.854902	0.978338	0.857222	0.964887	0.921739	1.04701	0.843783	0.931232	0.951303	0.905866	0.960372	0.856695	0.990206	0.818622	0.877989	0.925133	0.948006	0.879633	0.946998	1.05939	0.969737	0.882099	0.930535	0.971067	0.940483
Aradu.A05	20000001	21000000	24.9091	1.00619	1	0.878597	0.860835	1.00423	0.871699	0.947042	0.901614	0.975712	0.937981	0.882762	1.00733	0.895729	0.877133	0.979402	0.874808	0.937546	0.975424	0.85694	0.909323	0.860985	0.901495	0.856444	0.864364	0.925638	0.882973	0.96594	0.869033	0.846652	0.922327	0.898864	0.90213	0.885204	0.873534	0.904135	0.883579	0.917571	0.937118	0.952909	0.935919	0.923794	0.9051	0.966054	0.94678	0.876956	0.883087
Aradu.A05	21000001	22000000	26.1545	0.90056	1	0.702072	0.5379	0.795421	0.625836	0.779318	0.754274	0.679411	0.706098	0.661133	0.801881	0.824765	0.7695	0.677389	0.721172	0.816297	0.946198	0.773682	0.743987	0.679669	0.766306	0.781488	0.641585	0.774369	0.651092	0.75994	0.62498	0.639269	0.700044	0.784843	0.852042	0.735333	0.657597	0.757425	0.810817	0.735209	0.809309	0.656534	0.810604	0.844111	0.840064	0.795225	0.860001	0.83689	0.819469
Aradu.A05	22000001	23000000	27.4	1.00451	1	0.964215	1.05518	0.940329	0.990679	1.00129	1.03021	1.03043	0.978987	1.03521	0.942272	0.954928	1.03608	1.10625	1.00363	1.00433	0.927185	0.944333	1.0199	1.02151	0.926675	1.0076	1.00328	1.03594	1.00706	1.07489	0.975155	1.01982	1.05017	1.03251	0.910625	0.933006	1.01309	0.947947	0.884623	1.01253	0.902049	1.0233	0.974781	1.04951	0.923821	0.940807	0.937449	1.02601	0.963413
Aradu.A05	23000001	24000000	28.6455	0.937538	1	0.841455	0.819681	0.893919	0.880899	0.896056	0.882137	0.834525	0.902871	0.904951	0.882126	0.891424	0.861343	0.820154	0.859136	0.894829	0.929882	0.854781	0.891369	0.795476	0.874394	0.859805	0.894711	0.882161	0.860559	0.881118	0.843004	0.874236	0.837587	0.880303	0.873719	0.90572	0.907495	0.833984	0.883022	0.864679	0.85342	0.894437	0.918702	0.868579	0.839218	0.878153	0.901764	0.921668	0.862451
Aradu.A05	24000001	25000000	29.8909	1.0211	1	1.08952	1.11076	0.999028	1.05886	1.12063	1.08117	0.928026	1.07016	1.05974	1.00472	1.01599	0.917017	0.91385	1.10546	1.00934	0.987556	1.01733	1.12617	1.15065	0.975823	0.974724	1.07354	1.15773	1.12665	0.952238	1.08053	1.01828	1.03756	0.954842	1.01719	1.01807	1.00171	1.0614	1.00383	1.05584	1.09321	1.11556	1.08727	1.01961	1.07194	1.09524	1.0063	1.04397	1.00768
Aradu.A05	25000001	26000000	31.1364	0.976905	1	0.853096	0.891318	0.94843	0.88233	0.93157	0.908372	0.921146	0.984783	0.955616	0.881295	0.915475	0.912769	0.954883	0.890911	0.889869	0.985581	0.972913	0.952887	0.872923	0.874434	0.882705	0.92225	0.95245	0.942549	0.93894	0.878463	0.926541	0.958118	0.946086	0.950002	0.945863	0.880854	0.956955	0.917155	0.920077	1.01847	0.873106	0.924786	0.975981	0.954567	0.907091	0.89829	0.985725	0.981288
Aradu.A05	26000001	27000000	32.3818	0.961823	1	0.932712	0.961473	0.933889	0.938691	0.956753	0.948415	0.869219	1.006	0.928209	0.963445	0.93749	0.862598	0.9025	0.920741	0.985405	0.955651	0.885714	0.974674	0.967046	0.99584	0.946783	0.986362	0.922681	1.01326	0.910531	0.9765	0.97209	0.995197	0.887894	0.928445	0.975753	0.946966	0.939189	0.966677	0.934929	0.928722	0.924682	0.957753	0.924247	0.979333	0.964901	1.00888	0.902805	0.891105
Aradu.A05	27000001	28000000	33.6273	0.959315	1	0.984299	0.95944	1.02703	0.938055	0.932454	0.967806	0.939247	1.00943	0.96435	0.871131	0.947563	0.956534	0.909212	0.918492	0.950664	0.982483	0.9326	0.990888	0.958122	1.01216	0.964448	0.9501	0.97559	1.04166	0.964137	0.990099	0.967891	0.942135	1.00226	0.953208	0.892705	1.01173	0.937503	0.958578	0.92266	0.904879	0.94722	1.02444	0.941804	0.943205	0.965164	0.937444	0.999279	0.926605
Aradu.A05	28000001	29000000	34.8727	1.02411	1	1.01126	1.05864	1.00646	1.01258	0.968255	1.00005	0.924126	1.12603	1.08316	0.930811	1.04233	1.02105	0.954831	0.970364	1.04685	1.07403	1.05388	1.08247	1.02208	0.995215	1.0642	0.986343	1.04238	1.15329	1.01902	1.11998	1.03589	1.0408	1.0427	0.940054	0.965156	1.05933	0.942571	0.971132	1.0492	1.09375	0.985894	1.1039	1.01655	1.07998	1.00716	0.947837	0.994919	1.02836
Aradu.A05	29000001	30000000	36.1182	1.06752	1	0.899989	0.9396	0.980261	0.897924	0.853186	0.923564	1.09691	0.940638	0.939512	1.00724	1.03604	1.00882	1.1359	0.866766	0.893432	0.970116	0.974039	0.934745	0.952646	1.02982	1.02478	1.01308	0.955364	0.993919	1.14121	0.915811	0.938104	0.932092	1.01378	0.949528	0.922591	0.942299	0.872558	0.997428	0.898555	1.00072	0.941372	0.945011	1.11205	0.868586	0.975175	0.937871	1.04682	1.03052
Aradu.A05	30000001	31000000	37.3636	1.05259	1	0.9634	1.13079	0.922223	1.0853	0.920749	1.07641	1.02148	1.07665	1.10486	0.935229	1.04091	1.03265	1.03539	0.967985	0.996695	0.9752	1.04986	1.2404	1.14923	0.992385	1.1632	1.00639	1.14832	1.15193	1.11918	1.12433	1.02381	1.09382	1.07305	1.08212	0.97231	1.16817	0.960258	1.03118	1.04192	1.02644	0.948785	1.11895	1.19203	1.09129	0.93231	0.967094	1.11129	1.08981
Aradu.A05	31000001	32000000	38.6091	0.92619	1	0.741864	0.80805	0.86019	0.887083	0.8565	0.851344	0.806721	0.895106	0.879491	0.820862	0.851254	0.779079	0.823419	0.890372	0.765198	0.876959	0.839585	0.847798	0.814224	0.906833	0.783322	0.894239	0.868824	0.731313	0.894392	0.783764	0.758248	0.786287	0.761283	0.867204	0.87053	0.785383	0.843765	0.846577	0.875456	0.868777	0.858861	0.829677	0.860306	0.794152	0.824575	0.924141	0.848836	0.817989
Aradu.A05	32000001	33000000	39.8545	0.935795	1	0.979413	1.00195	0.972728	1.01242	1.01426	0.974351	0.895064	1.0623	1.02029	0.944407	1.0127	0.836058	0.87149	0.960651	0.933839	1.01428	0.998675	0.99651	0.976869	1.05614	0.906774	1.03728	0.988666	0.983475	0.891299	0.97737	0.931676	0.939739	0.859282	1.01955	0.963624	0.954187	1.03967	1.00048	0.969043	0.970721	1.02785	0.958977	0.935123	0.986535	0.952343	0.988587	0.965836	0.937567
Aradu.A05	33000001	34000000	41.1	1.09884	1	1.05411	1.0575	0.951628	1.13451	1.01308	1.00755	1.05345	1.10993	1.06788	1.01005	1.10847	1.04844	1.06683	1.01376	1.03311	1.00308	1.03094	1.09359	1.02311	0.993683	1.14511	1.14044	1.00284	1.16133	1.11383	1.11078	1.01568	1.08618	1.05592	0.933702	0.951205	0.982365	1.0347	0.908523	1.01636	1.05012	1.09263	0.993395	1.16921	1.01127	1.02442	0.922822	0.995509	1.05518
Aradu.A05	34000001	35000000	42.3455	0.980993	1	1.199	1.20681	1.03528	1.18202	1.12139	1.16269	0.974711	1.1006	1.09335	0.880178	1.01725	1.00563	0.993229	1.13369	1.0907	1.00118	1.02179	1.09847	1.13603	1.16458	1.01697	1.22403	1.02734	1.20907	1.00842	1.07765	1.20792	1.12014	0.99799	1.02015	1.12006	1.14701	1.05232	1.1503	1.08506	1.02105	1.05475	1.09208	0.962287	1.19232	1.02382	1.07436	1.03569	1.01717
Aradu.A05	35000001	36000000	43.5909	0.881698	1	0.978896	1.14214	1.03703	1.07083	0.987765	1.06114	0.939891	1.08418	1.09786	0.956333	1.02858	0.977487	0.900332	0.918409	0.938971	1.05785	0.968427	1.1665	1.09375	0.984346	1.00641	1.05961	1.13008	1.02226	0.960896	1.04604	1.07333	1.06487	0.952076	1.07864	0.967931	1.06704	0.946362	0.990806	1.06382	0.963864	0.949794	1.05459	1.00088	0.933614	0.907703	0.960823	0.991756	0.972493
Aradu.A05	36000001	37000000	44.8364	1.16022	1	1.39992	1.51943	1.04199	1.18745	1.07484	1.17782	1.19578	1.11269	1.08981	1.00925	1.10808	1.30471	1.2725	1.08136	1.27774	0.984422	1.29184	1.1409	1.9241	1.08128	1.14878	1.12299	1.07321	1.46821	1.31173	1.35573	1.94676	1.22055	1.92217	1.17524	1.28783	1.30417	1.18586	1.07234	1.15519	1.15069	1.0615	1.16684	1.31589	1.14818	1.11763	1.19067	1.40115	1.41126
Aradu.A05	37000001	38000000	46.0818	1.01665	1	1.2525	1.03068	1.03493	0.977392	0.921338	1.12439	1.22046	0.970983	0.994446	0.972167	1.12525	1.07283	1.10103	0.998834	1.06054	1.00139	1.19308	1.04342	1.12078	1.04427	1.04816	1.06369	1.06258	1.29609	1.06052	1.16599	1.03075	1.18366	1.14085	1.00101	0.95598	1.01973	1.06269	1.10533	0.956199	0.979701	0.960451	1.0976	1.10082	1.11526	1.00907	0.992943	1.11024	1.10421
Aradu.A05	38000001	39000000	47.3273	0.964963	1	0.997772	0.934234	1.01293	0.924317	0.924275	0.987002	0.994556	0.970045	0.95756	0.912466	1.02161	0.972521	0.998991	0.888985	0.93562	0.992241	0.979047	1.01864	1.00492	0.985458	0.972056	0.960271	0.990016	0.973996	1.04869	0.977026	0.949752	0.971534	0.981087	0.933296	0.917466	0.920796	0.912263	0.998008	0.977289	0.93093	0.919679	1.00624	1.02193	0.953851	0.901329	0.899477	1.01857	1.02193
Aradu.A05	39000001	40000000	48.5727	0.941283	1	1.14325	1.24546	1.04596	1.1054	1.13764	1.09298	1.0425	1.14412	1.13542	0.933485	1.14292	1.05314	0.967016	1.15778	1.00908	0.989986	1.03703	1.20455	1.13275	1.16224	1.16176	1.20679	1.1379	1.16437	0.997213	1.22627	1.17116	1.2379	1.10061	1.06549	1.14822	1.10301	1.06662	1.14405	1.21312	0.991333	1.05581	1.11088	1.03516	1.06629	0.914516	1.11648	1.02511	1.07281
Aradu.A05	40000001	41000000	49.8182	0.94924	1	1.13695	1.05497	1.03135	0.980305	0.887334	1.07846	1.09251	0.985669	0.979564	0.986455	0.980547	0.991314	1.05192	0.912113	1.01319	1.06894	1.01143	1.11144	1.04377	0.981088	0.994937	0.975541	1.04787	1.16495	1.06545	1.05629	0.982992	1.11149	1.00227	1.04237	0.962786	1.03067	0.984427	1.04983	1.01731	0.982032	0.932755	1.0543	1.01259	1.05714	0.936911	0.921325	1.0375	1.03579
Aradu.A05	41000001	42000000	51.0636	1.01803	1	0.833671	0.871449	0.922071	0.879135	0.872201	0.929738	0.99433	0.911937	0.892888	0.975251	0.904236	0.927401	1.0375	0.908042	0.935056	1.00604	0.943076	0.955477	0.853394	0.881348	0.932756	0.903293	0.965475	0.865709	1.05768	0.860218	0.853235	0.899875	0.969827	0.943733	0.90545	0.857416	0.855579	0.942722	0.851188	0.933135	0.879338	0.967686	0.99743	0.890191	0.972512	0.988784	0.977619	0.955171
Aradu.A05	42000001	43000000	52.3091	0.946487	1	1.0316	1.03102	0.995508	0.975389	0.946379	0.980471	0.962124	1.06618	1.00344	1.07073	1.03537	0.950364	1.01591	0.97144	0.964127	0.980685	1.04357	1.05204	1.06134	1.05545	1.07609	1.00947	1.07119	1.05044	1.05597	1.02615	1.073	1.02565	1.0644	1.07989	1.0513	1.07394	1.0468	1.06435	1.0316	0.999574	1.02366	1.0545	0.958713	1.06429	1.03336	1.00497	1.09707	0.971617
Aradu.A05	43000001	44000000	53.5545	1.05304	1	0.90605	0.960606	0.961828	0.938401	0.874681	0.946557	0.971374	0.960982	0.992165	0.962039	1.03024	1.01636	1.04342	0.94761	0.981438	0.983011	1.03259	0.99896	0.961649	1.00194	1.01097	0.982123	1.00176	0.967571	1.0388	0.978406	0.996156	1.02112	1.05604	0.990323	0.909471	0.9205	0.934689	1.00186	0.931978	0.987066	0.931841	0.996108	1.03514	0.954482	0.926942	0.974578	1.03903	1.01755
Aradu.A05	44000001	45000000	54.8	1.00273	1	0.867409	0.972173	0.952932	0.968786	0.881311	0.936636	0.998595	0.919014	0.92442	0.939554	0.968431	0.944167	1.02224	0.821872	0.984831	0.978398	0.960148	0.968404	0.895143	0.986783	0.941606	0.961024	0.9242	0.942588	1.04003	0.963556	0.909526	0.903155	0.94647	0.95051	0.889111	0.932411	0.889862	0.941528	0.891364	0.952799	0.930244	0.951515	1.01263	0.92152	0.944654	0.971236	0.957602	0.961829
Aradu.A05	45000001	46000000	56.0455	0.992826	1	0.978385	0.984455	0.970223	0.943194	0.963554	0.997297	0.973697	1.03134	0.990526	1.02828	1.06092	0.929204	0.980078	0.962508	0.94906	0.975953	1.01351	1.06675	0.967134	0.942461	1.00408	0.998363	1.06017	1.01262	1.07438	0.986533	0.964383	1.01565	1.01815	0.978227	0.979977	1.0028	0.93395	0.98707	1.0167	1.0181	0.971376	1.00103	1.08544	1.03932	1.00575	1.00051	1.06888	0.972506
Aradu.A05	46000001	47000000	57.2909	0.973623	1	1.03948	1.05083	1.04068	1.02632	0.949844	1.0678	1.09463	0.995403	1.01479	1.00754	1.15318	1.08796	1.0892	1.00662	1.03972	1.00225	1.02954	1.05128	1.03177	1.04142	1.10959	1.02374	1.04789	1.0927	1.0411	1.00049	0.970577	1.01424	1.09623	0.989159	0.975367	0.992024	1.00241	0.992149	1.10212	1.0019	1.00877	1.09082	1.01822	1.05667	1.02208	0.961091	1.03672	1.06416
Aradu.A05	47000001	48000000	58.5364	0.987172	1	0.979642	1.0148	1.02351	0.9533	0.969073	1.01367	1.02135	0.991445	1.02092	1.01501	1.00042	0.97577	1.04754	0.981836	0.971435	1.02813	0.953877	1.07014	1.03464	0.949945	0.880923	1.01659	1.0636	1.00925	1.04514	1.00802	1.01099	1.00809	0.99341	0.923941	0.97039	1.04246	0.970959	0.919969	1.02338	0.900639	0.96915	0.955504	0.98472	0.955514	0.979608	0.949523	0.94418	0.959506
Aradu.A05	48000001	49000000	59.7818	1.05568	1	0.84304	0.906633	0.870051	0.901828	0.791011	0.948247	0.971005	0.880658	0.901789	0.909574	0.929098	0.948031	0.997775	0.820314	0.908101	0.939359	0.938632	0.956528	0.927802	0.876002	0.993345	0.910929	0.961155	0.936421	1.04636	0.927622	0.890113	0.936322	0.993332	0.938125	0.879794	0.922838	0.844637	0.886861	0.860017	0.903808	0.841997	0.955702	1.07696	0.907329	0.86995	0.861022	0.973905	0.977433
Aradu.A05	49000001	50000000	61.0273	0.910006	1	0.926104	1.0382	0.938617	0.845379	0.751135	0.849563	0.842042	0.866991	0.890864	0.920245	0.771554	0.932838	1.00359	0.773166	0.756144	1.01748	0.744955	1.00907	0.848961	0.714311	0.880763	0.855308	0.936203	1.00184	0.874823	0.843096	0.986095	0.83104	0.765355	0.777094	0.79445	0.976875	0.939811	0.87469	0.894277	0.785524	0.78496	0.762386	0.891371	0.80176	0.960014	0.842048	0.824727	0.930374
Aradu.A05	50000001	51000000	62.2727	1.01519	1	0.899622	0.869988	1.02343	0.940814	0.926177	0.979615	0.965763	0.977033	0.937994	0.99773	0.940856	0.832015	0.917132	0.944224	0.892002	1.04123	0.964165	0.949567	0.937291	0.982987	0.886266	0.921983	0.996007	0.943956	1.0057	0.980922	0.913579	0.970685	0.924555	0.941851	0.93481	0.920587	0.919763	0.874958	0.991352	0.945366	0.994844	0.977208	0.992191	0.924161	0.966606	0.905941	0.893191	0.852419
Aradu.A05	51000001	52000000	63.5182	1.06665	1	0.893703	1.02738	0.95904	0.927192	0.931996	0.99258	1.07896	0.980396	0.974826	0.953764	1.08785	1.08061	1.04506	0.930353	0.933224	0.994958	1.05724	1.07731	1.00866	0.916322	1.07194	0.924244	1.01696	1.02825	1.13593	1.03417	0.96109	1.02712	1.06649	1.00625	0.93562	0.988725	0.90406	0.888147	0.958666	0.996651	0.894771	0.946497	1.15244	0.903776	0.933604	0.906518	1.12466	1.12278
Aradu.A05	52000001	53000000	64.7636	0.997968	1	0.945016	1.03719	0.985854	0.965444	0.900136	0.994679	0.972108	1.03515	1.00081	0.992955	0.973069	0.972714	0.98398	0.894723	0.971802	1.0161	0.962404	1.0356	0.995172	0.982168	0.948039	0.991371	1.03776	1.00713	1.0148	0.970222	0.990932	0.965818	1.02353	0.991496	0.921123	1.01893	0.959754	1.0165	0.943704	0.937606	0.925291	0.956693	1.00514	0.968937	0.990795	0.981318	1.04413	1.00665
Aradu.A05	53000001	54000000	66.0091	1.01601	1	1.00579	1.10627	1.0146	1.01225	0.967536	1.04762	1.05859	0.999678	0.996189	0.96855	1.02961	1.04164	1.07254	0.949531	0.977678	1.00061	1.03833	1.06735	1.03557	1.0317	1.04283	1.01817	1.02733	1.07314	1.05436	1.06713	1.03794	1.06884	1.00089	1.0643	0.950705	1.03866	0.997219	1.03804	0.970231	0.986116	0.970221	1.03622	1.06864	1.04203	1.03003	0.990121	1.12513	1.07142
Aradu.A05	54000001	55000000	67.2545	1.04017	1	0.907694	0.947309	0.946523	0.961083	0.871142	0.924015	1.05441	0.955525	0.995468	0.982454	1.0152	0.978603	1.04349	0.865926	0.999067	1.02923	0.989034	1.01503	0.909761	0.929409	0.93406	0.976523	0.946675	1.00707	1.0616	1.01987	0.939098	1.05936	0.984894	0.93974	0.901154	0.964784	0.889963	0.927236	0.932737	0.877268	0.918648	1.09379	1.08436	1.0618	1.04722	0.917135	1.031	0.982015
Aradu.A05	55000001	56000000	68.5	0.917577	1	0.962891	1.01448	0.972025	0.971483	0.952443	0.95924	0.936435	0.978827	0.932148	0.993039	1.02015	0.937257	1.03385	0.963194	0.959247	1.02159	0.966525	1.01541	0.985739	1.02873	0.981358	1.01982	0.997653	0.948666	0.968724	0.992604	1.00205	1.03613	0.90315	1.00859	0.949568	0.992172	0.920712	0.971972	0.981642	0.952505	0.967728	1.05126	0.961942	0.936891	0.960401	1.00127	0.963111	0.959925
Aradu.A05	56000001	57000000	69.7455	0.919335	1	0.875345	0.931348	0.901093	0.891477	0.86892	0.928916	0.896962	0.880495	0.896766	0.968065	0.920213	0.940422	0.97178	0.860124	0.962584	0.936761	0.907846	1.00561	0.912828	0.86689	0.878734	0.877772	1.00437	1.00116	0.951064	0.951423	0.861165	0.93546	0.92222	0.914439	0.920657	0.936284	0.908394	0.901432	0.917325	0.87052	0.869087	0.979317	0.938653	0.91089	0.974217	0.918705	0.953229	0.939816
Aradu.A05	57000001	58000000	70.9909	1.00268	1	1.13172	1.16072	1.14794	1.08995	1.03755	1.10203	1.20585	1.04391	1.03625	1.00913	1.06609	1.01682	1.08097	1.10416	1.09488	1.13318	1.14373	1.11726	1.15712	1.04679	1.08542	1.19311	1.09066	1.05471	1.04428	1.11971	1.22919	0.996633	1.1082	1.1944	1.11152	1.19661	1.14214	1.01826	1.18576	1.03358	1.03975	1.10112	1.08045	1.09278	1.02054	1.05714	1.05267	1.09943
Aradu.A05	58000001	59000000	72.2364	1.09453	1	1.20521	1.30695	1.23913	1.16283	1.26571	1.14335	1.08577	1.14068	1.12756	1.07169	1.1719	1.15821	1.17167	1.24536	1.10711	1.09466	1.23163	1.21613	1.30282	1.07858	1.20981	1.26607	1.14072	1.25287	1.16054	1.34636	1.41116	1.12913	1.18852	1.13791	1.39568	1.21399	1.15461	1.11768	1.43201	1.13977	1.12323	1.12644	1.16141	1.1426	1.05643	1.05781	1.18823	1.24475
Aradu.A05	59000001	60000000	73.4818	1.04527	1	0.890136	0.914634	0.969439	0.925234	0.877422	0.936541	0.932353	0.947048	0.910166	0.930974	1.01572	0.973989	0.969848	0.890096	0.945455	0.939555	1.0077	0.959544	0.899638	0.971232	0.972127	0.919167	0.981779	1.01364	1.00524	0.989285	0.891711	0.998805	0.998681	0.926731	0.872227	0.916985	0.928255	0.948936	0.918798	0.977412	0.927714	1.00954	1.0491	0.975623	0.983737	0.912843	1.03546	1.0149
Aradu.A05	60000001	61000000	74.7273	1.03147	1	0.88583	1.06143	1.0311	1.00434	0.92685	0.952455	1.08753	0.99709	0.991887	1.00987	1.0477	1.05259	1.12814	0.916928	0.961033	1.00263	1.0227	1.03297	0.945616	1.01812	1.03617	0.978154	1.01828	1.04806	1.05265	0.954402	0.999397	1.05797	1.08466	0.996369	0.940557	1.00641	0.928023	1.00123	0.951132	0.998442	0.945596	0.956882	1.09061	0.961111	0.971452	0.948701	1.04318	1.00525
Aradu.A05	61000001	62000000	75.9727	1.04003	1	0.878831	1.09031	0.915412	1.00563	0.954921	0.919017	0.963042	0.985313	1.0491	0.872265	1.11072	0.998608	0.945201	0.908769	0.917679	0.967891	1.01297	1.08572	0.983157	1.00329	1.09192	1.00144	0.985831	0.924927	1.08424	1.01954	1.03119	1.04797	0.965202	1.02581	0.934458	0.983026	0.809112	0.944551	0.974969	0.996861	0.913352	0.993491	1.05672	0.920831	0.886484	0.986038	1.06359	1.01735
Aradu.A05	62000001	63000000	77.2182	0.9996	1	1.3002	1.2851	1.11603	1.12007	0.981843	1.15243	1.21489	1.08677	1.12015	1.15815	1.24435	1.25763	1.29029	1.05355	1.16292	1.10776	1.23822	1.26421	1.21042	1.09727	1.35025	1.07062	1.18824	1.35524	1.19844	1.32216	1.21491	1.20102	1.21729	1.0678	1.01849	1.2754	1.14504	1.09787	1.14647	1.07681	0.976303	1.1819	1.21235	1.1988	1.15247	0.964285	1.17492	1.3042
Aradu.A05	63000001	64000000	78.4636	1.00768	1	1.00196	1.03861	0.971985	1.02057	0.936574	1.02448	0.979704	1.0437	1.01707	0.971791	1.04033	1.00647	1.01288	0.953386	0.996702	0.980661	0.99444	1.08507	1.10634	0.955306	1.02893	1.00892	1.04152	1.05589	0.972528	0.979991	1.05755	1.05678	1.03577	0.970187	0.981239	1.06743	0.964386	0.964425	1.01757	0.966943	0.923327	1.06287	1.00921	0.949518	0.957524	0.930689	1.10703	1.06035
Aradu.A05	64000001	65000000	79.7091	1.0316	1	1.01795	0.981923	1.03621	1.00582	1.00331	1.0016	0.98404	0.9575	0.983756	0.965521	0.978592	0.943016	1.01767	0.967432	1.00607	1.0668	0.971355	1.06577	1.02905	0.956086	0.966463	1.01865	1.00821	1.09938	1.04629	1.10752	0.997909	1.01308	0.932178	0.946505	1.01918	0.928105	1.00342	0.964082	1.04495	1.0323	1.00027	1.12106	1.03059	1.02063	1.01763	0.999809	0.975683	0.981779
Aradu.A05	65000001	66000000	80.9545	1.01351	1	1.08494	1.16764	1.00873	1.03008	0.926449	1.04057	0.944567	1.00909	1.02462	0.923023	0.987506	1.06989	0.978674	0.951702	1.06005	1.02435	1.0143	1.0684	1.09488	1.03075	0.988118	1.0847	1.02196	1.19087	1.03848	1.12581	1.10633	1.10031	1.08638	0.958059	0.99869	1.06564	1.0012	1.01027	0.995105	0.975951	0.981932	1.05304	1.04749	1.08249	0.994922	0.970259	1.10702	1.03507
Aradu.A05	66000001	67000000	82.2	1.01432	1	0.879631	0.919348	0.981459	0.836802	0.832336	0.937766	0.980747	0.912176	0.902356	0.97831	1.00167	0.936671	0.9937	0.859025	0.873889	1.02304	0.93872	0.987901	0.929554	0.90076	0.954689	0.883314	0.972997	0.986016	1.01658	0.971302	0.895382	0.989984	0.992617	0.914062	0.892735	0.919493	0.888925	0.854238	0.927791	0.888123	0.843142	0.958157	1.03234	0.885085	0.910058	0.827717	0.961865	0.942091
Aradu.A05	67000001	68000000	83.4455	0.975799	1	1.02019	1.01349	1.04944	0.951469	0.918652	1.02989	1.05698	0.958472	0.990086	1.04455	0.949654	0.921692	0.982684	0.893251	0.916244	1.07375	0.998859	0.998535	1.06741	1.01194	0.869313	0.963201	0.956236	1.14147	1.01277	1.0522	0.965355	1.09752	0.95889	0.878221	0.918913	1.03992	0.990822	0.883886	0.939864	0.91194	0.909162	1.01015	1.08247	1.00593	0.910435	0.855141	1.06459	1.04052
Aradu.A05	68000001	69000000	84.6909	1.06282	1	1.0072	1.14048	0.990981	1.04788	0.94415	1.04393	1.03478	0.995921	1.06813	1.01683	1.05987	1.07256	1.04862	0.885264	1.00439	1.05247	1.05343	1.06186	1.05741	1.05035	1.17834	1.04329	1.06428	1.09691	1.10802	1.03821	1.09375	1.04798	1.11787	1.02076	0.975573	1.03488	0.970605	1.00941	1.00101	1.05274	0.989789	1.05209	1.14486	1.02081	1.02037	1.00958	1.16684	1.0976
Aradu.A05	69000001	70000000	85.9364	1.01986	1	1.19903	1.00522	1.01983	1.02539	1.00348	1.14741	1.08594	1.01803	0.977344	1.03617	1.14486	1.10753	1.07047	1.04807	1.05526	1.00704	1.13812	1.14512	1.12993	1.04335	1.07081	1.05251	1.25397	1.12023	1.08045	1.08637	1.07261	1.15828	1.0902	1.06125	1.02473	1.05226	1.08504	1.06324	1.02693	1.04016	1.03277	1.08046	1.10176	1.02844	1.02603	0.954784	1.10568	1.1219
Aradu.A05	70000001	71000000	87.1818	1.00157	1	1.02752	0.997086	1.09678	0.999991	0.972682	0.979869	1.02691	0.999076	0.99176	0.988652	1.10216	0.999893	1.02358	0.970643	0.993782	1.03556	1.01854	0.986496	0.93299	1.02022	1.05864	1.0346	1.01091	1.04561	0.998229	1.00184	1.00572	0.97547	0.97416	0.942126	0.973675	0.963719	0.986578	0.983321	1.04612	0.963031	0.975469	1.063	1.02174	0.960672	0.977434	0.981569	1.00207	1.02915
Aradu.A05	71000001	72000000	88.4273	0.972889	1	0.847183	0.916351	0.983448	0.928498	0.842682	0.896378	1.06522	0.939729	0.975639	1.0748	0.924012	0.928306	1.14347	0.838355	0.881748	1.09921	0.943525	0.944524	0.931159	0.928254	0.943051	0.917704	0.957805	0.92041	1.08134	0.90988	0.920493	0.896414	0.924481	0.945013	0.831203	0.903825	0.861542	0.907185	0.864554	0.948577	0.925587	0.992653	1.02883	0.906829	0.980392	0.8973	0.938391	0.939386
Aradu.A05	72000001	73000000	89.6727	0.984641	1	0.960685	0.89927	1.01301	0.91089	0.944778	0.96038	0.957647	0.956105	0.906596	0.954318	1.00448	0.94681	1.01352	0.924534	0.959499	1.04287	0.964462	0.997783	0.944837	0.994005	0.994162	0.923571	1.01652	0.933865	1.02209	0.927838	0.939171	0.975606	0.963213	0.935868	0.938464	0.92171	0.944686	0.947805	0.980428	0.936294	0.927939	1.03565	0.997669	0.969632	0.967206	0.934116	0.968806	0.952123
Aradu.A05	73000001	74000000	90.9182	0.987832	1	1.10935	1.13161	1.04113	0.932184	0.950048	1.1061	0.975947	0.925819	0.964124	1.01344	1.05829	1.08965	1.10844	0.978695	1.00405	0.989433	1.0329	1.03661	1.09961	1.04302	1.05404	0.957349	1.0878	1.13982	1.02026	1.08394	0.969755	0.972828	1.01588	0.938016	0.968093	0.982104	1.07384	0.97105	1.04753	0.943085	0.949628	1.04689	1.08803	0.99793	1.00805	1.01335	1.03553	1.0038
Aradu.A05	74000001	75000000	92.1636	1.01551	1	0.979287	1.04886	0.923396	0.96011	0.949862	1.02079	0.934558	0.927704	1.01029	0.866149	1.07158	1.076	0.980818	0.908852	0.985557	1.0228	1.04829	1.06691	1.04061	1.00406	1.04961	0.920401	1.05047	1.03185	1.04088	1.01052	0.996039	1.01177	1.04115	1.0168	0.919155	1.02685	0.952673	0.98946	1.02042	0.950858	0.867045	1.07357	1.07543	1.06613	0.968878	0.980235	1.09756	1.07426
Aradu.A05	75000001	76000000	93.4091	0.861033	1	0.968096	1.00139	0.854764	0.896212	0.854934	0.893696	0.784632	0.872207	0.892392	0.918427	0.907788	0.953875	0.947064	0.816665	0.834673	1.02931	0.830416	1.0522	0.875167	0.902071	0.972707	0.873459	1.02869	1.05953	0.848003	0.891205	0.913291	0.912628	0.827559	0.915702	0.840364	1.02155	0.976533	1.0137	0.974229	0.891427	0.803309	0.948178	0.897529	0.920146	0.966749	0.965652	0.922555	0.955971
Aradu.A05	76000001	77000000	94.6545	0.772088	1	0.834278	0.835696	0.844405	0.832519	0.770682	0.842935	0.698357	0.798334	0.857839	0.883433	0.635729	0.647087	0.745891	0.776743	0.671595	0.906572	0.627707	0.917975	0.79207	0.67754	0.65323	0.814258	0.933282	0.713745	0.719125	0.67987	0.794769	0.647707	0.611124	0.655234	0.813648	0.842157	0.843704	0.71947	0.905077	0.620551	0.804465	0.712713	0.729984	0.651819	0.725433	0.745316	0.618716	0.714167
Aradu.A05	77000001	78000000	95.9	1.05202	1	0.951864	1.06765	0.985191	0.959738	0.90173	1.00366	1.05895	0.976687	1.00055	0.970993	1.07821	1.04786	1.08014	0.903565	0.950488	1.03702	0.984952	1.09665	0.966611	0.966128	1.06063	1.03543	0.954379	1.00931	1.08588	1.0925	1.03691	1.03678	1.03053	0.964135	0.941947	0.963888	0.906734	0.987078	0.977933	0.990386	0.943058	0.984081	1.10569	0.939172	0.917186	0.954463	1.05209	1.04913
Aradu.A05	78000001	79000000	97.1455	0.963408	1	0.902409	0.936296	0.932838	0.911675	0.873966	0.951994	0.933001	0.849481	0.936207	0.964584	0.974439	0.973131	1.01548	0.837671	0.937887	1.00517	0.935633	0.965373	0.9631	0.978804	0.952742	0.909067	1.01504	0.913907	0.970527	0.870419	0.928356	0.938529	0.955156	0.943668	0.910066	0.867464	0.896879	0.986413	0.920151	0.941178	0.875156	0.985316	0.957747	0.912295	0.977566	0.923361	0.990532	0.94572
Aradu.A05	79000001	80000000	98.3909	0.97938	1	0.998115	1.02517	0.999437	0.950367	0.949654	0.988675	1.00296	0.920065	0.974313	1.00425	1.03175	0.982175	1.02933	0.946798	0.955951	1.03597	1.05559	1.05728	1.01009	1.02594	1.04097	0.934062	1.05769	1.009	1.017	1.02845	0.960672	1.0513	1.02998	0.972105	0.972944	0.970076	0.980792	0.976875	0.997573	0.976304	1.01341	0.994475	1.06689	0.947169	0.991668	0.976343	1.07618	1.06521
Aradu.A05	80000001	81000000	99.6364	0.953475	1	0.920739	1.18195	0.926848	1.07979	0.905416	0.98204	0.8833	1.10504	1.13521	0.897078	0.890075	0.916561	0.838494	0.855129	0.939034	0.987807	0.958091	1.12173	0.988061	0.876001	0.941815	1.01851	1.01486	1.10447	0.963237	1.07282	1.10174	0.982444	0.956384	0.995402	0.869614	1.11499	0.922427	0.898485	0.901481	0.843836	0.918779	1.01797	0.941047	0.952618	0.833382	0.907735	0.962341	0.945852
Aradu.A05	81000001	82000000	100.882	0.960166	1	0.85294	0.89855	0.894348	0.864084	0.846925	0.895571	0.91605	0.86571	0.898528	0.932189	0.866131	0.865749	0.945754	0.838629	0.865416	0.899762	0.856071	0.881743	0.893518	0.849099	0.882517	0.871915	0.889364	0.91901	0.914059	0.880544	0.870929	0.832378	0.911021	0.872328	0.874713	0.927626	0.885256	0.934078	0.844118	0.879173	0.842128	0.888132	0.937153	0.899293	0.88743	0.911258	0.839773	0.862598
Aradu.A05	82000001	83000000	102.127	1.04744	1	0.848044	0.765127	0.922608	0.861255	0.871353	0.951574	1.00634	0.963633	0.830939	0.872751	0.899824	0.876912	0.978392	0.920273	0.991532	0.972279	0.907681	0.932691	0.847897	0.86252	0.853819	0.866927	0.928043	0.906197	0.956915	0.867895	0.804725	0.879955	0.932697	0.816605	0.806443	0.8954	0.869525	0.900145	0.881079	0.927415	0.87806	0.950497	0.965058	0.918106	0.912347	0.849041	0.91508	0.916524
Aradu.A05	83000001	84000000	103.373	1.01316	1	1.14016	1.10581	1.09016	1.12028	1.0618	1.08972	1.05226	1.00109	1.08308	1.00162	0.983542	0.907401	0.998173	1.06396	1.04886	1.06308	0.984114	1.06604	1.10269	1.002	0.966852	1.12156	1.0823	1.11103	0.99126	1.10726	1.14716	1.02818	0.987233	0.927252	1.03419	1.04826	1.04817	1.00354	1.07694	1.00976	1.06502	1.06925	1.03206	1.06636	1.06875	0.959891	0.998275	0.971438
Aradu.A05	84000001	85000000	104.618	1.00904	1	0.955856	1.34722	0.996793	1.24269	1.00352	0.96202	1.09925	1.2239	1.29263	0.988352	1.04078	1.01586	0.983903	1.05101	1.05189	1.01231	1.07787	0.988859	1.0194	1.08232	1.09322	1.22279	0.96353	1.30079	0.983359	1.26402	1.44664	1.07126	1.07301	1.03321	1.04843	1.23188	0.995506	1.01152	0.974699	1.04687	1.16249	1.03669	0.953973	1.01187	0.950077	1.05603	1.05883	1.02071
Aradu.A05	85000001	86000000	105.864	1.20533	1	0.722354	0.692581	0.75588	0.730846	0.831702	0.772389	0.894587	0.723613	0.746014	0.769514	0.999217	0.955598	0.916237	0.785065	0.76464	0.823526	0.932626	0.707666	0.734283	0.852359	0.970256	0.761748	0.783608	0.675604	1.04858	0.676102	0.752708	0.830091	0.991064	0.894944	0.82884	0.643707	0.738447	0.864222	0.790134	0.968266	0.805949	0.751372	1.12684	0.740653	0.811705	0.949125	0.964231	0.960943
Aradu.A05	86000001	87000000	107.109	0.93714	1	0.955713	0.879459	0.941575	0.981224	0.945957	0.918923	0.98529	0.896785	0.940696	0.965565	0.827174	0.847362	0.93768	1.01085	1.00025	0.888631	0.860103	0.844011	0.918144	1.0247	0.828692	0.934212	0.890761	0.813181	0.850759	0.828445	0.939861	0.867767	0.881617	0.965512	0.983657	0.815435	0.936331	1.07093	0.858931	0.961853	1.03765	0.88805	0.82402	1.06777	1.01274	1.13308	0.898222	0.79002
Aradu.A05	87000001	88000000	108.355	0.998318	1	0.981655	0.786555	0.924477	0.875845	0.862675	0.907236	0.97968	0.761677	0.932792	0.964328	0.902779	0.966004	0.953656	0.913773	0.89679	0.96001	0.921827	0.897298	0.864061	0.973832	0.882309	0.884396	1.00406	0.975919	0.948889	0.941513	0.857447	0.775635	0.944443	0.905257	0.906537	0.882151	0.950804	0.969693	0.950861	0.921151	0.952463	1.0259	0.985506	0.925174	0.957026	0.977592	0.918297	0.942067
Aradu.A05	88000001	89000000	109.6	0.968554	1	1.0466	0.926305	0.9407	0.90987	1.01669	0.99905	0.956108	0.965736	0.944529	0.982541	1.03754	0.929203	0.958315	1.07138	1.05676	0.96048	1.05137	0.985737	1.07454	1.04777	1.01984	0.924372	0.987499	1.03751	0.938989	1.008	0.88884	0.995966	0.949662	0.956417	0.944764	0.953874	1.04778	0.989896	1.00952	1.06752	0.972841	1.05662	0.99194	1.08418	1.07859	0.997909	0.973057	1.0038
Aradu.A05	89000001	90000000	110.845	0.920813	1	0.966529	0.803964	0.897862	0.929331	0.978523	0.974637	0.944367	0.926207	0.981328	1.04244	0.947655	0.83664	0.90011	1.01894	1.01267	0.945807	0.897405	0.922163	0.89307	1.00635	0.843532	0.925115	1.00442	0.994353	0.886678	0.849316	0.939447	0.950949	0.915055	0.978658	0.942023	0.953072	1.0081	0.997153	0.986125	0.97739	1.03402	0.973252	0.917393	0.999316	0.954874	0.983024	0.896898	0.907305
Aradu.A05	90000001	91000000	112.091	0.954138	1	0.855733	0.838366	0.825925	0.809696	0.856193	0.872838	0.994652	0.815625	0.854796	0.821479	0.816903	0.824159	0.965054	0.909502	0.86802	0.872651	0.882797	0.864733	0.869806	0.80579	0.829079	0.82317	0.892719	0.806026	0.890342	0.841275	0.820452	0.903065	0.902902	0.850958	0.942455	0.811145	0.857663	0.788967	0.769125	0.819808	0.818676	0.836132	0.880844	0.928544	0.833114	0.819932	0.883499	0.883677
Aradu.A05	91000001	92000000	113.336	0.962756	1	1.02202	0.857467	0.954141	0.933172	0.94169	0.962303	1.06838	0.907125	0.970877	1.03883	0.954649	0.942819	0.988915	0.981867	0.961852	0.984915	0.892766	0.964765	0.930623	0.949313	1.00664	0.931287	0.924815	0.96741	0.993318	0.877585	0.900514	0.971204	0.926315	0.882095	1.0257	0.972077	0.98949	0.915286	0.943878	0.953393	0.947367	0.949701	0.924542	1.03059	0.990126	0.935243	0.894888	0.933509
Aradu.A05	92000001	93000000	114.582	1.00426	1	0.921448	0.989056	0.966356	1.05051	1.00602	1.01915	0.913033	1.03838	1.10241	1.00077	0.90561	0.892113	0.97798	0.952198	1.04379	1.00068	0.962152	0.995313	0.915443	0.976882	0.94533	1.02627	1.03598	0.929323	0.929861	0.926272	0.993371	0.951429	0.909125	0.911636	0.945683	1.05669	0.983364	0.942117	0.92424	0.97011	1.02458	1.03042	0.883143	1.02142	0.999739	0.957003	0.959955	0.918365
Aradu.A05	93000001	94000000	115.827	1.03469	1	1.08588	1.08373	0.99766	1.10886	1.13888	1.10217	1.13279	1.10062	1.04644	0.945175	1.0334	1.06135	1.05603	1.09487	1.15264	0.94869	1.07127	1.07439	1.07289	1.16086	1.15911	1.08013	1.07199	1.13489	1.05527	1.03103	1.09573	1.18035	1.0562	1.04037	1.02315	1.01352	1.09924	1.06102	1.07575	1.10309	0.966416	1.08983	1.05893	1.10186	1.00268	1.16395	1.14171	1.10447
Aradu.A05	94000001	95000000	117.073	0.873106	1	0.610204	0.710675	0.804552	0.759741	0.853512	0.755714	0.617867	0.808726	0.819552	0.766163	0.674982	0.585745	0.69288	0.798287	0.63453	0.849109	0.610393	0.736655	0.689343	0.63654	0.624414	0.723906	0.77471	0.62001	0.700459	0.625979	0.703109	0.687027	0.590289	0.696077	0.72498	0.696521	0.772152	0.663064	0.807338	0.69061	0.78569	0.692154	0.728351	0.649468	0.768449	0.666861	0.651226	0.613983
Aradu.A05	95000001	96000000	118.318	0.91437	1	0.894084	0.81654	0.91932	0.906243	0.999747	0.950339	0.89164	0.941814	0.890102	0.891413	0.882265	0.834769	0.861169	0.934904	0.883476	0.920053	0.832739	0.916685	0.884265	0.911066	0.897304	0.895112	0.95001	0.836186	0.897201	0.86403	0.834438	0.901618	0.857659	0.918343	0.922212	0.935914	0.899069	0.950752	0.952298	0.898443	0.939462	0.92134	0.828348	0.917295	0.899486	0.916648	0.896657	0.885727
Aradu.A05	96000001	97000000	119.564	0.998522	1	0.897451	0.830255	0.903127	0.918775	1.07329	0.907791	0.987362	0.890664	0.933494	0.964218	0.87053	0.825436	0.928019	1.03313	0.927871	0.974538	0.832489	0.898781	0.920724	0.918874	0.89598	0.855893	1.02756	0.817099	0.877713	0.835652	0.857467	0.81958	0.865749	0.949663	0.949074	0.886113	0.945772	0.910282	0.928085	0.964319	1.01447	0.848346	0.916391	0.908185	0.94702	0.953937	0.85324	0.891143
Aradu.A05	97000001	98000000	120.809	0.986271	1	0.91743	0.742516	0.813533	0.817356	1.03548	0.935416	0.915051	0.870605	0.806824	0.916107	0.984167	0.813092	0.841798	1.07681	0.983852	0.933183	1.02253	0.863479	0.835563	1.05247	0.842152	0.879273	0.957457	0.840631	0.906699	0.814315	0.77905	0.86101	0.907277	0.921417	1.02204	0.811113	1.06582	1.06739	0.888765	1.06037	1.00924	0.947582	0.859895	0.988687	1.08925	1.0796	0.922866	0.838198
Aradu.A05	98000001	99000000	122.055	1.01836	1	1.04775	1.06942	0.965557	1.11289	1.02992	1.06289	1.0004	1.13431	1.09993	1.01214	0.970814	0.917282	1.01829	1.14993	0.922141	1.08025	1.01456	1.09917	1.0496	0.980142	0.924433	1.12758	1.05889	1.09245	0.964365	1.19035	1.06159	0.984507	0.982474	0.956416	1.10411	1.07983	1.06469	0.996195	1.11743	0.994585	1.14512	0.934791	0.977068	0.983461	0.974085	1.00637	0.959157	0.920481
Aradu.A05	99000001	100000000	123.3	1.01936	1	1.08028	0.880962	1.29735	1.02716	1.39833	1.13985	1.3279	1.07316	0.996916	1.4231	1.0393	0.986613	1.52339	1.46755	1.20465	1.31855	1.1563	1.1608	0.940778	0.984341	0.890734	1.2651	1.23312	0.956079	1.3186	0.908063	0.823468	0.898041	1.03069	1.25478	1.69082	1.12406	1.28578	1.06618	1.51434	1.27954	1.43098	1.13569	1.31595	1.12263	1.25813	1.20611	0.881983	1.05352
Aradu.A05	100000001	101000000	124.545	0.959475	1	0.888708	0.757829	0.954939	0.887954	0.997346	0.966632	0.970108	0.970234	0.932946	1.04618	0.878576	0.805508	0.896595	1.04151	0.891719	1.04765	0.848884	0.842453	0.799243	0.931327	0.783814	0.871813	0.946653	0.833068	0.885616	0.861978	0.851588	0.864409	0.817919	0.878546	0.956549	0.874571	0.912978	0.784014	0.906747	0.948572	0.988071	0.911295	0.855646	0.930223	0.950356	0.927477	0.812457	0.828835
Aradu.A05	101000001	102000000	125.791	1.0023	1	0.96165	0.774006	0.891744	0.915821	0.995796	0.894	0.915471	0.90601	0.937948	0.880324	1.00835	0.871996	0.91798	1.01843	1.04905	0.869195	0.93257	0.897775	0.883375	0.98636	0.929743	0.9775	0.949991	0.908289	0.897479	0.865008	0.867665	0.958371	0.957936	0.900516	1.02747	0.92978	0.979287	1.03492	0.881754	1.00268	0.957261	0.974122	0.898363	0.973344	0.976709	1.04415	0.974095	0.946125
Aradu.A05	102000001	103000000	127.036	1.20318	1	1.54262	2.0855	1.31483	1.54802	1.42273	1.22528	1.30338	1.34643	1.3475	1.07339	1.46295	1.41611	1.30554	1.63517	1.41435	1.12629	1.56255	1.4237	1.87809	1.31074	1.81602	1.71901	1.10898	1.46086	1.16001	1.73063	2.04817	1.27489	1.5353	1.6371	1.91818	1.75449	1.63239	1.43742	2.06042	1.54604	1.4494	1.31472	1.36233	1.20088	1.2425	1.52354	1.44341	1.68817
Aradu.A05	103000001	104000000	128.282	1.00557	1	1.14319	1.07927	1.03096	1.10225	1.1118	1.12056	1.07394	1.00529	1.07715	0.93357	1.13566	1.05046	1.01904	1.11587	1.12976	0.903258	1.04697	1.03643	1.09828	1.10783	1.09337	1.04153	1.02478	1.14423	1.03063	1.05792	1.04574	1.18064	1.11996	1.03801	1.05387	1.03238	1.15405	1.12022	1.10635	1.02287	0.981913	1.04871	0.956788	1.02751	1.03656	1.09496	1.03315	1.09185
Aradu.A05	104000001	105000000	129.527	1.06259	1	1.05739	1.12632	0.989514	1.10786	1.09802	1.1531	1.21087	1.04639	1.18925	1.08893	1.01981	0.94961	1.08461	1.14025	1.03132	1.05114	1.06772	1.10137	1.11802	1.08191	1.04094	1.1754	1.16926	0.997273	1.08354	1.08595	1.17589	1.08663	1.06796	1.04098	1.12335	1.1158	1.13953	1.00404	1.05088	1.09334	1.15109	1.07364	1.0119	1.10376	1.1047	1.14166	1.07395	0.945293
Aradu.A05	105000001	106000000	130.773	0.981669	1	0.917804	0.783861	0.903955	0.92773	0.977909	0.902618	0.859487	0.833469	0.905607	0.950278	0.886622	0.842625	0.882129	0.957339	0.929788	0.944878	0.884137	0.875232	0.869672	0.952579	0.865357	0.84039	0.885393	0.851352	0.871041	0.782557	0.894074	0.887321	0.868403	0.940829	0.923204	0.878549	0.998484	1.01482	0.882769	0.988617	0.963235	0.938362	0.772251	0.933211	0.931908	1.05076	0.896565	0.874216
Aradu.A05	106000001	107000000	132.018	0.98663	1	1.04127	1.14276	1.029	1.18279	1.14992	1.06007	1.08057	1.15486	1.0697	1.12122	1.11735	1.07943	1.07582	1.13938	1.09337	1.06577	1.11763	1.0253	1.00451	1.05766	1.0153	0.964588	1.11615	1.06861	1.01288	1.00384	1.06706	1.21933	1.0139	1.12412	1.08403	1.10636	1.06609	0.935137	1.04635	1.18588	1.1407	1.01762	0.989732	1.12523	1.29972	1.05629	1.0074	1.02997
Aradu.A05	107000001	108000000	133.264	0.996208	1	1.07452	0.878148	0.988952	0.993036	1.0588	0.949432	1.03087	1.04155	1.08588	0.963511	0.984896	0.964413	1.03332	1.032	0.97953	0.953558	0.954306	1.03602	0.977329	0.971202	1.00783	0.969922	1.05331	0.933187	1.04204	0.940579	0.995595	1.00479	0.901312	1.00273	0.949486	1.00745	0.97431	0.940906	0.994901	1.04219	1.01424	0.937903	0.997022	0.998292	0.938889	0.98785	0.906016	0.982727
Aradu.A05	108000001	109000000	134.509	0.961333	1	1.00668	0.796229	0.922409	0.955756	1.09265	0.960464	0.993083	0.98574	0.931828	1.10251	0.947457	0.880418	0.873838	1.05738	1.03382	1.03954	0.92606	0.90265	0.914588	1.06122	0.881832	0.914094	0.986421	0.812902	0.895115	0.870969	0.926592	1.07253	0.907226	0.981704	0.966345	0.840161	1.11355	1.06313	0.999718	1.06653	1.01211	0.884593	0.86442	1.03702	1.12263	0.921291	0.900229	0.913928
Aradu.A05	109000001	110000000	135.755	1.02588	1	0.964647	1.10658	0.998875	1.08633	1.22938	1.07336	0.974999	1.04411	0.977449	1.16785	1.12122	1.11026	0.929549	1.03803	1.00704	0.960235	0.950826	1.01314	1.04389	1.20258	1.07298	0.934509	1.04479	1.02224	0.944693	0.928702	0.9132	1.0567	1.07367	1.04594	1.0615	0.976117	1.16024	1.15548	1.03787	1.06821	1.07754	1.01914	1.01219	1.06763	1.08253	1.07013	0.953558	1.10779
Aradu.A05	110000001	110037037	137	1.33462	1	1.18641	1.18751	1.29925	1.04751	1.02113	0.832844	1.55803	1.27035	0.870066	1.21215	1.21955	1.38859	1.84421	0.919551	1.21444	1.10817	1.65395	1.08725	1.32902	1.35797	1.37999	1.06675	1.07575	1.08788	1.51026	0.988424	1.14624	1.1884	1.15185	1.12339	0.921788	1.22745	1.18557	1.40694	1.03331	1.36694	1.33072	1.23411	1.55328	1.48642	1.3065	1.2287	1.51533	1.40528
Aradu.A06	1	1000000	1.22321e-06	0.827276	1	1.67869	1.20175	1.23829	1.30907	2.23816	1.25381	0.997387	1.37829	1.21901	1.19055	1.24126	1.33958	0.890274	2.26095	1.36451	1.01081	1.24087	1.1698	1.15911	1.10138	1.28099	1.34857	1.06956	0.977391	0.936461	1.01125	1.23963	1.23333	1.12188	1.25684	1.69574	1.64704	1.79437	1.0998	1.63955	1.42791	1.43508	1.16003	0.878119	1.34131	1.09551	1.44493	1.05163	1.28299
Aradu.A06	1000001	2000000	1.22322	0.949135	1	1.01725	0.865509	0.850936	0.958686	1.03261	0.945998	0.962268	1.04874	0.985445	0.90554	1.00567	0.908129	0.903604	1.02697	1.0109	0.898409	0.955543	0.953458	0.981623	1.10077	0.914994	0.97732	0.946209	0.944404	0.933752	0.860974	0.996023	0.927579	0.983382	1.01669	0.926042	0.964946	1.02292	1.03455	0.997208	1.08615	0.979732	1.03109	0.860023	1.03326	1.05677	1.10042	0.990538	0.937478
Aradu.A06	2000001	3000000	2.44643	1.1134	1	0.961715	0.794999	0.85107	0.864064	1.01408	0.888323	1.33212	0.869631	0.895063	0.834354	1.13051	1.46471	1.36274	0.974524	0.93157	0.85694	1.37659	0.846618	0.906201	1.16815	1.13479	0.791062	0.883518	0.862593	1.35847	0.783363	0.842283	0.881024	1.44603	1.30566	0.90137	0.787976	0.959277	1.32019	0.854945	1.29101	0.942777	0.825497	1.39602	0.958082	0.89438	1.21424	1.39947	1.68251
Aradu.A06	3000001	4000000	3.66964	1.05495	1	1.08957	1.00669	0.967011	1.05712	1.13868	1.00422	1.03393	1.131	1.03891	0.979626	1.10789	1.03019	0.984986	1.15379	1.1361	0.992917	1.13235	0.942956	1.0283	1.1239	1.06818	0.981252	1.08682	1.00494	0.966214	1.00029	1.00247	0.927915	1.06099	1.13819	1.01124	1.0465	1.09608	1.1111	1.03013	1.08733	1.07207	1.06002	0.941662	1.06538	1.02798	1.11356	1.05296	1.0431
Aradu.A06	4000001	5000000	4.89286	1.00995	1	0.999256	0.85562	0.859702	0.93056	0.969428	0.947631	0.959382	0.99617	0.965161	0.94086	0.896448	0.908406	0.879075	1.07459	1.05287	1.03597	0.934616	0.902387	1.00047	0.992283	0.960699	0.929759	1.006	0.902014	0.922552	0.931841	0.999082	1.03679	0.966565	0.94339	0.998389	0.989834	1.02305	0.949177	0.955046	0.969791	0.974316	0.934088	0.89388	0.994054	0.95974	1.06866	0.983994	0.972269
Aradu.A06	5000001	6000000	6.11607	0.961369	1	0.875738	0.723379	0.865838	0.784778	0.913515	0.800177	0.901531	0.833574	0.822686	0.884406	0.815895	0.799922	0.917497	0.909562	0.872648	0.917362	0.808865	0.783207	0.746626	0.845323	0.791341	0.780056	0.799762	0.80437	0.875286	0.77634	0.782262	0.84562	0.809912	0.848287	0.832758	0.841806	0.902419	0.843305	0.799965	0.900914	0.877857	0.87617	0.821493	0.860182	0.859306	0.913047	0.840327	0.812391
Aradu.A06	6000001	7000000	7.33929	1.36047	1	2.32313	1.60874	1.32396	1.43171	1.46625	1.70432	1.93436	1.31027	1.29204	1.50911	1.54792	2.17282	1.93549	1.43703	1.98398	1.19259	2.05402	1.44737	1.82335	1.5851	1.50104	1.44032	1.51744	2.39	2.0083	1.80591	1.35969	1.67192	2.09103	1.88896	1.49909	1.61295	1.90836	1.67912	1.7436	1.75366	1.39004	1.67926	1.9031	1.85132	1.60996	1.49203	1.71384	2.42355
Aradu.A06	7000001	8000000	8.5625	1.03201	1	0.939268	0.994821	0.939694	1.06353	1.09974	1.0326	0.93573	1.08688	1.04915	1.10965	0.998445	0.947665	0.951256	1.06216	1.00828	1.03889	0.949245	0.969347	0.957839	1.06885	0.918332	1.04964	1.07585	0.961571	0.972464	0.947625	1.00136	0.996288	0.958159	1.01747	1.01524	1.08626	1.01118	0.918755	1.01698	1.05167	1.18619	0.968424	0.997476	0.981324	1.02474	1.05627	1.00626	0.9672
Aradu.A06	8000001	9000000	9.78572	0.977501	1	0.957143	0.902523	0.906454	1.0748	1.04326	0.989023	0.971318	1.04873	0.965826	1.03794	0.956876	0.868481	0.907584	1.02969	1.00683	0.936784	0.90537	0.926811	0.956408	1.10288	0.955663	1.00586	1.02729	0.898975	0.899762	0.875861	0.954068	0.87345	1.04273	0.942374	0.946268	0.980549	1.01377	0.986088	0.95364	1.04495	1.09506	0.900485	0.851222	0.966707	1.03482	1.11653	0.868839	0.939102
Aradu.A06	9000001	10000000	11.0089	1.08442	1	0.936969	0.873154	0.888407	0.941308	0.95076	0.919072	1.07087	0.921808	0.933079	1.00645	1.02872	0.886487	1.02971	0.980723	0.826839	0.953894	1.07037	0.928697	0.883424	1.1785	1.03452	0.870572	0.837844	0.87002	0.921685	0.8177	0.919218	0.872934	0.957418	1.12346	0.891762	0.853216	0.96653	1.08722	0.974447	1.10715	0.916206	0.852566	0.984844	0.906891	0.910078	1.06269	0.983482	1.02756
Aradu.A06	10000001	11000000	12.2321	1.01394	1	0.997941	0.932189	0.946413	0.939652	1.11917	0.990104	0.925837	1.02318	0.985603	0.992928	0.961784	0.963339	0.898163	1.03372	1.0081	1.07535	0.935163	1.01164	1.00347	0.969927	0.90303	1.01506	1.03939	0.897463	0.983134	0.971507	0.95724	0.910392	1.04565	0.993552	0.994092	0.983594	1.04014	0.941784	0.979166	0.965953	1.05685	0.991484	0.89903	1.04415	1.01585	1.02891	0.93809	0.929661
Aradu.A06	11000001	12000000	13.4554	0.9519	1	0.782716	0.798552	0.8595	0.820077	0.916234	0.830839	0.872666	0.946799	0.942694	0.902999	0.822736	0.804825	0.80805	0.932151	0.907473	0.951432	0.855068	0.875742	0.824438	0.837866	0.75099	0.829993	0.816524	0.74973	0.889893	0.761603	0.837975	0.821527	0.867751	0.856587	0.957555	0.877805	0.915689	0.820044	0.880472	0.813895	0.880591	0.811562	0.878221	0.885278	0.881394	0.870771	0.781637	0.889181
Aradu.A06	12000001	13000000	14.6786	0.985704	1	0.956346	0.872438	0.887311	0.987018	0.990628	0.932604	0.85217	0.916406	1.04017	0.982619	0.971726	0.884133	0.851737	1.02813	0.943867	0.917157	1.0037	0.975796	0.922769	1.00575	0.891059	0.983273	0.890744	0.954702	0.992879	0.923745	0.93317	0.818148	1.05997	1.06636	0.882289	1.00395	0.963251	0.950669	0.918529	0.986248	1.02799	0.912924	0.958357	0.931341	0.876951	0.964839	0.828368	0.95686
Aradu.A06	13000001	14000000	15.9018	0.945243	1	0.87116	0.835045	0.873099	0.862193	0.865296	0.88259	0.8843	0.894212	0.925079	0.854211	0.921311	0.872833	0.870292	0.867452	0.852687	0.968748	0.908397	0.932256	0.872496	0.838103	0.832914	0.823843	0.925892	0.901871	0.916721	0.93106	0.90806	0.85409	0.907182	0.920022	0.888522	0.891146	0.838778	0.850867	0.904889	0.886709	0.82751	0.932489	0.966843	0.933353	0.888643	0.905317	0.887265	0.898764
Aradu.A06	14000001	15000000	17.125	1.01615	1	1.07102	1.05918	0.979118	0.978414	1.07035	1.08447	0.958724	1.0024	1.0507	0.987418	0.983811	0.96989	0.919816	1.05179	1.10873	0.95554	0.995987	1.01555	1.09309	0.99842	0.936497	1.05727	1.01311	1.16426	0.943588	1.05519	1.0622	1.02582	0.987836	0.960172	1.01927	1.05976	1.09099	1.07836	1.02871	0.981556	1.03222	1.04211	0.960922	1.03316	1.07914	1.03681	1.02137	0.978596
Aradu.A06	15000001	16000000	18.3482	0.992486	1	0.874082	0.921265	1.02427	0.936994	0.981891	0.932145	0.904338	1.02946	1.04408	0.958601	0.925412	0.825235	0.93706	0.945173	0.963862	1.0873	0.883997	0.882156	0.897354	0.889678	0.914916	0.939739	0.945038	0.878261	0.935955	0.876613	1.0196	0.922718	0.999546	0.921875	0.951174	0.955039	0.988343	0.900605	0.901894	1.00931	0.990856	0.951943	0.950637	0.995224	0.915417	0.985934	0.932108	0.95669
Aradu.A06	16000001	17000000	19.5714	1.24346	1	1.72494	2.37318	1.57238	1.79255	1.64983	1.44044	1.60023	1.64689	1.594	1.24307	1.89017	1.71875	1.63151	1.79043	1.61304	1.17806	1.91995	1.7247	2.17858	1.57525	2.32049	1.91058	1.20148	1.64366	1.43432	2.06633	2.2453	1.52527	1.67581	1.93881	2.06194	2.0519	1.58195	1.65853	2.15063	1.82543	1.57484	1.57878	1.61869	1.38252	1.28028	1.75992	1.69062	2.00032
Aradu.A06	17000001	18000000	20.7946	0.941639	1	1.10885	0.97434	1.03958	0.967939	0.973366	1.02993	0.957219	1.02859	0.964746	1.02648	0.948923	0.952613	0.958392	1.07815	0.98105	1.03722	0.987185	1.06758	1.02363	1.06383	1.03927	0.983738	0.959815	1.0257	0.922126	1.08409	1.04848	1.0963	0.989309	0.949453	1.05159	0.983252	1.07672	1.02673	1.0142	0.956862	1.02205	1.04131	0.870915	1.04386	0.986438	0.99962	0.974148	0.93173
Aradu.A06	18000001	19000000	22.0179	0.964813	1	0.869057	0.886526	0.838159	0.852094	0.854895	0.875176	0.93275	0.874357	0.86741	0.844845	0.864314	0.818947	0.898913	0.899853	0.897415	0.897695	0.827113	0.881161	0.917936	0.903394	0.898315	0.859882	0.887422	0.880253	0.909879	0.87993	0.855925	0.897124	0.854718	0.90663	0.899975	0.85119	0.798001	0.855528	0.902895	0.907057	0.861674	0.863033	0.87797	0.911498	0.879507	0.873192	0.895187	0.859718
Aradu.A06	19000001	20000000	23.2411	1.02226	1	0.6412	0.898067	0.843796	0.899273	0.815256	0.837448	0.666586	1.01988	1.02613	0.77462	0.852217	0.809881	0.677059	0.737822	0.758299	0.984394	0.803946	1.06121	0.810647	0.717633	0.882243	0.846962	0.897583	0.814922	0.9847	0.857846	0.900138	0.857821	0.77718	0.931582	0.782318	0.982097	0.693223	0.792736	0.833565	0.815844	0.800078	0.888725	1.00059	0.78997	0.732597	0.823962	0.923338	0.830647
Aradu.A06	20000001	21000000	24.4643	0.820596	1	1.38827	1.36959	1.16665	1.35423	2.24842	1.41948	0.980668	1.43053	1.35006	1.27342	1.25329	1.39016	0.929865	2.07601	1.27395	1.05433	1.20917	1.34277	1.35627	1.1628	1.32333	1.29544	1.18125	1.04011	1.02069	1.10825	1.28214	1.22019	1.02624	1.47621	1.62462	1.72893	1.69702	1.1229	1.649	1.31927	1.45403	1.20908	1.02676	1.3162	1.05864	1.50271	1.018	1.34373
Aradu.A06	21000001	22000000	25.6875	1.09526	1	0.856023	0.823942	0.795812	0.816422	0.768255	0.919172	1.10852	0.80267	0.840203	0.763525	0.924917	1.06227	1.0795	0.759857	1.00856	0.887866	0.9499	0.882126	0.949358	0.996306	0.947033	0.826536	0.831415	1.01577	1.09205	0.948281	0.831355	0.938453	1.02386	0.964207	0.795497	0.840795	0.819111	0.994421	0.756801	0.957357	0.760276	0.952503	1.05691	1.02094	0.918567	0.956977	1.09604	1.02724
Aradu.A06	22000001	23000000	26.9107	1.03101	1	0.969945	0.974446	1.11437	0.941409	0.925627	1.02085	1.09648	1.01597	1.04395	1.15131	0.952111	0.968964	1.11907	0.910828	0.938896	1.12671	0.932585	0.999725	0.980777	0.883828	0.931304	0.958056	1.05536	1.0168	1.06399	0.964815	0.932418	0.922172	0.961423	0.944834	0.928631	1.03482	0.940744	0.916661	0.969966	0.931344	1.04207	1.01009	1.06349	0.943507	1.05308	0.881275	0.929856	0.917462
Aradu.A06	23000001	24000000	28.1339	0.976872	1	0.975445	1.06995	0.838244	1.00996	0.901593	0.993087	0.949086	0.88511	0.979009	0.840524	1.03213	0.92442	0.969041	0.882483	0.873006	0.872924	0.959425	0.957682	0.978983	0.938951	0.982904	0.876098	0.927905	1.05337	0.995653	0.944174	0.986386	0.826727	0.964919	0.974268	0.891733	0.962224	0.930484	0.9586	0.917758	0.942771	0.872917	0.931791	0.963605	0.934677	0.835615	0.876519	0.967103	0.952433
Aradu.A06	24000001	25000000	29.3571	1.07291	1	0.934717	1.00618	0.981486	0.98264	0.800528	1.0147	1.14262	0.957146	0.973642	1.04667	0.985373	0.981812	1.1742	0.875531	0.956084	1.04286	0.991055	1.05848	1.00921	0.941855	0.992269	0.934498	0.961372	1.07838	1.1307	1.0621	1.01408	1.05219	1.04792	0.919201	0.893737	0.960503	0.917007	0.868404	0.915049	0.972482	0.869798	0.983982	1.12009	0.953653	0.979766	0.898114	1.0456	1.00399
Aradu.A06	25000001	26000000	30.5804	1.10248	1	0.92344	1.04863	0.897697	1.01209	0.898432	0.987528	0.95118	1.02313	1.1094	0.920925	1.04372	1.03301	0.989926	0.967662	0.934949	1.00693	1.08611	1.06231	0.993033	0.993627	1.09368	1.00871	1.06294	1.10544	1.10805	1.07611	1.02138	1.08439	1.12401	1.0625	0.948856	1.08597	0.930854	0.99513	1.00968	0.987218	0.96946	1.02615	1.15796	0.971444	0.999069	0.93839	1.12215	1.08958
Aradu.A06	26000001	27000000	31.8036	1.10003	1	0.942268	1.03009	0.975519	1.11241	1.03208	0.907531	0.890814	1.11256	1.1192	1.16145	1.05647	0.805286	0.906888	0.979872	0.875837	1.18215	1.00571	1.05737	1.0069	1.00209	0.867971	1.13624	0.932377	1.10098	1.07023	0.944392	1.06661	0.899236	0.811186	0.97846	0.882375	1.15831	0.865742	0.976083	1.03855	1.00981	1.08222	0.976258	1.04498	0.858094	0.926852	0.862842	0.861962	0.992985
Aradu.A06	27000001	28000000	33.0268	1.28277	1	1.0475	0.748434	0.890107	1.07936	1.11759	0.823644	0.954009	1.13592	1.17289	1.15964	1.14812	0.83758	0.944983	1.11515	0.818249	1.24241	1.21554	1.20467	1.11767	1.1118	0.842427	1.149	0.835186	1.108	1.23905	0.8469	1.11477	0.884918	0.87821	1.12654	0.877757	1.08838	0.791343	1.1181	1.14139	1.13828	1.12172	0.872169	1.27611	0.823516	0.888883	0.777357	0.882533	1.13711
Aradu.A06	28000001	29000000	34.25	0.929182	1	0.821129	0.950754	0.83015	0.939139	0.903622	0.935086	0.847302	0.998001	0.977343	0.793567	0.904384	0.808171	0.794606	0.866598	0.888529	0.897013	0.794351	0.925859	0.875638	0.893196	0.876892	0.969224	0.909037	0.909926	0.864214	0.880436	0.923033	0.863534	0.854298	0.935322	0.922121	0.926362	0.893837	0.926535	0.923393	0.843192	0.895737	0.887741	0.951067	0.87536	0.871979	0.967164	0.907143	0.875411
Aradu.A06	29000001	30000000	35.4732	0.9965	1	1.06526	1.04112	1.0012	1.04728	1.0405	1.02959	1.05677	1.04892	1.011	0.918866	1.15177	1.09118	1.04584	1.02175	1.10011	0.976461	1.09236	1.03207	1.01562	1.1059	1.11019	1.05827	0.943682	1.14468	1.03832	1.23011	1.05901	1.17535	1.04734	0.976421	1.04492	0.928848	0.964397	1.10013	1.01931	1.09688	0.962285	1.19924	1.02271	1.13047	1.03722	1.13706	1.09572	1.08846
Aradu.A06	30000001	31000000	36.6964	1.04035	1	0.828671	0.878707	0.885562	0.820952	0.765108	0.861424	0.971461	0.870585	0.833493	0.927949	1.0006	1.00074	0.972635	0.768527	0.844198	0.919196	0.944484	0.890648	0.886189	0.876342	1.0304	0.852469	0.938548	0.936884	1.05886	0.868824	0.812098	0.88207	1.01924	0.957235	0.844111	0.858172	0.797575	0.913053	0.878902	0.945945	0.840775	0.847353	1.09496	0.83343	0.850395	0.907807	1.05111	1.01487
Aradu.A06	31000001	32000000	37.9196	0.9474	1	0.940276	0.913658	0.977974	0.849393	0.887813	0.899655	0.996765	0.878176	0.898053	0.934857	0.90806	0.911586	0.997002	0.870333	0.868006	1.04796	0.882629	0.939941	0.905349	0.871955	0.876584	0.935257	0.972838	0.919037	0.985008	0.944516	0.942571	0.910114	0.935409	0.856046	0.93792	0.877352	0.86508	0.854468	0.898181	0.824323	0.920184	0.969371	0.960878	0.866687	0.939098	0.866693	0.971199	0.905972
Aradu.A06	32000001	33000000	39.1429	1.03871	1	0.908355	0.871195	0.994932	0.948675	0.787831	0.936055	1.03333	0.914076	0.94771	0.984511	1.00193	0.964517	1.05758	0.888197	0.989419	1.03408	0.954742	0.971263	0.960586	0.982564	0.953745	0.950743	0.98188	1.01816	1.09306	0.952001	0.903694	0.990929	0.971414	0.896099	0.900866	0.910318	0.926058	0.971919	0.916366	0.975593	0.950554	0.976619	1.02124	0.987545	0.98315	0.922273	1.02451	0.940879
Aradu.A06	33000001	34000000	40.3661	0.980817	1	1.00028	0.969628	1.14679	0.910714	0.99738	1.04388	0.879217	0.985388	0.967089	1.07173	0.982134	0.905377	0.936195	0.979026	0.983648	1.21882	0.965014	1.10891	1.0485	0.939307	0.92507	0.947354	1.03664	1.01828	0.97808	0.962493	0.945996	1.09766	0.949116	0.893698	1.01177	0.921268	1.00606	0.877001	0.992736	0.939716	0.933458	1.09024	0.990218	1.01587	1.04698	0.89302	0.97118	0.963917
Aradu.A06	34000001	35000000	41.5893	1.05712	1	1.05352	1.04598	0.974151	1.03717	0.977983	1.01025	1.0919	0.956417	0.959611	0.921518	1.09668	1.06104	1.08942	0.950711	1.0447	0.950817	1.06773	1.03789	1.01836	1.10652	1.04087	1.04162	1.02274	1.10594	1.08578	1.03545	1.04291	1.11193	1.07192	1.02664	0.990827	1.07743	1.05432	1.06009	0.99352	1.09671	0.927008	1.09502	1.07531	1.04239	1.01823	0.996393	1.06195	1.04058
Aradu.A06	35000001	36000000	42.8125	1.00582	1	0.977956	0.984004	0.936797	0.989085	1.02605	0.986985	0.991959	0.977007	1.07138	0.981205	0.973418	0.925306	0.998269	0.934647	0.925653	1.0039	0.982571	1.08393	1.02839	1.04776	0.95802	1.06332	0.982019	1.06048	0.992581	0.951362	0.987108	1.06016	0.919075	0.975404	0.887388	0.979222	0.883864	0.995232	0.963822	0.953567	0.997366	1.03915	0.985769	0.915472	0.947324	0.976729	0.961554	0.990356
Aradu.A06	36000001	37000000	44.0357	1.00753	1	1.12928	1.06175	1.12763	1.04343	1.08506	1.07526	1.02983	1.13744	1.10449	1.10009	1.15462	1.01817	1.00481	1.04968	0.974541	1.16157	1.07559	1.13402	1.08665	1.09602	1.02592	1.14418	1.07104	1.08047	1.11406	1.16243	1.04953	1.05173	1.01855	1.02205	1.05665	1.08201	1.05284	1.09113	1.16735	1.06111	1.04374	1.06531	1.09163	0.995678	1.02233	1.02676	0.99566	1.08438
Aradu.A06	37000001	38000000	45.2589	0.886646	1	0.978054	0.941917	0.986183	0.979063	0.944465	0.952715	0.947943	0.974595	0.962222	1.0062	0.938402	0.894255	0.961216	0.958379	0.862374	1.02872	0.927219	0.980776	0.953712	0.963431	0.895545	0.991995	0.941758	0.922337	0.937532	0.931605	0.969332	0.866942	0.911879	0.904887	0.950081	0.94645	0.919599	0.988932	0.986579	0.892002	0.973177	0.896354	0.892147	0.895992	0.844252	0.934234	0.927235	0.946505
Aradu.A06	38000001	39000000	46.4821	0.98561	1	1.02833	1.20031	1.06772	1.06834	0.931996	1.05743	1.02398	1.04174	1.04694	0.961161	0.966041	0.999075	1.00357	0.95432	1.0509	1.02312	1.00734	1.09398	1.05551	1.009	0.971476	1.09796	1.01575	1.13031	0.972692	1.08663	1.06863	1.04121	0.982819	0.970495	1.01017	1.07889	0.956038	0.961813	0.979041	0.990274	1.03245	1.03782	1.02188	1.01021	0.979339	0.946868	1.09277	0.951204
Aradu.A06	39000001	40000000	47.7054	0.998766	1	1.0082	1.0149	0.97125	0.956635	0.934856	1.00144	1.00844	0.985888	0.984329	0.958581	1.05096	1.00257	1.07202	0.92078	0.973692	1.00139	0.999251	1.00205	0.972034	1.01842	1.01515	0.933633	0.984074	1.01821	1.03842	0.990977	0.972832	0.893794	1.09233	0.978501	0.942826	0.966154	0.941587	0.987219	0.969335	0.940233	0.960812	1.0373	1.04778	0.957811	0.945519	0.986558	1.04933	0.998045
Aradu.A06	40000001	41000000	48.9286	1.05	1	0.847441	0.911826	0.937093	0.881251	0.811901	0.898369	1.01656	0.923988	0.935921	0.918634	0.986112	1.00253	1.06454	0.825419	0.880954	1.00785	0.950658	0.99012	0.920873	0.91765	0.980636	0.890367	0.988519	0.928992	1.07022	0.959023	0.863635	0.953794	0.976914	0.951695	0.848218	0.899081	0.834457	0.917927	0.879737	0.979434	0.864188	0.948852	1.10004	0.913967	0.950176	0.92751	1.02511	1.0275
Aradu.A06	41000001	42000000	50.1518	1.04731	1	0.954582	1.03113	0.976846	1.00333	0.846856	1.01007	1.09779	1.01346	1.01731	0.942433	0.959053	0.986304	1.08823	0.884505	0.976339	1.05131	0.968075	1.03157	1.00349	0.945694	0.977341	1.00916	0.995432	1.02112	1.10158	1.02973	0.982887	0.986513	1.02383	0.989422	0.881568	0.966698	0.838115	1.00174	0.943002	0.987103	0.940276	1.03805	1.12537	0.97273	0.95759	0.905917	1.0924	1.01831
Aradu.A06	42000001	43000000	51.375	1.05491	1	1.09441	1.02483	1.00968	0.912447	0.894398	1.05835	1.13976	1.00386	1.00202	0.986978	1.06549	1.04855	1.10869	0.91564	0.999952	1.01584	1.0358	1.10804	1.02832	1.01772	1.05656	0.979721	1.02221	1.12929	1.10663	1.05485	0.997891	1.08623	1.08285	0.978086	0.952943	0.99423	0.982381	0.973061	0.99767	1.00865	0.967132	1.02838	1.11475	1.02328	1.01649	0.936787	1.08076	1.0989
Aradu.A06	43000001	44000000	52.5982	1.065	1	1.00794	0.970839	1.06144	0.952121	0.916618	0.972678	1.15386	0.943274	0.989648	0.953426	1.03219	1.02831	1.14844	0.947205	1.01619	1.03507	1.05333	1.00211	0.969262	0.986693	0.997938	1.00817	0.96777	1.01493	1.1575	1.06008	1.00346	1.06371	1.07105	0.916211	0.977238	0.983198	0.94137	0.956397	0.949465	1.02721	0.940557	1.05814	1.11584	1.04466	0.991012	0.958451	1.02447	1.05247
Aradu.A06	44000001	45000000	53.8214	1.09952	1	0.946969	1.08096	0.935638	1.09575	0.968765	0.952047	0.891919	1.11472	1.11195	0.943022	0.985203	0.862597	0.911921	0.955747	0.879142	0.998829	1.0319	1.18579	1.13619	1.02568	0.934784	1.04995	1.00615	1.11127	1.08632	1.04463	1.05203	1.02422	0.883149	1.12351	0.89254	1.07347	0.873172	1.01246	1.01167	0.962649	0.938489	0.988529	1.10986	0.961528	0.824851	0.956978	0.942664	1.04916
Aradu.A06	45000001	46000000	55.0446	1.06752	1	0.715893	0.841658	0.851189	0.785285	0.759574	0.832583	0.932778	0.83314	0.839401	0.781555	0.813822	0.912285	0.98077	0.767639	0.76921	0.965321	0.884988	0.94522	0.812251	0.782348	0.849296	0.798384	0.84456	0.83084	1.03355	0.867454	0.836151	0.9202	0.952642	0.881264	0.809528	0.845464	0.745741	0.798699	0.765362	0.834364	0.721355	0.846091	1.04902	0.80681	0.749211	0.794633	0.922871	0.902871
Aradu.A06	46000001	47000000	56.2679	1.0202	1	1.0715	1.2048	0.988114	1.08374	1.04391	1.09011	0.955808	1.08977	1.1295	0.986918	1.08682	0.980124	0.977954	0.9731	1.02886	0.965476	1.01359	1.09747	1.06141	1.09927	1.09198	1.15654	1.07266	1.21166	1.00028	1.12947	1.1752	1.05309	1.00096	1.07921	0.989615	1.09998	1.0159	1.10529	1.03356	1.08488	1.09386	1.08359	1.06734	1.03268	0.96484	1.03466	1.09266	1.01807
Aradu.A06	47000001	48000000	57.4911	0.982604	1	1.12929	1.20886	1.06963	1.09082	1.03787	1.08558	1.04879	1.02187	1.02446	1.00261	1.06454	1.04082	1.07577	1.00297	1.00748	0.988626	1.03668	1.07714	1.1011	0.989556	1.10148	1.03958	1.10733	1.05051	1.04666	1.11989	1.09578	1.09496	1.02938	1.00968	1.07747	1.05277	1.04574	0.99538	1.10078	0.982065	0.998288	1.09494	1.03758	1.02935	0.98119	0.995491	1.07848	1.07171
Aradu.A06	48000001	49000000	58.7143	0.9758	1	0.8454	0.853682	0.980494	0.925078	0.917109	0.93192	0.918559	0.946986	0.980724	1.05562	0.927948	0.863289	0.914403	0.884981	0.851642	1.02935	0.875549	0.986077	0.902478	0.877367	0.833935	0.95667	0.96341	0.950566	0.975147	0.92942	0.915897	0.899417	0.899465	0.871294	0.874385	0.90806	0.847623	0.891206	0.914912	0.879226	0.903526	0.996808	0.962829	0.895351	0.990196	0.873367	0.903775	0.865008
Aradu.A06	49000001	50000000	59.9375	1.16319	1	0.96366	0.992198	0.901323	0.980682	0.940244	0.925998	0.937198	1.02412	1.02131	0.940155	1.0324	1.05949	0.924467	0.931823	0.945586	1.04064	1.08727	1.12839	1.02668	1.06796	1.0343	1.05842	0.968813	0.979463	1.14164	0.878727	1.01086	1.01615	1.12589	1.16617	0.917596	1.01788	0.88718	1.08829	0.955129	1.05468	0.885242	0.95827	1.06262	0.956393	0.832229	0.948142	1.14211	1.19276
Aradu.A06	50000001	51000000	61.1607	1.06921	1	1.38903	1.1757	1.46835	1.26594	1.01483	1.48836	1.54359	1.01317	1.08272	1.78325	0.930162	0.990978	1.58311	1.22312	1.21431	1.67886	1.36153	1.48615	1.70148	1.09507	1.13445	1.39571	1.44285	1.05431	1.21254	0.91741	1.01657	0.849561	1.14576	1.49075	1.88711	1.3478	1.34075	1.1724	1.54252	1.17837	1.39269	1.07649	1.43775	1.07647	1.22957	1.28735	0.994638	1.18988
Aradu.A06	51000001	52000000	62.3839	1.04653	1	1.04407	1.15168	1.02949	1.06174	0.951514	1.13444	1.06198	1.05072	1.00972	1.03658	1.02378	1.01254	1.07069	0.981812	1.0782	1.0285	1.03487	1.07689	1.10859	1.03865	0.983568	1.02459	1.12702	1.27426	1.1486	1.11253	0.972433	1.15591	1.05309	1.01561	0.987869	1.07983	1.02924	0.978328	1.00674	0.968581	0.974803	1.10439	1.06415	1.04853	1.01603	0.945468	1.06688	0.967224
Aradu.A06	52000001	53000000	63.6071	0.978526	1	0.990202	1.13837	0.957751	1.07546	1.10216	1.06229	0.944596	1.15983	1.13947	0.998634	1.05404	1.08425	0.962489	1.07359	1.03944	0.971591	0.985041	1.14865	1.06989	0.917101	1.07797	1.03446	1.0626	1.01371	1.05478	0.983207	1.04425	1.01196	1.06037	1.03886	1.09367	1.18079	1.02902	0.981418	1.06906	1.02474	1.06015	1.01997	1.0944	1.02048	0.948823	1.08007	1.0134	1.09656
Aradu.A06	53000001	54000000	64.8304	1.03452	1	1.32588	1.11243	1.05478	1.05256	0.853565	1.19981	1.32224	0.947887	1.02351	1.02443	1.19637	1.16632	1.2352	0.980293	1.20441	1.06007	1.17751	1.05046	1.21059	1.15815	1.17688	1.07492	1.03489	1.30613	1.19678	1.20906	1.08368	1.19482	1.23133	1.02701	1.01149	1.07253	1.1006	1.13128	1.03248	1.06845	0.98258	1.14807	1.14308	1.17632	1.14912	0.939394	1.18409	1.20902
Aradu.A06	54000001	55000000	66.0536	0.932067	1	1.17371	1.19208	1.08934	1.05837	1.00096	1.0708	1.01546	1.00379	1.06159	1.05999	1.04301	1.02925	1.07841	1.03247	1.0968	1.03411	1.01927	1.13612	1.08076	1.12984	1.07685	1.04743	1.08788	1.14667	1.02886	1.0723	1.1082	1.0837	1.04498	1.0902	1.06959	1.12094	1.04574	1.11053	1.03652	0.969221	1.03751	1.16235	1.03039	1.05197	1.01109	1.03186	1.04041	1.03844
Aradu.A06	55000001	56000000	67.2768	1.14763	1	0.774732	0.824459	0.812179	0.7825	0.874802	0.902961	0.890487	0.80331	0.816627	0.791485	1.11475	1.0331	0.939942	0.813204	0.897654	0.87741	0.968609	1.01139	0.943091	0.897647	1.08514	0.765482	0.991359	0.863367	1.09443	0.844518	0.810834	0.927777	1.01214	1.0746	0.870132	0.800791	0.810456	0.989118	0.887382	0.961494	0.756974	0.933139	1.12248	0.911705	0.897956	0.936928	1.1609	1.07208
Aradu.A06	56000001	57000000	68.5	0.982017	1	1.08709	0.963282	0.973753	0.988507	0.860169	0.954885	1.15333	0.944715	0.9177	0.990302	0.936797	1.02772	1.07359	0.856202	0.967196	0.998021	0.945125	1.04594	1.03759	1.02009	0.986006	1.04556	0.999617	1.17464	1.00137	1.0443	1.01496	1.08054	0.980937	0.948086	0.875019	0.985649	0.8924	0.9882	0.979827	0.9859	0.981727	1.06218	0.971202	0.920528	0.994925	0.893474	0.991667	1.04328
Aradu.A06	57000001	58000000	69.7232	1.00314	1	0.984849	1.16183	0.973844	1.01343	0.950487	1.0248	1.09009	0.975799	1.02251	0.932099	1.03744	1.06696	1.05325	0.944319	1.00985	0.980778	1.03808	1.02966	1.0108	0.986231	1.09095	0.997287	0.993447	1.06998	1.01591	1.01378	1.11213	1.05659	1.08091	1.00883	0.990949	1.06379	0.914344	0.961345	0.961767	1.01125	0.984992	0.964861	1.04167	0.993033	0.904403	0.976124	1.06156	1.0389
Aradu.A06	58000001	59000000	70.9464	1.17074	1	1.09685	1.08517	0.964617	1.11201	0.983818	1.03081	1.09542	1.08222	1.104	0.974019	1.21738	1.15333	1.06961	0.989409	1.04841	1.06311	1.23556	1.21707	1.12717	1.08119	1.19062	1.10225	1.06851	1.21007	1.17497	1.10896	1.10003	1.10219	1.13084	1.10674	0.982226	1.15224	1.02802	1.1456	1.09834	1.20299	1.04102	1.10505	1.21338	1.04895	1.05383	1.00913	1.23163	1.23511
Aradu.A06	59000001	60000000	72.1696	1.06377	1	0.847099	1.23269	0.922471	1.12752	0.995743	0.985962	0.817944	1.22389	1.31624	0.871569	1.13851	1.05688	0.811015	0.943815	0.961816	0.941564	0.949183	1.15893	1.06551	0.950798	1.16678	1.05165	1.08706	0.959412	1.01277	0.996984	1.38726	1.05901	1.21429	1.20393	1.04673	1.12601	0.855139	1.01197	1.0535	0.945428	0.990814	1.04311	1.12867	1.01885	0.852563	1.08627	1.21746	1.16448
Aradu.A06	60000001	61000000	73.3929	0.88143	1	0.82404	0.848697	0.968928	0.874268	0.914032	0.843957	0.846871	0.938724	0.882204	1.13754	0.916414	0.819247	0.889769	0.898382	0.96075	1.16808	0.872173	0.914345	0.832035	1.0066	0.833915	0.940302	0.926958	0.884837	0.922073	0.900982	0.897032	0.823393	0.801156	0.868454	0.85724	0.866824	0.867346	0.895587	0.870084	0.942751	0.981323	0.936491	1.03929	0.930449	0.966181	0.878094	0.954398	1.00883
Aradu.A06	61000001	62000000	74.6161	1.03805	1	0.975024	1.00784	0.974178	1.00654	0.904951	1.02899	1.16371	1.01919	0.922423	1.06397	1.0177	0.952401	1.16294	0.9395	0.983182	1.04246	1.01124	1.0234	0.970972	1.00676	0.976536	1.00404	1.02415	1.07628	1.1196	0.959792	0.937271	1.02777	1.03003	0.982939	0.9045	0.996685	0.979798	1.02158	0.982472	1.03353	0.974669	1.03467	1.12665	0.994211	1.07371	0.969172	1.02517	0.993502
Aradu.A06	62000001	63000000	75.8393	1.0319	1	1.02758	1.05832	0.958766	1.07719	0.962445	1.04006	0.92294	1.02197	1.00328	0.980003	1.07692	1.01059	0.944007	0.992706	1.04325	1.05226	1.017	1.06304	1.05896	1.0758	1.10802	1.07829	0.993643	1.11678	0.984306	1.06823	1.10959	1.01726	1.06686	1.07301	0.979142	1.09373	1.06738	1.08713	1.00834	1.08318	1.06441	1.06902	1.00533	1.02504	1.12423	1.0721	1.06601	1.04965
Aradu.A06	63000001	64000000	77.0625	0.991358	1	1.03948	1.12725	1.04542	1.03376	0.950333	1.03451	1.00878	1.03695	1.03364	0.960113	1.03409	1.00886	1.01668	1.01204	1.06732	1.0062	1.0263	1.03344	1.09755	0.963222	1.07347	1.01636	1.08175	1.088	1.00426	1.06217	1.08796	1.1307	1.07999	0.961074	1.0444	1.03828	1.0195	1.00708	1.0129	0.935693	0.964246	1.10307	1.00671	1.04547	0.997819	0.973776	1.11572	1.02979
Aradu.A06	64000001	65000000	78.2857	0.961424	1	0.935801	1.00553	0.926379	1.03095	1.07555	0.948858	0.925746	0.979974	1.03679	0.981667	0.925477	0.947521	0.946752	1.03037	0.998673	0.976704	0.923256	1.00128	0.952907	0.954833	1.01192	1.05181	0.974395	0.945391	0.976966	0.908092	1.05462	0.956613	0.913922	0.981348	1.00825	1.01154	1.0283	0.979404	0.991761	0.983742	1.02218	0.967209	0.957336	0.971687	0.950381	1.07356	0.928411	0.992056
Aradu.A06	65000001	66000000	79.5089	0.977598	1	1.08359	1.12054	1.01718	1.14527	1.00069	1.02875	1.06087	1.02342	1.00933	1.06184	1.14008	1.02994	1.12573	1.04502	1.02386	1.06851	1.1185	1.1181	1.13945	1.10514	1.13054	1.08671	1.06794	1.09545	1.08557	1.15746	1.84006	1.18995	1.45942	0.997039	1.08163	1.03888	1.02074	1.06844	1.09668	1.07069	1.07444	1.10079	1.08181	1.02669	1.04392	1.06505	1.15481	1.11248
Aradu.A06	66000001	67000000	80.7321	0.987799	1	0.875391	0.903236	0.939136	0.854786	0.830999	0.869866	0.977945	0.877247	0.93266	0.953374	0.945338	0.903314	1.02377	0.797203	0.885378	1.02972	0.912167	0.885875	0.835583	0.880134	0.851602	0.913907	0.931531	0.932868	0.991699	0.937936	0.912652	0.922805	0.904011	0.862491	0.83742	0.864224	0.883613	0.870166	0.894422	0.90136	0.908588	0.952169	0.975142	0.889022	0.949523	0.869383	0.969548	0.900557
Aradu.A06	67000001	68000000	81.9554	1.0341	1	0.99178	1.00175	0.944574	0.999812	0.921452	0.986795	1.02975	0.99818	1.00034	0.951219	0.999741	0.987316	1.04516	0.938736	0.998414	0.955268	0.974713	1.03038	1.02711	1.02823	0.958928	0.990446	0.994636	1.07739	1.04454	1.01321	0.966571	1.01119	1.02389	0.95105	0.944809	0.960972	0.927676	1.03555	0.994679	0.997646	0.952199	1.07967	1.01797	0.988755	1.03341	0.982605	1.01732	1.05
Aradu.A06	68000001	69000000	83.1786	1.00517	1	0.948437	1.05668	1.02782	1.10554	0.968774	1.03942	0.970053	1.10215	1.05181	1.05748	1.03313	0.953425	0.942523	0.926642	1.01449	1.09886	0.990279	1.06281	1.05544	1.01617	0.952758	1.05764	1.03168	1.0388	0.993689	1.08348	1.00318	1.00247	0.985229	1.01247	1.03683	1.0895	1.00889	0.992433	1.05055	1.00136	1.05037	1.02224	1.00461	1.02706	1.02791	1.00777	1.03257	0.971644
Aradu.A06	69000001	70000000	84.4018	1.08371	1	0.885528	0.995156	0.887813	0.981663	0.837447	0.89955	1.02914	0.996381	0.998877	0.869431	0.969918	0.938756	0.964799	0.852592	0.899044	1.02369	0.916541	0.980386	0.971521	0.916703	0.984095	1.00767	0.983968	0.941454	1.0751	0.945181	1.041	1.04943	0.971226	0.897835	0.922384	1.07748	0.892029	0.894326	0.899281	0.918521	0.956476	0.932599	1.0766	0.914574	0.914675	0.875625	0.996789	0.943829
Aradu.A06	70000001	71000000	85.625	1.5825	1	1.2928	0.971285	1.37616	1.0209	1.20354	1.20532	1.2774	1.10879	1.03685	1.26865	1.06975	1.11249	1.28164	1.24723	1.13075	1.43306	1.51133	1.16866	1.20081	0.932578	1.13049	1.22395	1.16931	1.24056	1.32762	1.27074	1.16086	0.914535	1.37347	1.30123	1.5379	1.17657	1.33989	1.11746	1.5469	1.30327	1.28486	1.08456	1.53461	1.14845	1.30064	1.07969	1.11585	1.40316
Aradu.A06	71000001	72000000	86.8482	1.04099	1	1.13441	1.06209	1.08985	0.983842	0.973512	1.0625	1.10702	1.04521	1.06051	1.0003	1.09764	1.07534	1.1134	0.969506	1.06504	1.07817	1.03818	1.09127	1.08463	1.03311	1.05835	1.05223	1.07687	1.13999	1.10125	1.13331	1.0444	1.14921	1.06736	1.03069	1.02256	1.05946	1.00525	1.06915	1.00948	1.02204	0.955959	1.16499	1.06814	1.12474	1.03718	0.972524	1.1095	1.06703
Aradu.A06	72000001	73000000	88.0714	0.999668	1	0.959361	1.09837	1.00383	1.00597	0.948454	1.01408	1.0844	1.02794	1.05097	0.965795	1.0093	1.00758	1.09107	0.948394	1.00756	1.02949	0.998274	1.08407	1.0203	0.962323	0.972993	1.01125	1.04055	1.07762	1.02456	1.00989	1.00683	1.09369	0.981725	0.988431	0.988662	1.08227	0.970147	0.9621	1.00911	0.946409	0.954491	1.00842	1.03976	0.985602	1.00284	0.912448	0.986172	0.949668
Aradu.A06	73000001	74000000	89.2946	0.98564	1	0.880629	0.883985	0.942528	0.864909	0.904737	1.0134	1.09709	0.874672	0.863432	0.970045	0.96214	0.880468	1.06282	0.927525	0.945815	1.04181	0.964987	1.03693	1.00248	0.894674	0.925978	0.905532	1.02754	0.926874	1.09462	0.866713	0.837439	0.963778	0.93063	0.921064	0.98744	0.890489	0.9058	0.916605	0.945177	0.909426	0.86895	1.00815	1.05866	0.96116	1.01413	0.909805	0.91591	0.92287
Aradu.A06	74000001	75000000	90.5179	1.04818	1	0.999691	1.07388	0.969513	1.04155	0.970969	1.02611	1.07239	1.03319	1.06213	0.967432	1.07318	1.05224	1.07868	0.965053	1.00053	0.99519	1.07203	1.05463	0.983536	1.05133	1.04423	1.04491	1.0202	1.08735	1.05553	1.05649	1.01171	1.0478	1.0472	0.982732	0.953491	1.02872	0.976877	1.05316	1.00151	1.01819	0.983947	1.04255	1.05088	0.987519	0.961111	0.992351	1.11281	1.03505
Aradu.A06	75000001	76000000	91.7411	1.00777	1	0.880049	0.78881	0.911777	0.83983	0.848108	0.9103	0.956016	0.859267	0.853697	0.976062	0.866928	0.915188	0.998079	0.885268	0.91866	0.989126	0.914576	0.889897	0.831159	0.895394	0.826852	0.887036	0.906816	0.864015	0.922404	0.864539	0.8211	0.899451	0.855605	0.808694	0.870685	0.87619	0.925771	0.884113	0.911394	0.913336	0.909097	0.889796	0.955416	0.884765	0.956056	0.868967	0.919346	0.909086
Aradu.A06	76000001	77000000	92.9643	0.97392	1	0.915939	0.88011	0.832281	0.856949	0.781296	0.865999	0.983599	0.777019	0.839699	0.867632	0.892692	0.873677	0.963063	0.808314	0.827723	0.874299	0.915432	0.847952	0.838443	0.934474	0.896753	0.847764	0.883336	0.879639	0.939532	0.875566	0.872724	0.91353	0.965047	0.899228	0.812103	0.82411	0.794823	0.922435	0.842693	0.879605	0.781683	0.84586	0.969031	0.832319	0.833721	0.856212	0.943356	0.92839
Aradu.A06	77000001	78000000	94.1875	0.510846	1	1.13409	0.731985	0.929988	1.003	2.19869	0.995722	0.526005	1.22769	1.03248	1.26434	0.780906	0.943571	0.466201	2.15654	0.992015	1.08043	0.897113	0.817948	0.750719	0.724537	0.715118	1.06059	0.799992	0.547288	0.585983	0.623232	0.860897	0.693385	0.695772	1.21345	1.54512	1.38398	1.75499	0.745523	1.49667	1.06436	1.39799	0.827934	0.547229	1.08603	0.939031	1.37613	0.577066	0.904109
Aradu.A06	78000001	79000000	95.4107	1.01244	1	0.95885	0.890222	0.994612	0.934957	0.842213	0.930535	1.03665	0.94687	0.945563	1.00605	0.937312	0.954742	1.05455	0.869367	0.913354	1.01407	0.938594	0.96301	0.916115	0.906981	0.918135	0.898931	0.996241	0.983572	1.01459	0.890972	0.927705	0.95467	0.96608	0.923297	0.903636	0.869971	0.898758	0.87764	0.908838	0.937111	0.877544	0.98763	1.04267	0.927422	0.964252	0.838177	0.94074	0.981841
Aradu.A06	79000001	80000000	96.6339	0.994058	1	1.02757	1.01271	0.969753	0.977104	0.899604	0.96213	1.03475	0.986231	0.962682	1.06443	0.957788	0.951658	0.990923	0.937197	0.948562	0.99905	0.946741	0.952676	0.998731	0.926455	0.955435	0.974776	1.0167	0.985222	1.01524	0.961743	0.980568	0.966288	0.996777	0.959112	0.97633	0.969077	0.905213	0.906284	0.933286	0.913884	0.927942	1.01583	0.96883	0.929828	0.989922	0.892359	0.968831	0.971871
Aradu.A06	80000001	81000000	97.8571	0.933238	1	1.00033	1.05151	0.975583	0.97165	0.948347	0.950539	0.951993	0.936613	1.04336	0.974059	0.929899	0.881107	0.982528	0.880155	0.966104	1.00991	0.961384	0.992573	0.971015	0.918474	0.890745	0.994755	1.03415	0.947153	0.952896	0.958955	1.06555	0.907247	0.928754	0.898962	0.914094	0.965695	0.933739	0.934184	0.90693	0.961514	0.923157	0.983614	0.92531	0.939386	1.01003	0.919206	0.913842	0.876444
Aradu.A06	81000001	82000000	99.0804	0.97063	1	1.00017	1.01367	1.02312	1.04584	1.08494	1.00618	1.05909	0.993556	1.00503	1.07694	1.04333	0.989341	1.01504	1.03934	1.04123	1.07768	0.962954	1.01236	0.998225	1.04279	1.03881	1.08903	1.01551	0.946412	1.06423	0.958164	0.996418	0.957392	0.994913	0.967711	0.982454	1.025	1.04503	1.01933	0.971912	1.01767	1.1161	1.00245	1.00582	1.02845	1.06674	1.04398	0.991262	1.00961
Aradu.A06	82000001	83000000	100.304	0.952715	1	1.00428	1.0878	0.97773	1.03273	0.989297	0.992154	0.931884	1.05395	1.06864	0.950273	1.05105	0.990322	0.962268	1.03064	0.997218	0.988236	0.998357	1.02685	1.01844	1.01649	1.00484	1.06882	0.999507	1.05376	0.901636	1.04933	1.09461	0.952329	0.993848	0.972481	1.04142	1.07891	0.99169	0.993785	1.0113	0.968197	1.03343	1.00468	0.952559	1.0161	0.972384	1.00672	1.00045	0.955892
Aradu.A06	83000001	84000000	101.527	1.04052	1	0.440593	0.638954	0.558129	0.639815	0.539793	0.577939	0.62369	0.702493	0.713552	0.526222	0.837575	0.856621	0.667737	0.474071	0.515044	0.648194	0.729419	0.72152	0.569584	0.66091	0.904194	0.561087	0.66759	0.552368	0.959355	0.606673	0.596638	0.495738	0.753935	0.926413	0.539137	0.657861	0.467883	0.700701	0.572007	0.806508	0.498518	0.620137	1.02981	0.567789	0.504834	0.764204	0.917584	0.837147
Aradu.A06	84000001	85000000	102.75	1.12306	1	1.4499	1.51261	1.26603	1.32349	1.61645	1.36929	1.20156	1.27382	1.26971	1.03529	1.22253	1.2441	1.21922	1.6469	1.27387	1.08626	1.47727	1.26678	1.56617	1.26527	1.36104	1.57184	1.15811	1.33101	1.17402	1.56444	1.64734	1.26878	1.36816	1.33021	1.87984	1.41417	1.4199	1.35705	1.74858	1.3224	1.36096	1.23651	1.23311	1.27283	1.13653	1.43132	1.31073	1.48307
Aradu.A06	85000001	86000000	103.973	0.966681	1	0.976985	0.916723	0.995657	0.939398	0.896742	0.95921	0.872217	0.967739	0.908391	0.946834	0.942902	0.878617	0.925061	0.946374	0.9914	0.982785	0.950704	0.95706	0.91059	1.02587	0.910928	0.984615	0.970508	0.960774	0.936851	0.965155	0.964975	0.934521	0.880733	0.952247	0.952644	0.950488	0.96374	1.02216	0.916335	0.986615	0.989536	0.971554	0.913301	0.960153	1.03233	0.956531	0.967137	0.889342
Aradu.A06	86000001	87000000	105.196	0.938482	1	0.984328	0.979108	1.01342	0.972759	0.964921	1.00428	0.961664	0.993294	1.00431	0.953421	0.996268	0.925102	0.969255	1.01587	0.989409	0.951315	0.983224	1.02906	1.02827	0.982216	0.970149	0.937238	1.02177	1.02273	0.984854	1.00097	1.01229	1.01314	1.03469	1.05247	0.939422	0.994388	0.952459	1.04685	0.959437	0.959763	0.948804	1.02177	0.980241	1.01025	0.986792	1.00529	0.941922	1.04637
Aradu.A06	87000001	88000000	106.42	0.961365	1	0.979337	0.907447	0.892626	1.1893	1.07816	0.908849	0.805909	0.976597	0.979011	0.886262	0.94932	0.813498	0.82377	1.02938	1.08002	0.969261	0.926809	0.904622	0.90764	1.28934	0.88825	1.21708	0.889446	0.944067	0.824535	0.941002	0.976396	0.821443	0.887619	1.0136	0.973275	0.870794	1.07617	1.31772	0.928702	1.22443	1.23682	1.03006	0.786399	0.993721	1.14755	1.31329	0.999602	0.872213
Aradu.A06	88000001	89000000	107.643	1.06506	1	0.857127	0.865282	0.946792	0.880015	0.92221	0.980601	1.09881	1.02561	1.04984	1.10235	1.01021	0.953305	1.0756	0.930192	0.859549	1.03788	0.954253	0.877619	0.840279	0.911627	0.866963	0.940568	0.9295	0.90957	1.1092	0.843713	0.93637	0.768529	1.03971	0.935039	0.866361	0.944639	0.882996	0.960706	0.838921	1.05656	1.07035	0.88127	1.10362	0.856496	0.915985	0.970021	0.993822	0.942652
Aradu.A06	89000001	90000000	108.866	1.01936	1	1.04828	0.928265	1.00113	0.917323	0.999613	1.05457	1.05489	0.953354	0.943461	1.00076	1.04772	1.02603	1.06128	0.956678	1.00433	0.978373	1.05988	1.04389	1.03554	1.00749	1.05786	0.916383	0.994039	1.08483	1.07013	1.0232	0.920016	1.11537	1.12796	0.966879	0.921958	0.945292	1.0332	0.997909	0.944078	1.00166	0.996886	1.01005	1.0646	1.04652	0.996193	0.971065	1.08215	1.06833
Aradu.A06	90000001	91000000	110.089	0.9301	1	1.0039	0.978692	1.02896	0.937763	1.05459	0.956096	0.995393	0.949044	0.946716	0.933416	0.993879	0.896034	0.976107	1.02032	1.00117	1.02358	0.971173	1.02637	1.0215	0.93021	0.972363	1.02294	0.975843	1.03527	0.992387	0.96439	0.980135	1.00744	0.857434	0.961923	1.05125	0.945886	0.975966	1.0206	1.01787	0.957534	0.947146	0.928831	0.955265	0.955196	0.948091	0.978413	0.92342	0.885084
Aradu.A06	91000001	92000000	111.313	0.993777	1	0.88119	0.933582	0.931216	0.916913	0.880263	0.994045	0.932819	1.06488	1.03467	0.961795	0.855617	0.856459	0.932769	0.890432	0.931146	1.06546	0.845345	1.013	0.963921	0.850009	0.889562	0.941861	1.07984	0.968012	0.989457	0.912111	0.961559	0.983798	0.907716	0.866161	0.984004	0.954168	0.894373	0.852423	0.914311	0.86346	0.904873	0.953279	0.95098	0.937309	0.981175	0.900004	0.891369	0.888157
Aradu.A06	92000001	93000000	112.536	0.901905	1	0.814206	0.688559	0.842956	0.759837	0.898551	0.860096	0.815877	0.858404	0.903783	0.755709	0.799416	0.828133	0.794244	0.796669	0.847423	0.867238	0.802135	0.87046	0.816952	0.79872	0.846407	0.805673	0.760282	0.739383	0.780696	0.678354	0.840557	0.754879	0.867119	0.793391	0.911809	0.816561	0.872323	0.900504	0.704389	0.828046	0.779514	0.812741	0.808783	0.830911	0.766132	1.02234	0.932333	0.836527
Aradu.A06	93000001	94000000	113.759	0.993894	1	1.11704	0.981246	1.01681	0.964183	1.10459	1.03233	0.964178	1.02564	0.975702	1.07562	0.976689	0.99571	0.963358	1.07494	1.01027	1.03211	0.98282	0.928953	1.01529	1.04233	1.01558	1.00543	1.01259	0.99262	0.921872	0.916281	0.97966	1.03014	1.00071	1.01695	1.05402	1.00641	1.0636	1.01353	1.0341	1.02405	0.959551	0.964156	0.904742	1.05451	0.968685	1.04677	0.941879	0.956656
Aradu.A06	94000001	95000000	114.982	1.00757	1	1.15232	1.02971	0.997502	1.04091	1.04303	1.11864	1.0864	1.03373	1.02875	1.00905	1.07125	1.03598	1.02373	1.06713	1.09922	0.98234	1.06774	0.999523	1.05407	1.1376	1.14686	1.02518	1.04449	1.11175	1.02256	1.04127	1.00893	1.09199	1.0506	1.02063	0.977892	1.0251	1.07766	1.0847	1.01475	1.10567	1.08538	1.08264	1.00248	1.10907	1.07017	1.02405	1.1215	1.0433
Aradu.A06	95000001	96000000	116.205	0.954766	1	0.922844	0.863082	0.94773	0.832608	0.847447	0.927801	0.917501	0.883872	0.888771	0.912118	0.870769	0.860323	0.917975	0.856561	0.917886	0.902304	0.881968	0.903684	1.08936	0.895769	0.863799	0.830997	0.893471	0.933564	0.881485	0.972597	1.10075	0.839683	1.05769	0.908362	0.977765	0.841298	0.906761	0.891314	0.848392	0.898664	0.888123	0.897899	0.893044	0.918393	0.895942	0.902417	0.947787	0.859932
Aradu.A06	96000001	97000000	117.429	1.00885	1	1.0359	1.02443	1.07819	0.975578	1.06898	0.993346	1.0429	1.06702	1.04243	0.974343	1.05453	0.979706	1.05152	1.09214	0.958838	1.03134	1.03994	1.00614	1.08782	1.01811	1.07441	1.02318	0.98222	0.984774	0.999075	0.960866	1.05805	1.12084	1.07584	0.96258	0.988654	0.973236	1.00234	0.943599	1.00791	1.04534	1.01059	1.01792	0.997527	1.02599	1.00627	1.00258	1.08865	1.03754
Aradu.A06	97000001	98000000	118.652	0.927582	1	0.975235	0.901615	0.923812	0.933974	0.911338	0.958073	0.953655	0.963606	0.962441	0.926758	0.928984	0.963704	0.889816	0.971128	0.940131	0.94901	0.937372	0.870443	0.869809	0.928435	0.929944	0.863595	0.94948	0.943523	0.879619	0.919648	0.906747	0.942193	1.00151	0.929811	0.928454	0.93773	0.963494	0.91606	0.853117	0.887782	0.949876	0.974518	0.89931	0.970351	0.9375	0.885693	0.922568	0.969711
Aradu.A06	98000001	99000000	119.875	1.02508	1	1.06151	0.920859	1.05883	1.00548	1.01158	1.09375	1.07998	1.0404	1.02632	1.00739	1.05648	0.933588	1.05532	0.991149	1.05285	1.07743	1.03819	1.02426	0.964306	1.01796	0.953896	1.04059	1.09703	1.09213	0.993265	1.06937	1.08049	0.969229	1.03032	0.970111	1.03528	0.968293	1.0905	1.02543	1.02377	1.06934	1.05394	1.07473	0.968577	1.06473	1.04491	1.01949	1.05603	1.00458
Aradu.A06	99000001	100000000	121.098	1.01234	1	0.992276	0.9101	1.00111	0.909365	0.961166	0.964353	0.960262	0.984911	0.976665	0.97524	0.947381	0.902867	0.983312	0.98692	1.01086	1.09681	0.995647	0.980102	0.892324	0.933629	0.835565	0.959345	0.980592	0.935296	0.959001	0.953462	0.964631	0.947513	0.981573	0.97834	1.01818	0.912772	1.0284	0.999747	0.987206	0.949259	1.00391	0.951657	0.935243	1.00907	1.00107	0.98627	0.985132	0.991466
Aradu.A06	100000001	101000000	122.321	0.944619	1	0.992101	0.863467	0.899298	0.883419	1.01616	0.987461	0.992042	0.917579	0.970435	0.891135	0.999326	0.862676	0.899162	1.05052	1.01527	0.972502	1.01379	0.956456	0.91136	1.01324	0.941208	0.925974	0.951258	0.869967	0.894017	0.900632	0.867045	0.890755	0.980565	0.964587	1.01411	0.919913	1.04666	1.01337	0.904772	1.01522	0.925944	0.986491	0.898986	1.01189	0.99163	1.01856	0.974178	0.942272
Aradu.A06	101000001	102000000	123.545	0.963086	1	0.902066	0.867858	0.848755	0.880441	0.980527	0.902957	0.793857	1.01102	0.954122	0.88939	0.904422	0.869485	0.797653	0.933689	0.943614	0.97167	0.868249	0.887741	0.8408	0.917231	0.861508	0.863561	0.926791	0.931638	0.828873	0.905812	0.892352	0.938588	0.963503	0.930253	0.959406	0.856641	0.977048	0.966187	0.891644	0.860844	0.900808	0.937841	0.872464	0.958081	0.958837	0.984056	0.951486	0.877156
Aradu.A06	102000001	103000000	124.768	1.02909	1	0.874687	0.903292	1.02693	0.871118	0.941797	0.934181	0.953969	0.954665	0.950085	1.07611	0.984112	0.857354	0.95594	0.98749	0.957127	0.985793	0.898446	0.903963	0.803032	0.867482	0.962775	0.920224	1.02552	0.823177	0.8963	0.850107	0.952342	0.853418	0.972212	0.923126	1.0025	0.857934	0.931664	0.808963	0.938643	1.01233	0.973027	0.91732	1.07278	0.996749	1.06353	0.926111	0.88431	0.902946
Aradu.A06	103000001	104000000	125.991	0.986961	1	0.868045	0.779834	0.824184	0.777265	0.920337	0.890909	0.916202	0.862338	0.810557	0.880649	0.859829	0.824699	0.834188	0.905992	0.888628	0.946283	0.852382	0.842905	0.836409	0.907693	0.926371	0.8802	0.850537	0.770055	0.873675	0.828102	0.902617	0.849487	0.933223	0.891249	0.838922	0.82188	0.878805	0.86465	0.83461	0.92469	0.86063	0.814959	0.847662	0.894987	0.858904	0.921007	0.86567	0.825243
Aradu.A06	104000001	105000000	127.214	0.911874	1	0.952367	0.793049	0.915876	0.859096	0.929909	0.924618	0.840455	0.908685	0.896451	0.912261	0.858846	0.782619	0.882316	0.981402	0.958753	0.983198	0.866438	0.860236	0.849901	0.91574	0.792854	0.958857	0.964486	0.862836	0.85694	0.919285	0.842948	0.866262	0.837147	0.895596	0.94647	0.868057	1.0023	0.990201	0.921594	0.910568	0.9807	0.867714	0.821961	0.88667	0.942061	0.979207	0.828728	0.786653
Aradu.A06	105000001	106000000	128.438	0.977701	1	0.981663	0.881498	0.908554	0.893294	0.978729	0.939812	0.952301	0.994613	0.953229	0.933603	0.945461	0.922362	0.950752	0.968477	1.04626	0.984072	0.981187	0.930548	1.02495	1.09031	1.02008	0.892673	0.944451	0.95068	0.983575	0.914217	0.871221	1.01157	0.974691	1.02466	1.03467	0.933216	0.899102	0.997799	0.852809	0.96296	0.895366	0.952251	0.935612	0.984391	0.962245	1.00111	0.965158	0.96891
Aradu.A06	106000001	107000000	129.661	0.970638	1	0.86453	0.866594	0.957421	0.882926	0.94163	0.961818	0.974394	0.986481	0.95557	0.970123	0.858718	0.841473	0.970803	0.956025	0.975588	0.990425	0.900177	0.883086	0.932454	0.937439	0.892305	0.910352	0.886281	0.894844	0.953295	0.783231	0.934172	0.816717	0.870353	0.900063	0.889342	0.933607	0.906258	0.802941	0.894387	0.937414	0.998881	0.927997	0.923866	0.907995	0.930063	0.902113	0.899951	0.863666
Aradu.A06	107000001	108000000	130.884	0.833482	1	0.87337	0.76627	0.923224	0.845111	1.06866	0.932261	0.725543	1.00822	0.978232	0.855321	0.785023	0.78575	0.70778	1.06216	0.836061	0.987388	0.817458	0.901694	0.860702	0.922599	0.789859	0.838371	0.884363	0.793225	0.769457	0.817784	0.856725	0.800587	0.819245	0.896517	0.944629	0.85666	0.995928	0.874178	0.950966	0.850442	0.876153	0.832416	0.800618	0.843383	0.799688	0.976841	0.734937	0.755235
Aradu.A06	108000001	109000000	132.107	1.10259	1	0.965763	0.987009	0.863244	0.953521	0.984799	0.942087	0.950365	0.896806	0.987976	0.875095	0.963448	0.960162	0.920656	1.01827	0.922289	0.958978	0.986791	0.925769	1.04161	0.888152	1.09507	0.907873	0.87625	0.8525	0.898665	0.964443	0.991407	0.957011	1.14865	0.984953	1.01661	1.00252	0.930428	0.931067	0.921641	0.938421	0.964759	0.944098	1.03334	1.03603	0.91054	0.974103	0.994407	0.932032
Aradu.A06	109000001	110000000	133.33	1.03756	1	1.02641	0.845436	0.91423	0.883236	0.997379	0.955507	0.947363	1.01503	0.958346	1.00251	1.03059	0.944189	0.926174	1.00936	0.968345	0.985896	0.960342	0.854528	0.890137	0.950682	0.972461	0.961846	0.947862	0.888583	0.925079	0.834467	0.877481	0.915601	1.07801	0.949758	0.970994	0.944086	1.04032	0.962803	0.94071	1.01496	1.06234	0.921737	0.953852	0.944719	1.00885	0.991099	0.905152	0.958803
Aradu.A06	110000001	111000000	134.554	1.09085	1	0.716954	0.859565	0.936778	0.810874	0.949962	0.879605	0.954653	0.950484	0.933461	0.85907	0.950665	0.891194	0.957034	1.0215	0.92424	0.939902	0.832263	0.920046	0.79576	0.854066	0.881961	0.802597	0.916534	0.829805	0.952788	0.901984	0.850135	1.03543	0.839773	0.843618	0.879709	0.82372	0.921779	0.763138	0.932626	0.982844	0.876553	0.973043	0.966931	0.946008	0.939497	0.874738	0.850847	0.885888
Aradu.A06	111000001	112000000	135.777	0.878269	1	1.06042	0.968831	0.920477	1.133	1.17809	1.04792	1.09187	1.03144	0.952501	0.952607	1.13452	1.01603	0.894342	1.09693	1.06201	0.818389	0.947771	1.04486	0.998192	1.24395	1.0565	1.04412	1.07175	0.880738	0.862967	0.94766	0.95454	0.879917	1.06476	0.990212	1.01308	0.970426	1.11211	1.15503	1.06958	1.06169	1.12828	0.976075	0.856456	1.02415	0.943559	1.14298	0.99623	0.99831
Aradu.A06	112000001	112752717	137	0.599048	1	1.12516	0.599505	0.988534	0.898537	1.62819	0.97643	0.919238	1.07788	0.933418	1.65354	0.777367	0.961906	0.781938	1.73144	1.06226	1.12302	0.883037	0.786583	0.755458	0.751055	0.687577	0.949593	0.898683	0.643098	0.80929	0.586871	0.663202	0.742086	0.721902	1.03929	1.36569	1.22105	1.53116	0.684541	1.32955	0.997732	1.39255	0.870379	0.747644	1.07235	1.08071	1.07906	0.607463	0.878358
Aradu.A07	1	1000000	1e-06	0.978325	1	0.869306	0.852067	0.922746	0.888819	1.29781	0.869555	0.942841	0.901294	0.898426	0.934157	0.991962	0.857636	0.876796	0.916015	0.870827	0.9222	0.990306	0.947668	0.878338	0.896292	0.875331	0.816795	0.889163	0.925459	0.95981	0.951832	0.927097	0.968625	0.874735	0.878806	0.897318	0.80139	0.992542	0.878674	0.872604	0.95284	0.924621	0.85437	0.885667	0.933913	0.849328	0.86754	0.862832	0.922042
Aradu.A07	1000001	2000000	1	0.912749	1	0.926523	0.83102	0.982011	0.799949	0.790954	0.894418	0.977301	0.869016	0.915816	1.00901	0.853632	0.851345	0.915166	0.897229	0.953731	0.990842	0.870477	0.962462	0.813565	0.955938	0.879655	0.872294	0.877049	0.887771	0.899522	0.869973	0.854338	0.835817	0.911779	0.963692	0.955454	0.860794	1.0463	0.902495	0.936156	0.941595	0.887465	0.909179	0.840403	0.969742	1.01014	0.957757	0.870205	0.960014
Aradu.A07	2000001	3000000	2	0.964873	1	0.97153	0.894664	1.00709	1.0416	1.26991	1.06441	0.903146	1.09325	1.01443	1.02098	1.00485	0.937155	0.915005	1.19482	1.07013	0.977754	1.02797	1.04413	0.960614	1.07408	0.917897	1.03513	1.10097	0.944816	0.886374	0.958199	0.922152	1.01929	0.908815	1.06252	1.02823	0.987839	1.14036	1.083	1.08294	1.12015	1.08926	1.03236	0.870469	1.09862	1.03688	1.11482	0.971414	0.966755
Aradu.A07	3000001	4000000	3	0.966206	1	0.962926	0.811681	0.849757	0.907785	1.00022	0.971674	0.858035	1.00021	1.02641	0.934051	1.06314	0.872517	0.800238	0.995087	0.956268	0.913332	0.982486	1.01418	0.842264	1.0075	0.978082	0.88644	1.01854	0.926151	0.850961	0.922643	0.995712	0.926122	1.00037	0.988887	0.931789	0.951324	1.08396	0.988815	1.04926	1.03331	1.05668	1.04418	0.898223	0.975636	1.09858	1.06441	1.02662	0.860503
Aradu.A07	4000001	5000000	4	1.02971	1	0.822338	0.654218	0.839279	0.802913	0.871278	0.890413	0.951954	0.849896	0.865896	0.914508	0.893213	0.858779	0.947303	0.867097	0.916607	0.876817	0.887739	0.774796	0.850978	0.979588	0.885845	0.868571	0.931564	0.829305	0.906031	0.781289	0.734477	0.868812	0.882523	0.890605	0.862407	0.847123	0.945667	0.875922	0.796929	0.922658	0.900918	0.83673	0.888068	0.902653	0.91449	0.853933	0.845775	0.781256
Aradu.A07	5000001	6000000	5	0.905518	1	0.916346	0.779179	0.888715	0.848945	1.00332	0.923728	0.751561	0.904363	0.93037	0.83226	0.800066	0.797153	0.777034	0.951474	0.908677	0.903949	0.831802	0.812352	0.819299	0.931169	0.798589	0.924296	0.833336	0.818403	0.842088	0.874641	0.892399	0.856696	0.815578	0.901967	0.918151	0.85791	0.959349	0.947106	0.890497	0.882969	0.928991	0.907357	0.748964	0.899517	0.949538	0.994719	0.843841	0.794
Aradu.A07	6000001	7000000	6	1.06599	1	0.953644	0.90235	0.935507	1.00358	1.07226	0.942499	1.04155	1.02982	0.950938	1.0993	1.01972	0.9419	1.00556	1.0735	1.11248	1.00102	1.01894	0.973574	0.934886	1.01707	0.963747	0.950973	0.974221	0.906561	1.03456	0.84856	0.968677	0.963117	1.0229	0.993666	0.968854	0.900456	1.08212	0.949539	0.960934	1.02772	1.03809	0.994072	1.01333	1.00465	1.06438	0.998075	0.956427	0.915656
Aradu.A07	7000001	8000000	7	0.951876	1	1.07581	0.972826	0.964824	1.17627	1.02103	0.992976	0.94463	1.15678	1.03123	1.14392	1.12886	1.06475	0.949935	1.15351	1.03803	1.06385	1.19197	0.871108	1.02368	1.21999	0.953282	1.1518	0.978486	1.00995	0.919799	1.11116	0.977377	0.93908	0.811782	0.994625	1.03202	1.08426	1.19395	0.985157	0.96865	1.11886	1.21251	1.1281	0.84738	1.04129	1.28586	1.11054	0.86829	1.00321
Aradu.A07	8000001	9000000	8	0.990775	1	0.887938	0.772206	0.784543	0.864411	0.96551	0.877763	0.784897	0.920703	0.907868	0.819028	0.805573	0.77324	0.814572	0.955417	0.828397	0.840865	0.757644	0.859133	0.782111	0.877682	0.746205	0.890772	0.841979	0.76761	0.806713	0.802137	0.908132	0.798437	0.817941	0.860421	0.905356	0.89004	0.915167	0.937041	0.889762	0.837877	0.843929	0.819839	0.849418	0.915129	0.848927	0.949491	0.848956	0.799916
Aradu.A07	9000001	10000000	9	1.00209	1	1.01387	0.82865	0.95372	0.895463	0.937432	0.916361	0.861969	0.949177	0.944271	0.887253	0.906021	0.91523	0.913842	1.01153	0.940235	0.94891	0.956426	0.932993	0.94427	0.988261	0.931071	0.906016	0.993919	0.894203	0.949115	0.959232	0.975829	0.997779	0.97597	0.965471	0.946818	0.88448	0.968029	0.941031	0.939754	0.908951	0.916695	0.926232	0.912072	0.973137	0.890605	0.980856	0.930245	0.894948
Aradu.A07	10000001	11000000	10	0.970991	1	0.960224	0.962433	0.944058	0.972098	0.964011	0.94689	0.945009	0.939963	0.938611	0.840524	1.00395	0.944005	0.997847	0.951356	0.944788	0.958729	1.03146	0.952633	0.976541	1.02408	0.985245	1.01188	0.876041	0.997111	0.921991	0.998387	0.987918	0.963372	1.07457	0.892127	0.983513	0.950247	0.981705	0.992965	0.899248	1.00121	0.943385	0.931194	0.970801	0.983585	0.901372	0.986769	1.02407	1.01175
Aradu.A07	11000001	12000000	11	1.25065	1	0.89442	0.670281	1.54648	0.833732	1.36268	0.994487	1.18351	0.910981	0.7627	1.65266	0.732276	0.730171	1.26624	1.45114	0.981462	1.63989	1.18994	0.932001	0.984667	0.690767	0.787477	1.20586	0.979318	0.726574	0.918525	0.840718	0.861568	0.599227	0.833719	1.08263	2.15076	0.93103	1.30695	0.886107	1.71828	1.18383	1.3435	0.929197	1.21728	0.902892	1.30692	1.14043	0.696195	1.01321
Aradu.A07	12000001	13000000	12	0.97842	1	1.01981	1.00495	0.93156	1.0402	1.03458	1.01181	0.896225	1.01201	1.05279	0.943196	0.859845	0.829002	0.930166	1.04556	0.9843	1.10192	0.857968	0.977935	0.996913	1.07487	0.85581	1.08564	0.977279	0.935442	0.871121	0.912531	1.05208	0.933686	0.944058	0.996318	0.977815	1.02546	1.08174	0.934354	0.934739	0.915094	0.965601	0.932476	0.868516	0.979333	0.977436	0.992311	0.911646	0.869918
Aradu.A07	13000001	14000000	13	1.18488	1	1.49695	1.4864	1.53886	1.3273	1.83922	1.31301	1.25187	1.24779	1.18788	1.31163	1.20208	1.15775	1.35275	1.73644	1.33215	1.27219	1.48573	1.38401	1.69128	1.09707	1.49183	1.66507	1.18576	1.29152	1.18478	1.63385	1.8885	1.10274	1.41706	1.43553	2.46957	1.35519	1.53873	1.24717	2.1072	1.34775	1.4467	1.21059	1.26754	1.31981	1.28974	1.45095	1.23876	1.59211
Aradu.A07	14000001	15000000	14	0.508452	1	1.19105	0.87624	0.946715	1.16521	2.83458	1.10849	0.568829	1.4228	1.15836	1.36649	0.954935	1.02798	0.523686	2.67118	1.16258	1.06414	0.980825	0.890563	0.820575	0.859413	0.830658	1.23214	0.829424	0.609296	0.61804	0.703483	0.998367	0.754509	0.765329	1.35372	1.80092	1.60914	2.1152	0.840866	1.76834	1.29935	1.77639	0.939883	0.57602	1.21573	1.14952	1.67042	0.653255	1.00625
Aradu.A07	15000001	16000000	15	0.665037	1	1.38979	1.00783	0.923672	1.25835	2.22004	1.17238	0.78088	1.27633	1.19118	1.21863	1.03568	1.20049	0.722154	2.21926	1.31203	0.895073	1.13141	1.01574	1.02754	0.992513	1.0354	1.25368	0.926571	0.818921	0.774552	0.823598	1.09693	0.988726	1.04332	1.404	1.74108	1.47557	1.86079	1.02386	1.58498	1.24697	1.57142	1.01253	0.765446	1.40419	1.12057	1.64204	0.888782	1.20606
Aradu.A07	16000001	17000000	16	1.03882	1	1.12704	1.07206	0.998672	1.01118	1.11426	1.05734	1.09639	0.86473	0.984806	0.921364	0.914033	0.943295	1.12044	1.07167	1.20374	0.992057	0.953155	1.05535	1.16845	1.04736	0.825643	1.00465	0.939482	1.01483	1.09299	0.990756	0.996506	1.02764	0.960571	0.976234	0.967775	0.962959	0.993976	1.0697	0.946038	0.945768	1.0683	1.06244	0.980216	1.11702	1.01245	0.98049	0.971792	0.899193
Aradu.A07	17000001	18000000	17	0.787805	1	0.909508	0.667253	0.701071	0.733781	0.755929	0.753228	0.785073	0.722852	0.738867	0.696386	0.769312	0.945666	0.772122	0.752865	0.769958	0.959804	0.784878	0.970775	0.727786	0.945717	0.800589	0.969595	0.801371	0.908377	0.812379	0.756598	0.934145	0.917032	0.931012	0.919074	0.967452	0.886306	0.961765	0.739121	0.900745	0.769417	0.732231	0.966547	0.811066	0.786873	0.82757	0.800977	0.978865	0.748267
Aradu.A07	18000001	19000000	18	1.01003	1	0.942353	0.883163	0.914569	0.855496	0.87135	0.92514	0.933598	0.889247	0.920298	0.885925	0.891762	0.901051	0.890362	0.887592	0.894848	0.942691	0.915667	0.916176	0.923947	0.924273	0.891271	0.812536	0.992326	0.962027	0.911885	0.840879	0.899553	0.879176	1.00334	0.907513	0.966322	0.862954	0.926949	0.896252	0.860875	0.893513	0.826258	0.899191	0.937484	0.92566	0.875245	0.9208	0.957049	0.965208
Aradu.A07	19000001	20000000	19	0.998545	1	0.805821	1.09125	0.883159	1.04288	0.996262	0.947988	0.837195	1.13393	1.17514	0.955369	1.10237	1.03071	0.802548	0.907071	0.96992	0.958178	0.958022	1.0356	1.04039	0.97605	1.11265	1.03217	1.04897	0.898465	0.994703	0.913956	1.08521	0.981732	1.0915	1.25887	1.0027	1.07478	0.886189	1.06384	0.952363	1.01308	0.9736	0.966091	1.05484	1.01029	0.934311	1.15168	1.1758	1.08708
Aradu.A07	20000001	21000000	20	1.07214	1	0.963687	0.836015	1.02835	0.839015	0.816292	0.917151	1.17515	0.881825	0.837186	1.0554	0.926835	0.891048	1.25659	0.848456	0.935009	1.05564	0.952743	0.920529	0.883988	0.869234	0.829827	0.786	0.939152	0.94746	1.15954	0.846579	0.763685	0.967351	1.00061	0.867354	0.785633	0.827707	0.896132	0.822656	0.889698	0.914878	0.827698	0.973453	1.13097	0.902456	1.0649	0.787693	0.865614	0.894964
Aradu.A07	21000001	22000000	21	0.966305	1	0.960671	1.01124	0.962361	0.931924	0.976626	0.987463	0.96372	0.978681	0.968973	0.9702	0.955478	0.901699	0.950314	0.888805	0.96473	1.00494	0.938958	0.941466	0.942016	0.93087	0.871381	0.988654	1.03396	1.11323	0.909784	1.07356	0.954196	1.02369	0.947694	0.913721	0.95021	0.946712	0.994286	0.957348	0.960589	0.925389	0.942214	1.03131	0.917388	0.960338	1.01886	1.00315	0.9132	0.928039
Aradu.A07	22000001	23000000	22	1.08376	1	1.19047	1.01465	0.857596	1.11164	1.03469	1.02238	1.09284	1.0171	1.02097	0.773123	0.99878	0.973148	1.02642	1.0731	1.00096	0.90159	1.05629	0.998086	1.04494	1.14307	1.03128	1.08789	1.00307	1.1012	0.985101	1.15284	1.04619	1.10945	1.17258	0.987068	1.06296	0.947666	1.0142	1.0816	0.973805	1.03651	1.0676	0.967845	0.988985	1.04605	0.92102	1.09049	1.1241	1.0456
Aradu.A07	23000001	24000000	23	1.00354	1	0.752933	0.758283	0.918587	0.786189	0.813177	0.848285	0.978325	0.850619	0.899473	0.882034	0.865368	0.916395	0.995041	0.86576	0.832115	0.987193	0.882868	0.869465	0.819765	0.805429	0.889444	0.827485	0.819877	0.80783	1.03234	0.75163	0.812877	0.88435	0.918925	0.840469	0.93942	0.796911	0.761342	0.81771	0.802023	0.856003	0.831205	0.819268	0.981019	0.854418	0.78139	0.835366	0.901972	0.90928
Aradu.A07	24000001	25000000	24	0.963793	1	0.939916	1.02846	0.952689	0.90104	1.09769	0.9722	1.02077	0.959663	0.954647	0.891867	1.02217	0.942624	0.975128	1.05944	0.977694	0.930587	0.972512	0.99805	1.00794	0.980007	1.01069	0.911744	1.02625	1.00369	0.947506	0.933935	0.928754	0.966529	1.04077	1.01573	1.00889	0.949754	0.952017	0.926386	0.958635	0.954057	0.934818	1.04	0.969403	0.958118	0.994068	0.950532	0.974373	0.973017
Aradu.A07	25000001	26000000	25	0.969746	1	0.947708	1.05309	0.971874	1.0392	0.9558	0.98201	0.911242	1.00241	1.02898	0.907027	0.998651	0.953354	0.900156	0.885076	0.965772	0.9609	0.971281	0.969224	0.966055	0.991709	0.972912	1.04309	1.0173	0.967228	0.934365	1.02776	0.999661	0.945567	0.955981	0.995012	0.950371	0.985176	0.921754	1.00828	0.932752	0.957737	0.982269	1.02029	0.928519	0.9367	0.947321	1.00019	1.02866	0.961983
Aradu.A07	26000001	27000000	26	1.01347	1	1.22887	0.834968	1.0816	1.05112	0.982217	1.11375	0.844423	1.02498	1.03725	1.00616	1.07729	1.06192	0.969644	1.03193	1.0391	1.01172	1.12044	1.10816	1.12171	1.08358	1.04072	1.13656	1.05074	1.21611	1.05174	1.0946	1.10029	1.13637	1.09396	0.93729	1.06298	1.0326	1.01133	1.03594	1.05373	0.970868	0.996369	1.0713	1.04911	1.06894	1.00677	0.962053	1.06714	1.0705
Aradu.A07	27000001	28000000	27	0.92482	1	0.95738	1.11113	1.00154	0.997726	0.949936	1.01321	0.849019	1.01891	1.06137	0.907368	0.963502	0.94673	0.844389	0.965651	0.990411	0.994784	0.846849	1.07271	0.950639	0.942212	0.931912	1.02455	0.948403	1.1036	0.852957	1.03524	1.0846	0.914204	0.960351	0.880458	0.992714	1.0187	0.922317	0.953447	0.950679	0.876013	0.979227	1.02078	0.864328	1.02723	0.87807	0.955508	0.962531	0.917962
Aradu.A07	28000001	29000000	28	1.00491	1	1.07649	1.09642	1.01975	1.02676	1.00255	1.04495	0.935949	1.06052	1.04156	0.935723	0.99881	0.950912	0.944464	0.972697	1.03617	1.03782	0.997889	1.02964	1.05487	0.989929	1.01773	1.01429	1.05727	1.13057	1.01006	1.09396	1.06717	1.12136	1.00006	1.03977	0.975729	1.04363	0.977378	1.01466	0.999268	0.952789	0.981094	1.09263	0.981055	1.08318	0.957463	0.967768	1.03037	0.993613
Aradu.A07	29000001	30000000	29	1.01473	1	0.773816	0.902851	0.817325	0.875344	0.822096	0.859249	0.836256	0.924268	0.919261	0.795028	0.929166	0.925579	0.892693	0.799489	0.805399	0.91841	0.912809	1.02494	0.894552	0.855296	0.943396	0.806655	0.89855	0.813523	1.0248	0.890285	0.847772	0.906153	0.922749	0.998578	0.779445	0.905255	0.73448	0.909995	0.856504	0.922623	0.801313	0.971975	1.03995	0.850111	0.841651	0.901703	0.961648	0.924891
Aradu.A07	30000001	31000000	30	1.55041	1	1.0476	1.50557	1.44606	1.39149	1.30584	1.40166	1.52388	1.40008	1.33194	1.2722	1.55704	1.17986	1.47483	1.30301	1.54789	0.99073	1.48946	1.04813	1.40143	1.02266	1.50556	1.1331	1.3752	1.3348	1.63653	1.5975	1.14355	1.56257	1.11665	1.2873	0.976062	1.26801	1.0129	1.32165	1.06496	1.50024	1.31996	1.37372	1.54142	1.47191	1.63331	1.27863	1.19719	1.46423
Aradu.A07	31000001	32000000	31	1.61018	1	1.11965	1.82219	1.78156	1.69621	1.63738	1.70716	1.68361	1.68175	1.73557	1.78347	1.71507	1.03933	1.69276	1.70198	1.73022	1.04341	1.75945	1.06025	1.66937	1.08077	1.67284	0.991568	1.68184	1.07339	1.75167	1.70616	1.02411	1.70615	1.02393	1.69275	1.02993	1.02475	0.959691	1.70157	1.00796	1.66267	1.63821	1.01376	1.78738	1.69839	1.63482	1.61865	1.01948	1.781
Aradu.A07	32000001	33000000	32	0.852768	1	0.94373	1.01032	1.0724	0.99325	0.93872	1.00128	1.03854	0.958995	0.950022	1.19904	0.940812	0.899538	1.10611	1.01351	0.954773	1.08915	1.01767	1.04026	1.00591	1.03756	0.956592	1.08576	0.99498	0.851252	0.975309	0.865495	0.92507	0.931605	0.869726	0.970423	1.17279	0.999424	0.971599	0.990565	0.987343	1.01361	1.13552	0.954444	1.02423	0.928881	1.00797	0.987744	0.872027	0.950006
Aradu.A07	33000001	34000000	33	1.09164	1	1.25207	1.21037	1.07691	1.14573	1.13907	1.15445	1.14304	1.10048	1.13321	0.980284	1.12606	1.20469	1.15483	1.17491	1.00143	1.04106	1.07334	1.16441	1.19606	1.03572	1.18457	1.21664	1.06871	1.27696	1.15402	1.28923	1.17177	1.38823	1.16435	1.00263	1.20947	1.10521	1.10063	1.03571	1.19549	1.02869	1.12162	1.12995	1.10238	1.04884	0.999692	1.01665	1.12068	1.0846
Aradu.A07	34000001	35000000	34	0.971436	1	1.02882	1.00423	1.00249	1.00656	1.01536	1.05503	1.04043	1.04699	1.02537	0.954719	1.04707	1.0437	1.05385	1.01151	1.04645	1.00322	1.00542	1.04748	1.02887	1.03042	1.06143	1.00615	1.02714	1.05941	1.0641	1.02334	1.04353	1.08076	1.04357	1.07673	1.02256	1.06887	1.06379	1.03607	1.01432	1.04084	1.00111	1.04489	1.04583	1.03005	0.961872	1.02509	0.994372	1.06709
Aradu.A07	35000001	36000000	35	1.1884	1	0.92213	1.18517	1.17332	1.16608	1.11994	1.13509	1.27489	1.25554	1.26289	1.12976	1.15741	0.97493	1.22922	1.10859	1.19376	0.969826	1.09799	1.02963	1.17192	0.925126	1.19242	0.997677	1.20064	1.00344	1.23029	1.21215	1.00654	1.16499	0.957205	1.13985	1.00061	1.04435	0.837467	1.10055	0.941663	1.17042	1.146	1.0273	1.19388	1.17551	1.2016	1.12364	1.0233	1.22234
Aradu.A07	36000001	37000000	36	0.92437	1	0.908904	0.97326	0.945432	0.960564	0.876157	0.934493	0.94966	0.99067	0.993554	0.937944	0.910146	0.925392	0.943737	0.92177	0.958538	0.955708	0.922743	0.956598	0.9073	0.920948	0.884573	0.965464	0.989904	0.931148	0.952331	0.937655	0.912281	0.903241	0.912143	0.876664	0.910881	0.933937	0.884664	0.906138	0.964619	0.93815	0.941957	0.9944	0.931844	0.911364	0.899192	0.886254	0.936756	0.910401
Aradu.A07	37000001	38000000	37	0.998109	1	0.875029	0.858443	0.94241	0.882561	0.871717	0.910422	0.92372	0.949166	0.923444	0.945056	0.896781	0.855618	0.957283	0.865345	0.917784	0.904088	0.890942	0.871148	0.906678	0.937442	0.879189	0.9124	0.960078	0.858728	0.931925	0.858563	0.899472	0.877417	0.897763	0.913205	0.857596	0.931815	0.872187	0.912303	0.883862	0.908339	0.915043	0.934782	0.940418	0.92591	0.974074	0.898458	0.919988	0.87647
Aradu.A07	38000001	39000000	38	1.94426	1	0.92744	1.83891	1.74484	1.88529	1.66055	1.75335	1.62164	1.94208	1.87329	1.60806	1.80731	1.11281	1.64101	1.55561	1.49827	1.14979	1.72679	1.10873	1.7505	0.902774	1.76276	1.1842	1.67473	0.964005	1.90362	1.63292	1.15038	1.90446	1.06918	1.68986	0.998802	1.12816	0.922555	1.52878	1.0276	1.79416	1.81017	0.970954	1.93743	1.59566	1.57319	1.59441	1.18517	1.79409
Aradu.A07	39000001	40000000	39	1.43397	1	2.82368	2.55979	2.58412	1.74047	2.67599	1.79785	1.68459	1.57411	1.45603	1.62755	1.71016	1.6893	1.88994	2.39336	1.82639	1.71072	2.11878	1.96587	2.40215	1.58537	2.09986	2.45939	1.40483	1.90006	1.52861	2.64256	2.84426	1.30947	1.93512	1.90762	3.3765	2.0134	2.3065	1.83048	3.09838	1.96174	1.86216	1.69903	1.59841	1.70334	1.47981	1.97498	1.54416	1.91526
Aradu.A07	40000001	41000000	40	1.03633	1	0.96711	1.03702	0.956874	0.9662	0.939816	0.947571	1.04716	0.958812	0.942709	0.912121	1.06647	0.958159	1.09231	0.900548	0.954778	0.973006	0.996355	0.972649	0.991601	1.10129	1.07462	0.940282	0.989828	0.942251	1.04715	0.957686	0.939373	1.1585	0.953965	1.00271	0.869033	0.955372	0.935453	1.07854	0.988436	1.04775	0.945678	0.990852	1.00157	0.977959	0.903411	0.964786	0.99873	0.9705
Aradu.A07	41000001	42000000	41	0.920271	1	1.01971	0.985696	0.967613	0.965904	0.924564	0.994825	0.846021	0.967569	0.96516	0.910501	0.853822	0.856604	0.880815	0.919748	0.933649	1.06821	0.958169	1.05929	0.967746	1.00799	0.881251	1.02482	0.921566	0.948377	0.925954	0.977891	0.982622	0.921907	0.8936	0.925829	0.908738	0.957589	0.952294	0.978366	0.951886	0.890266	0.965293	0.944911	0.89363	0.944675	0.903395	0.966457	0.928521	0.863385
Aradu.A07	42000001	43000000	42	1.11005	1	0.932131	0.756708	0.951311	0.758721	0.758118	0.894425	1.09039	0.766966	0.823292	0.962291	0.865237	0.920433	1.16099	0.769694	0.859269	0.979815	0.85503	0.871832	0.926445	0.779728	0.88081	0.746328	0.948818	0.902392	1.14396	0.841205	0.755395	0.851663	0.896333	0.763948	0.761525	0.833218	0.789407	0.797623	0.830564	0.81219	0.760166	0.9051	1.03758	0.859037	0.878666	0.729969	0.919411	0.880745
Aradu.A07	43000001	44000000	43	1.15573	1	1.02217	0.955864	0.967542	0.99409	0.989599	1.03851	1.09126	1.00845	1.00124	0.918091	1.15117	1.08956	1.07523	0.956675	0.982815	0.996634	1.09429	1.03992	0.932088	0.985474	1.12975	0.997528	1.03666	0.980375	1.18048	1.02743	1.02052	1.16053	1.07267	1.02854	0.981035	0.99546	0.97059	1.00355	1.01202	1.05768	0.926073	1.02766	1.21922	0.970797	0.998507	0.99636	1.15266	1.13791
Aradu.A07	44000001	45000000	44	1.25513	1	1.00545	1.16017	1.18232	1.08891	1.03976	1.15834	1.36077	1.11288	1.13044	1.06945	1.21954	1.00287	1.38103	1.0683	1.12965	0.9017	1.28489	0.939645	1.16525	1.0343	1.22704	0.891296	1.13655	0.937467	1.32113	1.1493	0.891081	1.21221	1.07562	1.20516	0.856961	0.937027	0.850486	1.18246	0.875203	1.1545	0.982331	0.9248	1.31999	1.18626	1.06041	1.12656	0.984552	1.25257
Aradu.A07	45000001	46000000	45	1.01771	1	0.888963	1.05923	1.04008	1.05119	1.03815	1.0537	0.980163	1.07184	1.10598	1.00693	0.90892	0.889162	1.01485	0.948868	0.908682	1.11826	0.885716	1.10392	1.0516	0.880667	0.983844	0.990803	1.10494	0.978235	1.01352	1.05376	1.01271	0.998276	0.844731	0.978147	1.00785	0.984491	0.899535	0.945284	0.963933	0.877415	1.04929	0.885092	1.11358	0.927792	0.945362	0.975198	0.921735	0.926308
Aradu.A07	46000001	47000000	46	1.11056	1	0.999451	1.13307	0.91525	1.05623	0.951734	1.09329	1.03231	1.12283	1.13801	0.909404	1.00412	1.08132	1.09915	0.985778	1.031	1.01032	0.944494	1.22384	1.17191	0.990153	1.00798	1.04442	1.12617	1.09462	1.13423	1.06493	1.09738	1.11553	1.12487	0.985189	1.04902	1.07343	0.998789	1.02907	1.00298	0.968757	0.9443	1.01706	1.12825	1.08637	0.970773	0.981933	1.15167	1.1022
Aradu.A07	47000001	48000000	47	0.955359	1	1.29587	1.19677	1.13356	1.15946	1.04601	1.1795	1.1492	1.19268	1.12966	1.08197	1.14408	1.09212	1.03386	1.07642	1.09425	1.127	1.08663	1.12305	1.16046	1.25709	1.10127	1.10467	1.06818	1.31602	1.05306	1.2319	1.15965	1.20971	1.07023	1.08848	1.11241	1.17059	1.17636	1.11324	1.06863	1.03196	1.13821	1.35507	1.06413	1.23366	1.19616	1.04712	1.11394	1.11007
Aradu.A07	48000001	49000000	48	1.12697	1	1.16486	1.40492	1.19643	1.23728	1.10725	1.1802	0.999383	1.38351	1.31717	1.07634	1.07949	1.01828	1.0003	1.05191	1.14554	1.19772	1.05305	1.19866	1.24061	0.955086	1.01521	1.24334	1.08817	1.44088	1.12883	1.39014	1.20081	1.2745	1.02079	0.928798	1.03603	1.31444	1.07613	0.984992	1.10801	1.07809	1.21442	1.1831	1.14882	1.17088	1.10358	0.896819	1.06382	1.04616
Aradu.A07	49000001	50000000	49	1.04421	1	1.08948	1.19777	1.03008	1.09839	1.07711	1.08008	1.10068	1.08188	1.0868	1.03439	1.15187	1.06448	1.17191	1.03159	1.1243	1.06428	1.11893	1.10901	1.13754	1.13715	1.11762	1.11475	1.07019	1.1826	1.18206	1.15674	1.09325	1.11093	1.12652	1.03997	1.05146	1.09153	1.02637	1.04249	1.08887	1.02698	1.04054	1.13288	1.1401	1.07103	1.04821	1.02544	1.05144	1.09722
Aradu.A07	50000001	51000000	50	1.09104	1	1.03666	1.04777	0.975394	1.05083	0.982958	1.08046	1.07718	1.04869	1.06098	0.992482	1.12694	1.08681	1.05863	0.944225	1.01859	1.02742	1.05874	1.05965	1.06558	1.02263	1.15207	1.03289	1.0723	1.21884	1.13853	1.13028	0.950135	1.09532	1.06773	1.04869	0.968716	1.08111	0.944654	1.00193	0.999467	1.06085	0.978652	1.09211	1.08485	1.0982	1.03835	0.995293	1.12822	1.07427
Aradu.A07	51000001	52000000	51	1.05046	1	0.62043	0.795893	0.823731	0.833831	0.723403	0.810871	0.801896	0.89612	0.957105	0.791247	0.820814	0.845706	0.884121	0.679438	0.71782	0.94103	0.798079	0.954353	0.769432	0.677932	0.853683	0.7539	0.931833	0.779251	1.02158	0.7887	0.752527	0.783704	0.828399	0.885681	0.710564	0.864806	0.64147	0.735944	0.779446	0.787513	0.727669	0.857704	1.06273	0.778315	0.712439	0.757414	0.878087	0.860987
Aradu.A07	52000001	53000000	52	0.991844	1	1.02587	1.02529	0.95433	1.0068	1.09276	1.04176	0.977238	0.934103	0.938563	0.863723	1.10355	1.00066	0.971142	1.07042	1.09301	0.884688	1.0736	1.06386	1.03601	1.24098	1.0753	0.985148	1.04166	1.12001	1.02975	1.04867	0.975447	1.07889	0.954398	1.05906	0.980703	1.00592	1.07562	1.18642	0.987542	1.14357	0.893772	1.11459	0.965016	1.04282	1.12501	1.21528	1.07413	1.0563
Aradu.A07	53000001	54000000	53	0.968029	1	0.929479	0.817701	0.835226	0.803346	0.783086	0.876243	0.985942	0.826028	0.890611	0.785517	0.909633	0.981615	0.9717	0.798942	0.858913	0.899123	0.889629	0.947312	0.880267	0.860581	0.886392	0.902986	0.92479	0.951834	1.02829	0.837921	0.926538	0.973396	1.05162	0.892881	0.871436	0.911783	0.850727	0.861973	0.842518	0.887235	0.801287	0.916006	1.002	0.879782	0.815053	0.84189	1.02369	0.938159
Aradu.A07	54000001	55000000	54	1.01213	1	0.961937	0.963572	0.939262	0.941691	0.936002	1.01627	0.99415	0.947955	0.913511	0.971474	0.961611	0.959999	0.989512	0.923259	0.939691	0.96331	0.954754	1.02897	0.98478	1.01386	0.935645	0.946753	0.992272	0.981049	0.988961	0.937919	0.899545	1.00818	0.972788	0.943669	0.947376	0.924444	0.995877	0.98999	0.968647	1.01479	0.942809	0.986322	0.99709	1.01623	0.995554	0.988745	0.996225	0.972515
Aradu.A07	55000001	56000000	55	1.23496	1	0.727575	1.03694	0.972163	0.963212	0.821998	0.829131	0.933662	1.11641	1.16071	0.783762	0.764242	0.919796	0.911151	0.770985	0.762511	1.09007	0.92097	0.894746	0.815044	0.791939	0.950162	1.01374	0.824208	0.782982	1.04916	0.813767	1.11272	0.946767	0.976792	0.838466	0.918193	0.969003	0.76257	0.808106	0.786269	0.882819	0.887259	0.791865	1.01306	0.823179	0.721663	0.881428	0.958917	0.950413
Aradu.A07	56000001	57000000	56	0.986794	1	0.963238	1.04935	0.924243	0.931967	0.953268	0.95889	0.993154	0.967457	0.984534	0.934483	0.965025	0.963786	0.982657	0.937079	1.01497	0.96088	0.978547	1.06107	1.10329	1.00856	0.971636	0.943034	1.00056	0.976681	0.973	0.973123	1.02337	0.971963	0.933609	0.981396	0.946493	0.974334	0.933464	1.00453	0.926772	0.961781	0.928352	1.00304	0.958326	1.01252	0.992445	0.974078	0.953148	0.958596
Aradu.A07	57000001	58000000	57	0.914873	1	0.962617	1.06679	0.967417	0.965777	0.8895	0.927652	0.967706	0.976262	1.02199	0.953601	0.939509	0.968307	0.962734	0.861809	0.881693	0.994434	0.940386	0.996278	0.965388	0.97861	0.975313	1.05024	1.03042	0.926299	0.958824	0.955796	1.02907	0.920114	0.921415	1.04	0.932504	0.968378	0.874946	0.957563	0.888084	0.930506	0.953267	0.929108	0.980695	0.903052	0.913298	0.934086	1.01098	0.911099
Aradu.A07	58000001	59000000	58	1.02053	1	1.05724	1.04721	1.0619	1.00503	0.98105	1.00532	1.0833	1.04741	1.04616	1.07327	1.06863	0.99705	1.02438	0.976275	1.04182	1.07872	1.05336	1.03281	0.93485	1.00577	1.04466	1.06626	1.06819	1.13201	1.06155	1.07948	1.05703	1.00409	1.04768	0.981433	0.967022	1.07305	1.07972	0.946853	1.05274	1.02693	1.0623	1.06192	1.04671	1.04866	1.03684	0.97217	1.01797	1.05055
Aradu.A07	59000001	60000000	59	1.03466	1	1.2675	1.25083	1.06115	1.36738	1.11628	1.19361	1.10198	1.25208	1.26114	1.1287	1.21399	1.11662	1.05566	1.13377	1.24857	1.08878	1.19136	1.16825	1.13984	1.23473	1.07895	1.38205	1.1752	1.38492	1.10018	1.31112	1.27535	1.1654	1.10131	1.14138	1.11421	1.27444	1.27049	1.16769	1.11296	1.22734	1.42093	1.2148	1.06894	1.24062	1.2457	1.15582	1.20001	1.1637
Aradu.A07	60000001	61000000	60	0.914057	1	0.983797	1.01984	1.07743	0.984786	0.957319	0.974303	0.930243	0.969688	0.943675	1.09938	0.871924	0.854104	0.920478	0.964334	0.936504	1.00956	0.874624	0.980615	0.949052	0.929938	0.834283	0.976599	0.95816	0.998479	0.941697	0.978517	0.996864	0.889529	0.859731	0.870865	0.919818	1.02894	1.00131	0.92054	1.06648	0.908239	0.934356	0.93865	0.955698	0.943743	0.91725	0.882663	0.895001	0.835774
Aradu.A07	61000001	62000000	61	1.00941	1	0.849146	0.919581	0.886927	0.903677	0.872933	0.901946	0.842109	0.910844	0.968643	0.810666	0.859774	0.886108	0.883132	0.867552	0.871615	1.00345	0.912139	0.928176	0.93979	0.910029	0.90569	1.01011	0.849997	0.925219	0.924724	0.906956	0.97654	0.953349	0.973064	0.957871	0.956452	0.866459	0.85623	0.921615	0.843498	0.933275	0.890178	0.90904	0.953441	0.952053	0.905408	0.991374	1.0381	0.954611
Aradu.A07	62000001	63000000	62	0.988788	1	1.12598	1.01452	1.08817	1.0233	1.07786	1.0701	1.08792	1.021	1.03845	1.00655	1.03804	1.03111	1.1039	1.04725	1.03873	1.04753	0.990789	1.09447	1.04164	1.02704	1.02095	1.04437	1.03207	1.05709	1.0256	1.07143	0.972013	1.08232	1.00252	0.941958	1.06516	0.996524	1.07109	1.02676	1.09266	0.953488	0.997446	1.04969	1.00753	1.03482	1.00606	1.01984	1.03088	0.990648
Aradu.A07	63000001	64000000	63	0.965155	1	0.995037	0.931886	0.944277	1.01439	1.01414	1.0478	1.01049	1.04422	1.04918	0.913561	0.94269	0.908042	0.979751	1.03069	0.954197	0.957378	0.930418	1.04306	0.913887	0.96086	0.912237	0.981065	1.06245	0.952188	0.936877	0.947938	0.93188	0.98527	0.941482	0.868674	0.987099	0.929137	1.00617	0.907816	1.02228	0.910834	1.03468	0.959815	0.936275	0.944882	0.917971	0.923302	0.929687	0.915276
Aradu.A07	64000001	65000000	64	1.5818	1	1.24665	0.926822	1.2907	1.03038	1.19096	1.08491	1.16781	1.07376	0.978798	1.17884	1.04318	1.04255	1.1732	1.22184	1.14555	1.38688	1.47273	1.11961	1.15356	0.965535	1.10382	1.23728	1.11251	1.1692	1.21233	1.25557	1.13059	0.932409	1.33137	1.2949	1.55428	1.11524	1.3356	1.15513	1.55553	1.32864	1.23115	1.11069	1.42476	1.19799	1.28359	1.13313	1.122	1.29266
Aradu.A07	65000001	66000000	65	0.97729	1	0.851416	0.92357	0.945546	0.976251	0.96436	0.928587	0.908103	0.989191	0.97784	0.931898	0.910647	0.910974	0.935698	0.963601	0.969207	0.976267	0.969378	0.926745	0.823577	0.986598	0.9207	1.07621	0.967223	0.908274	0.922486	0.870098	0.926713	0.876214	0.949491	0.903051	0.973579	0.926635	0.993997	0.955315	0.971235	0.934161	1.08195	0.917387	0.92277	0.963985	1.00266	0.978358	0.929934	0.893342
Aradu.A07	66000001	67000000	66	0.982738	1	0.960101	0.964731	0.922702	1.00415	1.02904	1.01017	0.94147	1.04665	0.997623	0.965064	0.959182	0.901666	0.938519	1.0246	1.0452	1.02624	0.997448	0.985415	0.96389	1.05946	0.948225	1.09412	1.03386	1.02098	0.952229	0.917788	0.976465	0.967161	1.00123	1.00289	0.931862	0.999813	0.98076	1.01179	0.979694	1.0038	1.13789	0.998052	0.936203	1.01431	1.09316	1.02499	0.996873	0.940948
Aradu.A07	67000001	68000000	67	1.06292	1	0.952945	0.974527	0.924363	1.00131	0.985343	0.998193	1.16401	1.01048	0.977755	1.02336	1.06976	0.970472	1.1881	0.972896	1.04886	0.987074	1.02636	0.991323	1.03977	1.11046	0.996599	0.9807	0.997534	0.982458	1.10731	1.00976	0.961636	0.992913	1.03032	0.957529	0.997409	0.932261	0.99999	1.00516	0.974407	1.11617	1.02683	1.09239	1.07665	1.08465	1.09987	1.06226	1.04867	1.05274
Aradu.A07	68000001	69000000	68	1.00834	1	1.01756	0.965693	0.981987	1.06046	0.958605	1.00693	1.02273	0.980856	0.991093	1.03575	1.01383	1.01905	0.953052	0.995973	1.01673	1.009	1.04999	0.986557	1.00347	1.05645	1.03121	1.01775	1.0101	1.02162	0.97903	0.961146	1.03596	1.08638	1.08856	0.943441	0.984706	1.03202	1.014	1.01717	0.950066	0.997996	0.983658	1.03786	1.02113	1.05547	1.0075	1.01953	1.05567	1.02417
Aradu.A07	69000001	70000000	69	1.0272	1	1.22251	1.1991	1.01186	1.10053	1.09167	1.15593	1.02391	1.09498	1.14856	0.936776	1.03183	1.03606	0.932634	1.10537	1.10948	0.994097	1.02564	1.19509	1.21788	1.17418	1.00283	1.12458	1.12023	1.12982	1.01212	1.18692	1.16883	1.16495	1.02591	1.0619	1.05329	1.13806	1.07174	1.09452	1.1004	1.03694	1.08817	1.0174	0.991692	1.05449	1.00924	1.10081	1.10868	1.05659
Aradu.A07	70000001	71000000	70	1.04117	1	1.18626	1.0162	1.03137	1.02406	1.16246	1.13946	1.16122	1.02947	1.01606	1.09173	1.13613	1.08246	1.05998	1.16047	1.21023	1.06131	1.07518	1.0153	1.06707	1.15843	1.05153	0.990096	1.09559	1.01407	1.09203	1.04735	0.973494	1.06331	1.08042	1.08319	1.01484	1.02716	1.2117	1.07998	1.14054	1.1316	1.06408	1.10354	0.994811	1.14763	1.07957	1.13709	1.10047	1.21755
Aradu.A07	71000001	72000000	71	1.02302	1	1.14952	1.07489	1.00068	1.13814	1.17611	1.10478	1.234	1.0947	1.0959	1.1541	1.13305	1.10943	1.11338	1.15472	1.14104	1.04472	1.04743	1.08859	1.12978	1.10093	1.19958	1.06583	1.1235	0.974898	1.06926	0.996775	0.951126	1.065	1.04853	1.14779	1.12122	1.14178	1.24478	1.01863	1.12593	1.11656	1.21349	1.05809	1.08145	1.0847	1.17933	1.10651	0.987333	1.12106
Aradu.A07	72000001	73000000	72	0.964805	1	0.961985	0.85545	0.851785	0.951985	0.982101	0.97508	0.948742	0.979919	0.9501	0.879438	0.988525	0.935171	0.872669	0.916873	0.986556	0.937893	0.900056	0.9513	0.876426	1.03894	0.912787	0.919691	0.886723	0.924297	0.917319	0.915203	0.90257	0.987296	0.988652	0.967816	0.967975	0.968388	0.954118	0.961684	0.905719	0.96458	1.00816	0.969346	0.921904	1.04678	0.992139	1.065	0.904377	0.925028
Aradu.A07	73000001	74000000	73	0.975371	1	0.923696	0.827183	0.845756	0.898954	0.974295	0.955925	0.901284	0.916206	0.921079	0.927783	0.855216	0.799374	0.865094	0.899951	0.924986	0.925195	0.795332	0.892745	0.876762	1.01312	0.785831	0.891653	0.967946	0.910894	0.872666	0.807027	0.850857	0.866734	0.891225	0.87827	0.906305	0.894153	0.978666	0.909929	0.925274	0.880436	1.04071	0.868918	0.848134	0.944167	0.921759	0.959908	0.881248	0.796084
Aradu.A07	74000001	75000000	74	0.949921	1	0.927718	0.914217	0.905128	0.882774	0.984339	0.90952	0.994557	0.908753	0.919732	0.954185	0.849496	0.861122	0.927909	0.947427	0.981373	0.954031	0.891438	0.903825	0.949439	0.913239	0.924635	0.880761	0.894726	0.903867	0.889421	0.840084	0.912381	0.941873	0.907634	0.916643	0.942157	0.919731	0.966483	0.955086	0.86899	0.902998	0.910907	0.884643	0.910138	0.961474	0.897161	0.952798	0.899558	0.90538
Aradu.A07	75000001	76000000	75	0.972966	1	0.913731	0.930132	1.05588	0.903919	0.90062	0.933614	1.0128	0.966798	0.889554	1.08561	0.986267	0.891494	1.04699	0.94225	0.957301	0.987797	0.923865	0.93643	0.903902	0.973597	0.853792	0.9703	0.928112	0.94136	0.944283	0.919033	1.00329	0.929783	0.984731	0.957234	0.93307	0.939967	0.978539	0.961336	0.885593	0.925592	0.92698	0.994774	0.953505	0.982808	0.991349	0.932948	0.880161	0.937995
Aradu.A07	76000001	77000000	76	0.991507	1	0.989732	0.922596	0.946738	1.0065	0.949072	0.96824	0.916604	0.976793	0.974324	0.943439	0.99434	0.986807	0.955476	0.974501	1.00234	0.971637	0.954203	0.95986	0.968385	1.04811	0.993251	0.991953	1.02749	0.995808	0.96358	0.954385	0.967648	0.952183	1.00836	1.0118	0.962602	0.974861	1.02888	1.02987	0.989102	0.948836	1.02349	0.983783	0.957758	0.980022	1.00003	1.0388	0.95381	0.963611
Aradu.A07	77000001	78000000	77	0.954755	1	0.955883	0.911874	0.947835	0.957985	0.979454	0.943758	1.00565	0.978755	1.00058	0.992573	0.959681	0.940872	0.989896	0.97306	0.99511	0.955591	0.98559	0.942824	0.968047	1.00656	0.954591	0.982549	0.998862	0.927332	0.967053	0.924702	0.963536	0.992473	0.944581	0.929879	0.997886	0.989137	0.996888	0.956822	0.976409	0.985023	0.992852	0.944812	0.935145	0.962308	0.996207	0.98055	0.984003	0.975815
Aradu.A07	78000001	79000000	78	0.948145	1	0.787211	0.750932	0.865611	0.843684	0.94119	0.899315	0.847418	0.907514	0.854457	0.928614	0.966911	0.842924	0.886996	0.890801	0.883989	0.953073	0.950704	0.854828	0.807867	0.946859	0.895744	0.851967	0.887462	0.782306	0.907083	0.761072	0.813552	0.821938	0.865881	0.902246	0.867156	0.776564	0.909482	0.96205	0.878724	1.02498	0.922369	0.873719	0.905185	0.876201	0.96923	0.994594	0.921929	0.81786
Aradu.A07	79000001	79126724	79	0.706502	1	1.24135	0.925997	0.643482	0.827358	0.827534	0.832426	0.82467	0.754023	0.780157	0.682867	0.733473	0.959892	0.759521	0.737819	0.843386	0.838587	0.907117	0.98102	0.672202	1.03053	1.04558	1.05993	1.00518	1.0846	0.673216	0.802631	1.04654	0.9046	1.10166	0.766789	1.0375	0.965444	0.971993	0.659999	0.998405	0.697526	0.895412	0.996856	0.733859	0.983837	0.633074	0.842904	0.981565	0.898996
Aradu.A08	1	1000000	1e-06	1.01333	1	0.803769	0.679988	0.808576	0.739916	0.828422	0.829151	0.827176	0.835528	0.829154	0.823419	0.772208	0.821977	0.780497	0.819583	0.796306	0.830523	0.823207	0.817751	0.767723	0.856826	0.839371	0.775063	0.868564	0.768814	0.87669	0.743876	0.751379	0.822764	0.851473	0.85777	0.821441	0.764304	0.814842	0.811262	0.80701	0.870492	0.844475	0.800775	0.897755	0.867991	0.86573	0.872327	0.647369	0.770576
Aradu.A08	1000001	2000000	1	1.07557	1	0.920348	0.802723	0.89414	0.820769	0.858299	0.916533	1.04451	0.903015	0.943036	0.910099	0.934462	0.948435	1.04991	0.83162	0.975004	0.975647	0.965766	0.887128	0.905194	0.916708	0.931817	0.847318	0.956643	0.893007	1.06251	0.822294	0.865611	0.973484	1.04257	0.975203	0.909304	0.916733	0.909852	0.942439	0.885009	0.906854	0.87666	0.943411	1.04592	0.904339	0.903301	0.887116	0.653693	0.968257
Aradu.A08	2000001	3000000	2	0.97458	1	0.779962	0.710388	0.939319	0.810101	0.880102	0.808825	0.95141	0.907722	0.886798	0.99435	0.89525	0.854229	0.966421	0.866874	0.785993	1.00194	0.850443	0.856484	0.822107	0.867405	0.83322	0.810532	0.887599	0.806957	1.03697	0.771722	0.751754	0.842593	0.804734	0.857495	0.856521	0.788795	0.863146	0.856807	0.831381	0.911435	0.898242	0.845384	0.93912	0.868122	0.855838	0.890554	0.545087	0.779368
Aradu.A08	3000001	4000000	3	1.02373	1	1.13021	1.21431	1.07467	1.15055	1.09715	1.06011	1.05128	1.12735	1.1925	1.0817	1.05986	1.06979	1.01879	1.04307	1.06366	1.06042	1.07541	1.06915	1.13694	1.10562	1.12504	1.01873	0.977665	1.19226	1.00191	1.12535	1.14029	1.28604	1.03227	1.06048	1.02673	1.15439	1.00995	0.993166	1.02086	0.983482	1.09016	0.988835	1.04079	1.10527	1.00758	1.02066	0.737342	1.03794
Aradu.A08	4000001	5000000	4	1.01241	1	0.954375	0.976264	1.05111	0.982208	1.0933	1.11828	0.96341	1.02658	1.05386	1.10869	1.04773	0.957744	1.02638	1.04997	1.01392	1.03206	0.955151	1.06983	1.05834	1.04334	0.946679	0.986948	1.04757	1.03954	0.981924	1.03367	0.951045	1.06636	0.953864	1.02363	1.01437	1.0058	1.13255	0.999287	1.05151	1.00428	1.06957	1.04306	1.03554	1.0348	1.09242	1.01397	0.544628	1.00875
Aradu.A08	5000001	6000000	5	1.0515	1	0.89522	0.976199	1.01696	0.976674	0.991904	0.915921	0.953654	1.08652	0.972357	1.01408	0.996055	0.95639	1.00945	0.923835	0.932649	1.06446	0.949492	0.958115	0.929655	0.931506	1.02026	0.937716	0.961074	0.882662	0.981124	0.899737	0.960859	0.906227	1.00905	0.963256	0.951428	0.959135	0.96427	0.876576	0.973948	0.99934	1.02015	0.953902	0.962674	0.938196	0.97457	1.00826	0.670915	0.916117
Aradu.A08	6000001	7000000	6	1.01532	1	0.920747	0.878376	0.907049	0.970246	1.00903	0.953075	0.979997	0.972743	0.922055	1.01737	0.958519	0.877622	0.95915	1.02301	1.05826	0.983825	0.960036	0.904392	0.928102	1.06243	0.933335	0.93655	0.902855	0.869176	0.994908	0.900223	0.878123	0.965471	0.991819	0.971803	0.942567	0.936797	1.0336	1.05845	0.932321	1.05977	1.01013	0.99859	0.967064	1.01515	0.98674	1.05617	0.508835	0.950104
Aradu.A08	7000001	8000000	7	0.823928	1	0.912115	0.903071	0.944659	0.942822	1.03983	0.96849	0.765533	1.03752	0.967565	0.926587	0.897243	0.796659	0.771223	1.01249	0.86213	0.924962	0.903163	0.921974	0.926905	0.942134	0.931147	0.92026	0.989111	0.806358	0.840112	0.824218	0.926798	0.872644	0.876338	1.0251	0.939762	0.96331	0.975366	0.950693	0.95539	0.87612	1.00297	0.808145	0.86677	0.887864	0.82849	0.992997	0.546681	0.870102
Aradu.A08	8000001	9000000	8	0.989183	1	1.06215	0.901034	0.956533	1.00331	1.06971	1.00757	1.02139	1.00419	1.00954	0.986826	0.899304	0.859749	0.985849	0.981368	0.976579	0.97048	0.9269	0.958008	0.914012	1.02206	0.885189	1.06212	0.990268	1.05163	0.966227	1.01836	0.971355	1.09572	0.944804	0.987436	1.04594	0.909044	1.02091	0.929158	0.940587	0.925114	1.00554	0.881368	0.964317	0.980639	0.958729	1.00574	0.597962	0.983146
Aradu.A08	9000001	10000000	9	1.00665	1	0.929498	1.06048	0.987912	1.02131	0.942497	0.979002	1.09625	1.05688	1.05959	0.927944	1.00354	1.06259	0.978778	1.02959	1.02541	0.92563	0.998587	1.07613	1.03374	0.822288	1.06625	0.9995	0.999226	1.10298	1.05663	1.02126	0.993058	1.00266	1.00203	1.0489	0.943897	1.00294	0.888442	0.95348	0.954702	0.969874	0.939238	1.02171	1.03997	1.02777	0.864525	0.922273	0.746685	1.02675
Aradu.A08	10000001	11000000	10	1.01057	1	0.999466	0.895328	0.870576	0.918819	0.925093	0.959458	0.964853	0.969143	0.947833	0.916378	0.963618	0.964364	0.96467	1.00109	1.01523	0.893601	0.957876	0.884731	0.979852	1.02764	0.995563	0.955314	0.876989	0.927602	0.939624	0.908791	0.96649	0.935151	1.06088	1.00492	0.984557	0.917608	0.972985	1.03192	0.904861	1.02632	0.955869	0.980182	0.933632	1.05361	0.973603	1.05604	0.982957	0.933686
Aradu.A08	11000001	12000000	11	0.964927	1	0.867336	0.821379	0.871969	0.895062	0.944931	0.941541	0.865868	0.953122	0.98246	0.884417	0.92662	0.876134	0.8469	0.953192	0.917111	0.977496	0.895535	0.927991	0.873378	0.929099	0.9055	0.915926	0.925704	0.792798	0.892322	0.871729	0.909125	0.86692	0.9638	0.901007	0.937266	0.921815	0.879837	0.862118	0.85808	0.941845	0.933626	0.879648	0.856019	0.919248	0.907497	0.94604	1.17584	0.86858
Aradu.A08	12000001	13000000	12	1.02379	1	1.17172	0.980464	1.00242	0.939997	0.989358	0.998853	1.07843	0.945543	0.965073	0.906584	1.10137	1.03683	1.04668	0.977086	1.09547	0.969029	1.11609	0.951162	1.01654	1.06565	1.07445	0.989965	0.949028	1.09979	1.0269	0.986573	0.963664	1.08829	1.11456	1.02067	1.03878	0.953357	1.10025	1.14175	0.969323	1.05255	0.934392	1.00978	0.953939	1.09528	0.961975	1.04532	1.31014	1.04558
Aradu.A08	13000001	14000000	13	1.02263	1	1.03626	0.935064	0.889464	0.962167	1.00355	0.978104	0.949416	0.976975	0.952737	0.901654	1.05045	0.976372	0.956232	1.06367	1.06671	0.913952	0.99749	0.924115	0.98267	1.16539	1.01407	0.962167	0.925114	0.903526	0.935105	0.892936	0.928087	1.00933	1.08239	0.992986	0.972682	0.896315	1.03516	1.0448	0.929721	1.05854	0.990113	0.977991	0.949339	1.03623	0.99408	1.06833	1.40717	1.04267
Aradu.A08	14000001	15000000	14	1.01407	1	1.04334	0.874838	0.912796	0.999924	1.00302	0.996231	0.927562	0.97872	1.02208	0.957066	0.985683	0.883631	0.879383	1.02819	1.0489	1.00111	0.979373	0.938139	1.04541	1.02036	0.961251	1.01012	0.974322	0.982524	0.895279	0.977526	0.97043	0.954865	1.02691	1.05722	1.02795	0.932213	1.0408	1.00595	0.940389	1.01789	1.08322	1.01984	0.91715	1.01371	1.04927	0.973132	1.41008	0.997119
Aradu.A08	15000001	16000000	15	0.895197	1	0.674026	0.716841	0.733532	0.781408	0.861489	0.763059	0.792177	0.904779	0.85263	0.755218	0.744959	0.719111	0.783854	0.814706	0.79241	0.83103	0.746574	0.852484	0.691717	0.806321	0.731476	0.776037	0.766855	0.678941	0.777538	0.667648	0.73926	0.685017	0.766156	0.852386	0.848947	0.740826	0.843619	0.830025	0.755093	0.857693	0.83057	0.756924	0.790292	0.82643	0.808124	0.892972	1.02685	0.74546
Aradu.A08	16000001	17000000	16	1.05291	1	0.858211	0.782342	0.95515	0.878701	0.967611	0.8719	1.00897	0.944233	0.885022	1.07261	0.914649	0.946428	1.00849	0.948141	0.948876	1.07917	0.964418	0.849756	0.868343	0.926387	0.932074	0.939273	0.952216	0.754162	1.02487	0.806086	0.880693	0.932433	0.990134	0.975373	0.905913	0.88301	0.959226	0.901886	0.945029	1.00946	0.920883	0.989899	1.01187	1.00949	1.09287	0.890679	1.24593	0.972533
Aradu.A08	17000001	18000000	17	1.00988	1	0.907438	0.805378	0.873795	0.849649	0.993017	0.953482	0.879297	0.897987	0.921557	0.896241	0.885207	0.906264	0.857193	0.928795	0.942346	0.960055	0.919559	0.913781	0.896253	0.902054	0.868393	0.840062	0.895586	0.891031	0.879886	0.886627	0.837719	1.02009	0.939696	0.922961	0.929054	0.874317	0.9839	0.920189	0.935265	0.887054	0.896551	0.918256	0.886426	0.952196	0.90976	0.889319	1.25709	0.943152
Aradu.A08	18000001	19000000	18	0.939254	1	0.888571	0.939617	0.90565	1.00342	0.93778	0.935448	0.933516	0.997396	1.02187	0.936794	0.894326	0.856999	0.958593	0.984042	0.998444	0.936921	0.899296	0.927607	0.923758	1.02886	0.875541	0.95923	0.944724	0.807145	0.936196	0.85088	0.98663	0.942565	0.933152	0.988118	0.948246	0.967555	0.922319	0.965308	0.920224	0.918923	0.997116	0.9291	0.907785	0.951062	0.87942	0.95884	1.19854	0.893306
Aradu.A08	19000001	20000000	19	1.0051	1	1.03686	1.215	1.12391	0.769146	1.10651	1.08493	1.00786	1.12646	1.0528	0.953102	1.1822	1.02822	0.670272	1.03756	0.997963	1.0274	1.1272	1.15243	1.10511	1.12385	1.13847	1.05269	1.04508	0.983653	1.1073	1.12099	1.09275	1.21197	1.0839	1.10492	1.0813	1.06646	1.00168	1.1428	1.10992	1.08332	1.03921	1.11765	1.01126	1.02651	0.841555	1.09866	1.1358	1.0802
Aradu.A08	20000001	21000000	20	1.07384	1	0.81811	0.919938	0.851612	0.682264	0.759495	0.763004	1.03429	0.870213	0.86138	0.836721	1.03921	1.04884	0.760474	0.792569	0.799139	0.859644	1.1012	0.804009	0.795645	0.944253	1.09652	0.892747	0.8485	0.883681	1.02484	0.811742	0.870148	0.852225	1.12016	0.930479	0.746843	0.859026	0.813233	1.0173	0.771324	0.977016	0.833722	0.923216	1.06617	0.809024	0.732329	0.929674	1.118	1.1072
Aradu.A08	21000001	22000000	21	0.95432	1	1.3397	1.25343	1.19938	1.03034	1.11788	1.10942	1.11553	1.09347	1.16013	1.04955	1.14514	1.15074	0.940273	1.12864	0.954295	1.09866	1.08921	1.15566	1.18048	1.05477	1.10723	1.20059	1.05615	1.2597	1.06964	1.13013	1.19924	1.09498	1.14743	1.0468	1.06936	1.1341	1.06761	1.10784	1.06937	1.03481	1.06508	1.0721	1.07804	1.08253	0.854857	0.960247	1.08347	1.1476
Aradu.A08	22000001	23000000	22	1.01381	1	1.0822	1.07261	1.10433	1.05726	1.10487	1.08293	1.10143	1.13141	1.05777	1.00306	1.12783	1.10928	1.02684	1.12233	1.11165	1.03731	1.13333	1.04592	1.03123	1.14897	1.12191	1.18492	1.11745	1.16302	0.990055	1.19055	1.21017	1.19064	1.15952	0.994682	1.04186	1.07348	1.06666	1.05355	1.02121	1.14777	1.01542	1.083	1.04158	1.10757	1.07255	1.03002	1.18012	1.1642
Aradu.A08	23000001	24000000	23	1.02071	1	1.19121	1.17964	1.05234	1.13492	1.14084	1.11371	1.11965	1.0323	1.10845	1.12226	1.13647	1.08162	1.13397	1.17485	1.21651	0.953399	1.13281	1.21521	1.2605	1.32637	1.13369	1.08452	1.12691	1.20835	1.05248	1.11976	1.14403	1.15073	1.15932	1.10628	1.10778	1.15808	1.17947	1.14976	1.12055	1.12135	1.12977	1.09366	1.03729	1.18817	1.19598	1.11808	1.09099	1.11822
Aradu.A08	24000001	25000000	24	1.02964	1	0.932107	0.851129	0.945015	0.87006	0.852312	0.962125	1.00109	0.983488	0.877333	0.941018	0.906707	0.926003	1.04569	0.932683	0.852562	0.962021	0.929927	0.933025	0.921346	0.948922	0.964472	0.832289	0.924527	0.90249	0.961782	0.898426	0.847205	0.942566	0.994958	0.914877	0.987359	0.926068	0.882647	0.899253	0.84785	0.899455	0.858141	0.927251	0.958318	0.986464	0.974048	0.950552	0.934277	0.877513
Aradu.A08	25000001	26000000	25	0.97408	1	0.936253	0.826277	0.899072	0.863714	1.04362	0.910146	0.874608	0.941149	0.942898	0.943287	0.96866	0.942093	0.870384	0.995459	0.927868	0.920168	0.921648	0.987981	0.930068	0.987734	1.02458	0.93694	0.907067	0.952884	0.861455	0.926153	0.938927	0.935004	0.945898	0.947701	0.949337	0.902897	1.0426	0.941772	0.934949	0.982987	0.948444	0.942292	0.938381	0.93951	0.951365	0.985696	0.920329	0.950577
Aradu.A08	26000001	27000000	26	0.987648	1	1.02995	0.938356	0.92791	1.03147	1.07024	1.02303	0.928363	1.03689	1.01144	1.00637	0.927145	0.966925	0.857054	1.08005	1.05054	0.984263	0.923992	0.989357	0.942992	0.975115	0.940302	0.990899	1.00214	0.915019	0.850776	0.992128	0.983069	0.973445	0.957553	0.97756	1.02431	0.947018	1.13167	0.99207	1.01494	1.03207	1.15802	0.968423	0.85413	1.04562	1.04873	1.01909	0.938505	0.895282
Aradu.A08	27000001	28000000	27	0.973593	1	0.914445	0.894155	0.871261	0.944968	1.06236	0.935998	0.890574	1.01078	1.00049	0.999818	0.909186	0.829929	0.899879	1.02847	0.990317	0.975056	0.917231	0.909407	0.945099	0.961457	0.857609	0.955033	0.992826	0.863848	0.887548	0.821253	0.944797	0.867346	0.941512	0.892965	0.988266	0.912386	0.981043	0.913685	0.935063	0.991675	1.01544	0.943595	0.8901	0.943671	0.959873	0.960274	0.913604	0.894264
Aradu.A08	28000001	29000000	28	1.0065	1	0.957233	0.925326	0.864681	0.96736	1.0429	1.01699	1.09321	0.950232	1.01889	0.98139	0.954239	0.942073	1.07431	1.07279	0.993919	0.937593	0.961589	0.945353	1.002	0.928921	1.0025	0.848374	0.912605	0.952187	0.943492	0.930853	0.934556	0.89848	0.997557	0.954692	0.932266	0.947564	1.02707	0.929247	0.98482	0.950001	0.964965	0.973813	0.932503	1.03669	0.978462	1.0325	0.940782	0.961924
Aradu.A08	29000001	30000000	29	0.894596	1	0.877132	0.841534	0.834053	0.872419	0.959331	0.853732	0.838966	0.879988	0.870238	0.890542	0.868273	0.796028	0.807903	0.935499	0.902885	0.861997	0.882555	0.848657	0.856275	0.925885	0.852452	0.803943	0.838507	0.778573	0.790142	0.778967	0.818528	0.847866	0.822699	0.870703	0.828214	0.862484	0.977759	0.986503	0.862514	0.907175	0.980206	0.89407	0.769277	0.882917	0.944299	0.993404	0.829968	0.759921
Aradu.A08	30000001	31000000	30	0.936265	1	0.973279	1.05284	0.906869	0.9931	1.09884	0.981279	1.02154	1.034	1.07857	0.902201	0.965279	1.04308	1.00053	1.07872	0.953992	0.957004	0.988442	0.99379	1.01742	1.01719	1.1156	1.08229	1.00494	1.0335	0.916781	1.07405	1.10573	1.00711	0.882653	1.06882	1.10141	1.00851	0.984579	0.993237	1.01207	1.00711	0.946045	0.975104	0.901052	1.02697	0.867533	1.04248	1.02645	0.986745
Aradu.A08	31000001	32000000	31	1.01388	1	1.01678	0.981924	0.991208	0.942319	1.04173	1.04788	1.0711	0.997585	1.02246	1.01413	1.00794	0.975995	0.986423	0.994918	0.97617	1.02366	0.996466	1.00783	0.978991	1.03503	0.995299	0.910081	0.98578	0.947645	1.06802	0.966169	0.937603	0.980774	1.1048	1.01147	1.04686	1.00809	1.16745	0.984895	1.10725	1.11859	0.992424	0.913251	1.0252	1.02832	1.06498	1.02139	0.930687	0.950287
Aradu.A08	32000001	33000000	32	1.61501	1	2.13668	2.02686	2.00287	1.86036	2.44268	2.0097	2.76664	1.66812	1.44894	1.78738	1.978	1.80157	2.92207	2.27382	2.4586	1.63252	2.95309	1.9765	1.85944	1.55802	1.91584	2.14299	1.61601	2.21886	2.03545	2.52987	1.34599	1.44259	1.98291	2.11288	2.88483	2.13332	2.3494	1.68279	3.14632	2.76611	2.01487	2.06942	2.66911	2.14744	2.29172	1.92309	1.57456	2.71082
Aradu.A08	33000001	34000000	33	0.901458	1	0.981383	0.855622	0.980508	0.874943	1.05668	1.02122	0.923775	0.964241	1.00346	0.94854	0.866751	0.791403	0.816861	1.05343	0.909238	1.02917	0.884468	1.026	1.00449	0.975622	0.840413	0.945139	1.02001	0.884187	0.8922	0.976931	0.930642	0.977604	0.85933	0.980928	1.00092	0.965093	1.00391	0.97249	1.02131	0.901711	0.948407	0.955893	0.838779	0.968307	0.932747	0.980634	0.894641	0.846334
Aradu.A08	34000001	35000000	34	1.01286	1	0.752238	0.679282	0.790461	0.766052	0.841224	0.827731	0.850316	0.871344	0.81729	0.796249	0.832595	0.758742	0.813604	0.867263	0.856471	0.837513	0.83342	0.768799	0.753075	0.830251	0.838795	0.763972	0.814991	0.736312	0.871555	0.813592	0.733438	0.844866	0.801719	0.812475	0.810393	0.733871	0.858664	0.811554	0.789416	0.918012	0.883126	0.851179	0.852269	0.950857	0.891275	0.892126	0.832617	0.758577
Aradu.A08	35000001	36000000	35	0.967705	1	1.15771	0.936652	0.997497	0.993886	1.03888	1.08411	1.09617	1.03392	1.05331	1.04412	1.03889	1.00399	1.00281	1.12768	1.08274	0.938361	1.08408	1.04463	1.05258	1.09506	1.03796	1.03452	1.01928	1.04892	0.956155	1.11297	1.07845	1.10792	1.07041	1.00933	1.00294	1.07178	1.03804	0.985439	1.02117	0.968403	1.05784	1.01508	1.01291	1.07017	1.03658	0.984637	1.00377	1.03259
Aradu.A08	36000001	37000000	36	0.9656	1	1.00645	1.12437	0.967307	1.15445	0.984862	1.01212	0.909042	1.14306	1.04666	0.942039	0.976686	0.900608	0.942225	1.00461	0.961699	1.00901	1.03543	0.998885	1.00199	1.10044	0.980673	1.07414	1.00345	0.979672	0.921072	1.01369	1.04952	1.07986	0.944757	1.01437	1.00003	1.14267	0.995868	0.942988	0.990727	1.04674	1.07929	0.975841	0.909319	1.01611	1.03893	1.06066	1.03488	0.917332
Aradu.A08	37000001	38000000	37	1.01503	1	0.889513	0.871042	0.851246	0.87302	0.954829	0.930813	0.899116	0.909286	0.978084	0.915084	0.954427	0.827361	0.868253	0.959302	0.930804	0.972093	0.834866	0.89446	0.938552	0.910402	0.914663	0.863636	0.955944	0.873308	0.937641	0.842862	0.866586	0.8385	0.926899	0.899126	0.924845	0.89907	0.977018	0.957098	0.903477	0.873847	0.919786	0.861125	0.86359	0.950737	0.826033	0.978401	0.903285	0.870713
Aradu.A08	38000001	39000000	38	1.33589	1	1.50357	1.44303	1.14419	1.37091	1.432	1.1929	1.19663	1.15138	1.06783	0.879684	1.12236	1.21151	1.24499	1.44939	1.4662	0.931916	1.4524	1.21327	1.65925	1.44143	1.52726	1.58517	1.00506	1.33536	1.14615	1.55879	1.50555	1.03301	1.37783	1.65258	1.71126	1.33379	1.48402	1.84479	1.69154	1.59405	1.27786	1.19826	1.2718	1.29699	1.24711	1.74465	1.34418	1.53887
Aradu.A08	39000001	40000000	39	0.938317	1	0.876722	0.755183	0.893677	0.864655	0.903484	0.833388	0.839001	0.864237	0.885009	0.806463	0.759975	0.678402	0.812008	0.874836	0.893355	0.881468	0.77867	0.801233	0.849264	0.914274	0.707241	0.852467	0.889873	0.83433	0.793861	0.755065	0.810183	0.813836	0.760255	0.874338	0.956398	0.881114	0.891285	0.888416	0.905256	0.850824	0.887114	0.822279	0.849376	0.886253	0.879073	0.899198	0.756334	0.708759
Aradu.A08	40000001	41000000	40	1.17139	1	0.857192	1.01398	1.02998	1.01738	0.984274	1.08732	0.984033	1.06772	0.86556	0.993127	1.07882	0.846702	0.847589	1.16256	1.16914	0.819608	1.03495	0.829736	1.04195	1.19578	1.00899	0.914281	1.06298	0.96772	1.1265	1.07893	0.93063	1.07122	1.15396	1.06589	0.915602	0.77158	1.06669	0.950656	1.12349	1.11193	1.14376	0.817669	1.06558	1.18887	1.04235	0.978424	0.840867	0.863302
Aradu.A08	41000001	42000000	41	0.927431	1	1.09454	0.982608	0.910367	0.903758	1.0357	0.931266	0.999752	0.96387	0.997126	1.05895	0.986542	0.8846	0.941019	1.05196	0.986859	1.06833	0.899737	0.921149	0.958791	1.03071	1.04275	0.974136	0.947697	0.938084	0.954308	0.94413	1.03267	0.991226	1.07102	0.966317	1.04951	0.998701	1.02665	1.05781	0.954089	0.936911	1.07184	0.94466	0.943864	0.99322	0.967903	1.08343	1.04359	0.920862
Aradu.A08	42000001	43000000	42	0.870859	1	0.866666	0.793585	0.908639	0.937335	1.04275	0.907149	0.760798	1.00283	0.931224	0.889401	0.907138	0.792079	0.71082	0.995047	0.908717	0.951089	0.824387	0.912405	0.749753	0.943954	0.756276	0.909965	0.971513	0.807519	0.75433	0.819364	0.934256	0.750011	0.825242	0.912768	0.931299	0.9083	0.957626	1.01095	0.935604	0.919585	0.982566	0.9046	0.708787	0.909712	0.908704	1.03092	0.89796	0.80031
Aradu.A08	43000001	44000000	43	0.992462	1	0.904525	0.734667	0.787175	0.893093	0.959397	0.853138	0.900825	0.912524	0.927484	0.876195	0.852136	0.85822	0.871643	0.892365	0.930742	0.886595	0.838476	0.8269	0.828033	0.862922	0.824411	0.826746	0.937917	0.849432	0.793609	0.788283	0.844077	0.85037	0.89748	0.904873	0.900861	0.84129	0.963637	0.916179	0.900539	0.914437	0.875594	0.940628	0.78172	0.911608	0.906207	0.954123	0.877455	0.860836
Aradu.A08	44000001	45000000	44	0.957654	1	0.98703	0.930016	0.90901	1.05043	1.12091	1.01511	0.94103	0.980198	0.974176	0.935147	0.952097	0.935708	0.858615	1.11574	1.07894	0.9465	0.924899	0.934318	0.912625	1.10642	0.967499	0.985052	0.959957	0.893406	0.891713	0.905106	0.90433	0.970109	0.941394	1.13245	1.00525	1.00468	1.049	1.09701	1.00387	1.09826	1.0955	1.03964	0.827785	1.01627	1.11379	1.06204	0.978624	0.920893
Aradu.A08	45000001	46000000	45	1.02826	1	1.21782	1.13193	1.11865	1.22814	1.2019	1.19906	1.19918	1.11388	1.10055	1.11151	1.13212	1.10551	1.06811	1.25512	1.19023	1.14087	1.18839	1.00818	1.22232	1.33872	1.14962	1.11543	1.12493	1.07513	1.02625	1.1539	1.1985	1.15706	1.13036	1.18899	1.16566	1.16238	1.23844	1.22471	1.18716	1.23635	1.30008	1.10297	0.976689	1.14504	1.18249	1.24962	1.1363	1.09096
Aradu.A08	46000001	47000000	46	1.01097	1	0.891227	0.75205	0.804968	0.806336	0.888219	0.826176	0.734575	0.886668	0.88343	0.824209	0.790615	0.80094	0.763584	0.893965	0.867326	0.846351	0.8394	0.793145	0.814618	0.935143	0.748302	0.861006	0.793494	0.787361	0.784964	0.785093	0.83693	0.852627	0.863385	0.842553	0.873853	0.734613	0.915192	0.73579	0.77477	0.925721	0.879277	0.824718	0.787692	0.886078	0.876585	1.00968	0.880238	0.823441
Aradu.A08	47000001	48000000	47	1.01326	1	1.02788	0.887111	0.879581	0.92846	0.998357	1.00053	1.0081	0.918041	0.96586	1.09652	0.887121	0.912562	1.01916	0.99768	1.02495	0.985009	0.955781	0.887318	0.994219	0.987628	0.989915	0.922749	1.02377	0.929378	0.959392	0.867055	0.91882	1.04131	1.02002	1.0044	1.03822	0.960947	1.04552	1.02157	0.904075	1.00906	0.9912	0.890731	0.955645	1.02663	1.02494	1.00368	0.936063	0.922552
Aradu.A08	48000001	49000000	48	1.10819	1	1.1621	1.00247	0.988575	1.11258	1.17682	1.15877	1.13065	1.09618	1.04751	1.00036	1.16789	1.00824	1.01219	1.2181	1.21266	1.05795	1.03548	1.07794	1.06117	1.13201	1.18813	1.08498	1.05912	1.10834	1.02321	1.12715	1.07897	1.08126	1.1828	1.18742	1.11149	1.09049	1.23325	1.01445	1.2211	1.083	1.11011	1.08425	1.0278	1.1287	1.10204	1.1985	1.06916	1.03964
Aradu.A08	49000001	49462234	49	0.977747	1	0.868561	0.716637	0.764546	0.810786	0.950175	0.85483	0.776665	0.819854	0.812688	0.755573	0.836958	0.824037	0.74614	0.989443	0.880847	0.898982	0.824369	0.706247	0.809268	0.837098	0.773734	0.749785	0.790703	0.780485	0.769512	0.750966	0.7922	0.777076	0.85629	0.926049	0.907563	0.762525	0.948486	0.834209	0.795243	0.828393	0.84663	0.790743	0.743758	1.00513	0.845004	0.860072	0.863245	0.882346
Aradu.A09	1	1000000	1.225e-06	6.85521	1	1.0429	1.21802	4.61454	2.64801	2.76809	3.33237	2.06081	2.99461	3.07303	3.65694	3.08466	0.887539	3.79396	3.35117	3.33834	0.939001	3.47471	0.866295	3.3266	0.870454	3.01922	0.909117	3.479	0.847589	4.80785	3.1368	0.911553	0.924421	1.00987	3.1585	0.996912	0.944738	1.10094	3.04186	0.971166	3.37096	2.71632	0.949859	4.73621	3.42092	4.21725	2.92278	0.889594	3.48867
Aradu.A09	1000001	2000000	1.225	0.93781	1	0.91148	0.89937	0.884953	0.866651	1.06307	0.912917	0.883943	0.959375	0.913606	0.885794	0.92569	0.895873	0.885598	1.01477	0.975506	0.805935	0.896067	0.900133	0.940127	0.912963	0.902956	0.808066	0.946882	0.942032	0.900968	0.952693	0.864977	0.890375	1.0654	0.976904	0.972105	0.823942	1.08413	0.892738	0.973918	1.01309	0.978097	0.992607	0.873029	0.974822	0.966891	0.949053	1.01296	0.903883
Aradu.A09	2000001	3000000	2.45	0.902008	1	0.979891	1.07674	0.853311	0.958857	1.08749	1.01022	0.875941	1.04986	1.12655	0.888921	1.02502	0.920378	0.843553	1.11446	1.02052	0.875023	1.03408	1.02633	1.06343	1.06292	1.09345	0.974078	0.946851	0.962532	0.89348	0.955283	0.96151	1.06795	1.03638	0.994054	1.03084	0.958492	1.04119	0.971875	0.981003	1.00461	0.943345	1.051	0.923247	1.00963	0.941941	1.09885	1.05144	1.00135
Aradu.A09	3000001	4000000	3.675	0.886767	1	1.11657	1.02973	0.966502	1.06507	1.22812	1.01223	0.864869	1.10448	1.15048	1.13323	1.10314	0.855364	0.930504	1.18959	1.06295	1.15693	1.01512	1.10557	0.991005	1.07858	1.08969	1.08962	1.10131	0.933329	0.944925	0.966609	1.05353	1.066	0.995849	1.04435	1.07129	1.05648	1.19093	0.933694	1.11129	1.16037	1.22839	1.08094	0.852819	1.05245	1.11671	1.13404	1.00201	0.98328
Aradu.A09	4000001	5000000	4.9	0.950453	1	0.908464	0.730448	0.88496	0.822708	0.928585	0.912811	0.91629	0.910933	0.920826	0.925841	0.86602	0.867409	0.920572	0.890305	0.895714	0.939682	0.818012	0.831041	0.852574	0.958644	0.86352	0.794552	0.872366	0.851771	0.854489	0.777546	0.858886	0.837266	1.00056	0.924616	0.951651	0.892187	0.947054	0.916788	0.850011	0.908788	0.892152	0.836936	0.800101	0.958625	0.931262	0.870644	0.993736	0.883007
Aradu.A09	5000001	6000000	6.125	0.889712	1	0.815696	0.832959	0.869969	0.892261	0.898122	0.917444	0.882378	0.862024	0.903002	0.745526	0.828849	0.851317	0.859265	0.850319	0.815319	0.825359	0.787359	0.866955	0.828217	0.952607	0.866711	0.877524	0.872019	0.779422	0.834757	0.838073	0.931765	0.856254	0.947137	0.942058	0.91744	0.871049	0.844889	0.943617	0.837875	0.849997	0.831961	0.904166	0.825857	0.845256	0.818269	0.907587	0.837481	0.845321
Aradu.A09	6000001	7000000	7.35	0.951377	1	0.877554	0.796611	0.845933	0.926815	0.982311	0.899268	0.876708	0.907763	0.957744	0.872312	0.849427	0.867568	0.864697	0.926677	0.889232	0.915442	0.87119	0.877574	0.85094	0.944882	0.871151	0.86153	0.870456	0.76381	0.858591	0.850673	0.882464	0.882052	0.95916	0.896236	0.947819	0.906046	0.85631	0.931372	0.870296	0.885177	0.914814	0.91626	0.873162	0.908938	0.921229	0.957161	0.907109	0.81103
Aradu.A09	7000001	8000000	8.575	0.953548	1	0.944253	0.831925	0.91267	0.898341	0.988069	0.968128	0.998376	0.990328	0.980671	1.0024	0.906327	0.921552	1.03399	0.961366	0.947719	1.01176	0.953465	0.941203	0.891573	0.886216	0.845151	0.914237	0.997224	0.851149	1.00313	0.814389	0.868109	0.892297	0.965681	0.94741	0.943525	0.91605	1.03326	0.895478	0.964518	0.974245	0.941397	0.9455	0.94288	0.952278	1.00209	0.925917	0.884561	0.896226
Aradu.A09	8000001	9000000	9.8	0.9587	1	0.85143	0.897964	0.892969	0.902735	0.991485	0.905286	0.922696	0.948784	0.91999	0.922436	0.955137	0.925597	0.914311	0.958584	0.961235	0.963166	0.92305	0.907087	0.858023	0.956998	0.912953	0.891526	0.967989	0.858661	0.90477	0.9054	0.941229	0.879518	0.942036	0.887891	0.915533	0.873586	0.942921	0.935603	0.960983	0.962161	0.96226	0.896592	0.923938	0.958574	0.999459	1.05463	0.936353	0.875498
Aradu.A09	9000001	10000000	11.025	1.03491	1	0.950442	0.915077	0.998014	0.970415	1.03727	1.01629	1.04203	1.01386	0.936288	1.05662	0.959898	0.890412	0.948546	1.0449	1.00046	1.10394	1.08914	0.933952	0.927827	0.997305	0.882947	1.02037	1.00668	0.993689	0.94163	0.955139	0.92049	1.03093	1.01443	0.899123	1.02017	0.881826	1.02184	0.933499	1.00918	1.04275	1.0604	1.07928	0.865396	1.0609	1.10852	0.992215	1.00327	0.929991
Aradu.A09	10000001	11000000	12.25	0.997763	1	0.920236	0.818833	0.883322	0.848918	0.861279	0.965667	0.950308	0.915054	0.902013	0.974934	0.954064	0.911353	1.00287	0.874139	0.959821	1.00932	0.92329	0.921744	0.887048	1.07361	0.830004	0.872148	0.940474	0.913408	0.961639	0.808215	0.822607	0.912397	0.904862	0.95036	0.929062	0.852927	0.951851	0.975949	0.92626	0.991449	1.01475	0.932899	0.960086	0.972205	0.95096	0.947539	0.931002	1.03409
Aradu.A09	11000001	12000000	13.475	0.953753	1	0.873688	0.867078	0.919753	0.926744	0.929367	0.862478	0.874043	0.888496	0.925502	0.836752	0.91733	0.818962	0.898278	0.905558	0.901544	0.882025	0.898976	0.860957	0.788758	1.02413	0.89912	0.923917	0.86454	0.864592	0.921691	0.882094	0.886767	0.916614	0.939112	0.942292	0.901227	0.86694	0.900828	1.01425	0.883562	0.940143	0.931769	0.921915	0.945267	0.993567	0.925676	1.03212	0.916784	0.890952
Aradu.A09	12000001	13000000	14.7	0.876789	1	0.706837	0.651202	0.779425	0.735147	0.820009	0.761935	0.789156	0.781957	0.80186	0.775859	0.72584	0.669643	0.765412	0.808591	0.799792	0.872083	0.731462	0.774371	0.739273	0.802903	0.705119	0.783613	0.72422	0.721766	0.770917	0.738672	0.755079	0.774087	0.723754	0.749252	0.819624	0.748542	0.816286	0.785879	0.684588	0.828124	0.77161	0.741439	0.769769	0.811366	0.768704	0.84612	0.697583	0.73723
Aradu.A09	13000001	14000000	15.925	1.11674	1	1.39095	1.33052	1.2263	1.23176	1.63799	1.28073	0.956698	1.20541	1.22411	1.05326	1.15387	1.07882	1.09632	1.57378	1.26328	1.13471	1.25662	1.26011	1.43709	1.08194	1.26626	1.42435	1.14764	1.24639	1.08968	1.39213	1.48536	1.14134	1.20731	1.2502	1.80025	1.24237	1.43142	1.27161	1.72139	1.27602	1.18313	1.1978	1.15443	1.26369	1.17726	1.3136	1.21195	1.25416
Aradu.A09	14000001	15000000	17.15	1.056	1	0.882886	0.76458	0.90208	0.833483	0.909695	0.935189	0.940707	0.911492	0.911486	0.950818	0.850374	0.894547	0.980975	0.847683	0.889212	0.957205	0.886463	0.821988	0.862747	0.90424	0.833463	0.887477	0.947963	0.878585	0.955816	0.83558	0.878155	0.887588	0.93554	0.936143	0.843627	0.856885	0.922808	0.889188	0.864751	0.896819	0.924337	0.860039	0.965398	0.876457	0.959957	0.871743	0.926002	0.852106
Aradu.A09	15000001	16000000	18.375	1.02456	1	1.04069	1.06044	0.969084	1.08544	1.03701	1.08707	0.935943	1.05219	1.1014	0.914712	0.953745	0.941909	0.974382	1.06176	1.13186	0.943597	0.983807	1.01809	1.05566	1.0492	0.965763	1.0797	0.979174	1.06305	0.94852	1.08547	1.09529	1.0193	1.02017	0.977248	0.983505	1.04263	1.00275	1.04712	1.05215	1.01215	1.07488	1.02276	0.916878	1.1231	1.01486	1.01249	0.984383	0.925739
Aradu.A09	16000001	17000000	19.6	0.791828	1	1.0134	0.935909	0.948413	0.932496	1.14104	0.977096	0.822135	0.984754	0.938244	1.00268	0.848693	0.879742	0.786015	1.2238	0.933739	0.988936	0.903104	0.862661	0.902412	0.869594	0.794005	0.951452	0.868203	0.909528	0.797262	0.902626	0.957083	0.894574	0.850541	0.938369	1.13056	0.923818	1.1216	0.848315	1.04777	0.828352	0.982697	0.899818	0.798921	0.944255	0.913316	0.947538	0.818273	0.859304
Aradu.A09	17000001	18000000	20.825	0.995755	1	0.762132	0.904198	0.872585	0.933929	1.01962	0.947582	0.813179	1.05236	0.995055	0.895903	0.996044	0.918562	0.865042	1.02565	0.90062	0.919112	0.919395	0.980817	0.895256	1.00908	0.972355	0.882365	0.982406	0.781019	0.939436	0.848898	0.863868	0.961865	0.859817	1.0809	0.921934	0.885288	0.943238	0.994708	1.02717	1.0262	0.934451	0.996908	0.986626	0.938372	0.985334	1.06618	0.949965	0.970716
Aradu.A09	18000001	19000000	22.05	1.01325	1	0.814277	0.742068	0.814889	0.765841	0.696912	0.759316	0.91182	0.79955	0.833536	0.768175	0.862534	0.936817	0.907774	0.755943	0.753778	0.860963	0.826269	0.709885	0.801145	0.783613	0.870789	0.791015	0.747499	0.724663	0.988188	0.738924	0.784477	0.797579	0.85825	0.776578	0.77906	0.800257	0.712685	0.731763	0.787678	0.803672	0.752353	0.807017	0.956418	0.73773	0.733078	0.798854	0.912406	0.829411
Aradu.A09	19000001	20000000	23.275	0.97474	1	0.848746	0.80959	0.891131	0.879838	0.867616	0.839671	0.864492	0.906436	0.943274	0.859641	0.851614	0.848625	0.839125	0.870661	0.838149	0.960695	0.881166	0.904608	0.799834	0.828035	0.882155	0.948592	0.888506	0.837141	0.899115	0.836645	0.886421	0.862482	0.810958	0.893084	0.846255	0.834356	0.892914	0.889098	0.808911	0.920074	0.888895	0.837975	0.847047	0.902523	0.904788	0.91097	0.883897	0.900001
Aradu.A09	20000001	21000000	24.5	1.12168	1	1.02956	1.09034	0.979633	1.19596	1.03344	1.08628	1.09076	1.22815	1.15805	1.00659	1.05729	1.05378	1.03162	1.02136	1.12001	1.00564	1.05094	1.01089	1.03636	1.06277	1.05392	1.09337	1.09637	1.15056	1.14416	1.13031	1.09093	1.05126	1.13209	1.02452	0.985726	1.16088	1.0866	1.06749	0.953773	1.08131	1.27279	1.0298	1.01662	1.11088	1.16052	1.02541	1.0716	1.02893
Aradu.A09	21000001	22000000	25.725	0.98874	1	1.08694	0.978291	0.997944	0.983766	0.988042	1.01007	1.00706	0.972732	0.990891	0.876101	1.02361	0.958559	0.990516	1.0028	0.977201	0.984637	1.00633	0.975666	0.953338	1.00769	0.935592	1.01134	0.95357	0.967594	0.986925	1.01076	0.967211	0.999336	1.00265	1.00786	0.957224	0.95761	0.986764	1.01899	0.961232	0.968262	0.941382	1.00372	0.927631	1.04309	0.96619	0.987636	0.977606	0.984771
Aradu.A09	22000001	23000000	26.95	0.978407	1	0.719178	0.739291	0.867428	0.783373	0.77532	0.820251	0.864648	0.868474	0.866764	0.90185	0.801586	0.825336	0.934879	0.758674	0.775998	0.949143	0.767216	0.850397	0.759955	0.799245	0.801309	0.761037	0.86638	0.784084	0.949	0.780605	0.767771	0.776522	0.803739	0.800066	0.758812	0.810466	0.754602	0.773619	0.775993	0.819997	0.77696	0.849966	0.929783	0.798632	0.806947	0.776602	0.812942	0.823436
Aradu.A09	23000001	24000000	28.175	1.06342	1	0.854639	0.79051	0.926829	0.833945	0.787722	0.931417	0.983269	0.88937	0.900754	0.954784	0.944239	0.954604	1.05073	0.84978	0.882581	0.982561	0.874595	0.956324	0.884825	0.824248	0.924916	0.830205	0.924005	0.851502	1.04598	0.787154	0.795146	0.945119	0.971527	0.905784	0.878487	0.840869	0.832539	0.875707	0.874882	0.908776	0.784491	0.909846	1.02998	0.908813	0.891073	0.850589	0.986763	0.978697
Aradu.A09	24000001	25000000	29.4	1.17942	1	1.49138	1.27265	1.225	1.15816	1.10269	1.2412	1.44506	1.15338	1.11721	1.20271	1.21609	1.5579	1.46823	1.15893	1.44027	1.14997	1.49911	1.23747	1.51385	1.22767	1.26747	1.20703	1.2062	1.57912	1.52225	1.3537	1.17979	1.35386	1.55635	1.41297	1.17763	1.25547	1.28497	1.27399	1.27485	1.30478	1.03801	1.31487	1.47997	1.35769	1.24765	1.17819	1.44605	1.70166
Aradu.A09	25000001	26000000	30.625	1.03863	1	1.08082	1.06485	1.0138	1.00347	0.985637	1.01468	1.07823	0.984821	1.0391	1.03429	1.05473	1.05762	1.15275	0.952747	1.03721	1.04689	1.06603	1.06061	1.133	0.981674	1.12792	0.942791	1.07268	1.01392	1.13438	1.02691	0.99453	1.04246	1.06347	1.00716	0.996472	1.082	0.9542	0.96433	0.943999	1.00124	1.01001	1.04085	1.13804	1.06313	1.01627	0.967391	1.09465	1.08669
Aradu.A09	26000001	27000000	31.85	1.04159	1	0.893654	0.982343	0.95793	0.960688	0.942823	0.929369	0.992217	1.00042	0.99435	0.946703	0.970089	0.932111	1.00777	0.905165	0.989445	1.07433	0.928864	1.02647	0.977658	0.937843	0.96252	0.928374	0.971771	0.990586	1.00091	1.02641	0.974363	1.01291	1.03268	0.977086	0.971681	0.995686	0.958396	0.963283	0.921002	0.973687	0.920352	1.03622	1.03803	0.976777	1.00427	0.953502	1.04336	0.983459
Aradu.A09	27000001	28000000	33.075	0.983146	1	0.987562	0.975902	0.947866	0.992995	0.886929	1.00456	1.00043	0.916941	0.963725	0.910717	0.965885	0.991103	1.0062	0.901893	0.926721	0.949679	0.974154	0.989697	1.00094	0.98479	0.985481	1.03388	0.980168	1.05252	0.998463	0.992484	0.984305	0.990691	0.999115	0.962229	0.950421	0.918668	0.916018	0.963332	0.936364	0.905924	0.897781	0.976109	1.04841	0.996256	0.943642	0.93541	1.02046	1.02589
Aradu.A09	28000001	29000000	34.3	1.01072	1	0.915527	1.01881	0.925221	1.09034	0.952058	0.996475	0.926796	1.0405	1.03137	0.864173	1.01368	0.927181	0.917666	0.936976	1.01608	0.944046	0.941403	0.98775	0.957827	1.07248	1.01913	1.03772	1.01122	1.02121	0.929899	1.03315	0.979605	0.961158	1.01843	1.05103	0.938589	0.991035	0.946095	1.11316	0.919387	0.992507	0.987364	1.06523	0.982013	0.936907	1.02398	1.07242	1.10288	0.971144
Aradu.A09	29000001	30000000	35.525	1.03901	1	1.04416	1.04716	0.945727	0.983111	1.01406	1.07858	1.00526	1.00996	1.03154	0.957312	1.06495	1.08355	1.00222	0.995308	1.04195	1.02047	1.08028	1.05646	1.12402	1.05623	1.14686	1.01978	1.05144	1.0296	1.01875	1.00601	1.02422	1.09503	1.08794	1.04035	1.0016	1.07505	1.02379	1.00929	0.98875	0.988373	0.998204	1.0748	1.07138	1.02275	1.0216	1.04752	1.17284	1.09869
Aradu.A09	30000001	31000000	36.75	1.11168	1	0.7865	1.17027	0.919206	1.15977	0.96035	0.941046	0.853593	1.24147	1.32345	0.923547	1.02744	1.05198	0.90792	0.889403	0.912489	1.00811	1.00463	0.999113	0.916892	0.897363	1.12145	1.12354	1.00339	1.0149	1.11914	1.09355	1.16656	1.05984	1.07892	1.04389	0.94503	1.14171	0.939642	0.958534	0.88633	1.03165	1.09028	0.987627	1.1443	0.955752	0.907015	1.01921	1.10961	1.06882
Aradu.A09	31000001	32000000	37.975	1.00296	1	0.907461	0.858741	0.916587	0.875362	0.821178	0.928794	1.0258	0.851676	0.847738	0.941963	0.970972	1.0286	0.994914	0.845454	0.896132	0.927873	0.991796	0.938845	0.876391	1.07194	0.942716	0.850395	0.909805	0.957375	1.06942	0.855818	0.865481	0.956842	1.05487	0.976644	0.831363	0.862162	0.879726	1.01831	0.868859	0.918783	0.863092	0.879057	1.03327	0.93227	0.913801	0.927917	1.02863	1.0081
Aradu.A09	32000001	33000000	39.2	1.02357	1	0.992852	1.0206	0.985242	1.06048	1.01451	1.02727	0.960582	1.05616	0.997195	0.92642	1.05411	0.977527	0.96186	0.964774	0.997015	1.02045	1.06927	1.06552	1.05707	1.11036	1.04129	1.08577	1.00839	1.01627	1.03131	1.05678	1.01844	1.03367	1.00731	1.02529	1.0033	0.963761	1.01659	1.14045	0.980088	1.1005	1.00125	1.03287	1.04694	1.02911	1.05188	1.09299	1.11476	1.03809
Aradu.A09	33000001	34000000	40.425	0.96035	1	0.99605	1.06567	0.967487	0.970028	0.930465	0.95723	0.865672	1.03482	1.02287	0.940728	0.909348	0.875772	0.903308	0.90649	0.974287	1.03674	0.857965	0.992227	0.976443	0.956894	0.894372	1.0506	1.04402	0.945092	0.895224	0.910122	1.00406	1.03325	0.925908	0.930813	0.952928	1.03474	0.986423	0.942102	0.938341	0.935046	0.980764	1.02099	0.912012	0.91056	0.947326	0.949685	0.917161	0.91017
Aradu.A09	34000001	35000000	41.65	1.0376	1	0.997847	0.890037	0.935114	0.845501	0.788854	0.924522	0.965106	0.828572	0.908533	0.932453	0.910681	0.942237	0.946116	0.85219	1.0572	0.980379	0.968311	0.934669	0.969309	0.981192	0.940076	0.891891	0.911658	0.916378	1.01442	0.909132	0.871999	1.08024	1.05354	1.04994	0.858295	0.904151	0.867596	1.00132	0.832018	0.907891	0.801653	0.992026	1.03273	1.10516	0.981892	0.981302	1.05639	1.00857
Aradu.A09	35000001	36000000	42.875	1.34656	1	0.968041	1.05362	0.9606	0.951329	0.953365	0.978183	1.15823	0.951919	1.03322	0.871178	1.28839	1.33519	1.22935	0.886856	1.19239	0.954377	1.23222	1.02721	0.961556	0.978015	1.37022	0.976619	0.98364	1.29615	1.39993	1.36579	0.956778	1.40363	1.24869	0.944381	0.938227	0.977388	0.894468	1.0084	0.959921	1.22494	0.851874	1.44522	1.40091	1.32782	1.17546	0.962878	1.32465	1.33107
Aradu.A09	36000001	37000000	44.1	1.00658	1	0.96183	0.921846	1.05633	0.888606	0.866618	1.03846	1.05	0.967755	0.946062	0.975042	0.958082	1.0002	1.07659	0.87819	0.972677	1.03266	0.980285	0.981936	1.05333	0.963879	0.974757	0.973337	0.955217	1.05398	1.0732	1.00416	0.988537	0.940048	1.0142	0.965477	0.903229	0.909132	0.889305	0.960579	0.904795	0.925549	0.860382	1.05626	1.01962	0.978984	0.97992	0.907249	0.997055	1.0114
Aradu.A09	37000001	38000000	45.325	1.05935	1	1.10035	1.06364	1.0547	1.0334	0.947494	1.04193	1.13402	1.21405	0.987418	1.05149	1.09721	1.13982	1.11115	0.988135	1.02965	1.0679	1.12197	1.08211	1.04567	1.06155	1.17206	1.00845	1.07889	1.08649	1.16152	1.07428	1.02272	1.14388	1.0927	1.0603	0.989252	1.02686	0.968733	1.01744	1.01239	1.04727	0.974115	1.06452	1.11323	1.03496	1.00499	0.993251	1.11914	1.10101
Aradu.A09	38000001	39000000	46.55	0.999343	1	0.97456	1.11346	1.01909	1.087	0.983097	1.00787	1.0169	1.26045	1.05895	1.02467	1.06143	0.984873	1.01326	0.972875	1.04845	0.989145	0.99433	1.05646	1.03709	0.974278	1.03803	1.03022	1.07986	1.0522	1.04254	1.00083	1.04359	0.998101	0.961587	0.970169	0.959313	1.06929	1.00363	0.96147	1.04999	1.00426	1.03473	1.03921	0.986487	0.973783	1.10373	0.926563	1.07476	0.993627
Aradu.A09	39000001	40000000	47.775	0.995692	1	1.0189	1.04719	1.02246	0.993545	0.927346	1.03261	0.901737	0.990568	1.04337	0.975053	0.950942	0.946275	0.970656	0.952571	0.977663	0.981212	0.911642	1.09375	1.04208	1.01846	0.971879	1.00043	1.0142	1.19294	0.99079	1.1608	0.998881	1.03411	1.32462	0.962233	0.95612	1.0584	1.02572	0.996032	0.987487	0.967562	0.999025	0.98617	0.971545	1.01987	1.02461	0.944431	1.04168	0.92386
Aradu.A09	40000001	41000000	49	0.994677	1	0.944081	1.04759	0.953907	0.927068	0.902354	0.977432	0.937764	0.950975	1.01127	0.895063	0.954088	0.942504	0.936819	0.889484	0.965255	0.955459	0.929983	1.01659	1.02548	0.956726	0.971853	0.949442	0.977458	1.04672	0.986598	0.993485	0.991881	1.03984	1.03555	0.956847	0.96088	0.994162	0.873264	0.943131	0.935379	0.911439	0.904398	0.999182	1.00234	0.985164	0.897892	0.912667	0.988175	0.959913
Aradu.A09	41000001	42000000	50.225	1.01445	1	1.04889	1.05446	1.06609	1.03395	1.01145	1.06846	0.958811	1.03027	1.01025	1.03264	1.13802	1.05854	1.02313	0.948636	1.01383	1.05216	1.03882	1.12039	1.0656	1.0292	1.08505	1.016	1.1308	1.15084	1.06726	1.1722	1.04582	1.13648	1.08495	1.00075	0.972167	1.04949	1.01443	1.0137	1.01977	1.00795	0.972679	1.11833	1.08046	1.06454	0.980674	0.989077	1.10671	1.0589
Aradu.A09	42000001	43000000	51.45	1.09064	1	0.974707	0.956467	1.00239	0.974478	0.883958	1.00276	1.1161	0.985429	0.984334	0.972397	1.05403	1.07433	1.09605	0.855335	0.95544	0.975288	1.06427	0.999808	1.02833	0.972122	1.06657	0.967909	0.968846	1.06859	1.15776	1.00523	1.00937	1.04421	1.09648	0.976662	0.941192	1.01433	0.940157	0.986879	0.977493	1.06009	0.912342	0.982561	1.14524	1.00291	1.01129	0.94488	1.13073	1.03677
Aradu.A09	43000001	44000000	52.675	1.00498	1	0.834987	1.01926	0.991667	0.938648	0.866651	0.942676	0.937524	0.943802	1.02366	0.982603	1.02156	1.00905	0.992992	0.85864	0.906439	0.979016	0.937363	0.998962	0.944411	0.919738	1.00654	0.950562	0.936704	0.918277	1.02463	0.966233	0.967297	0.959364	0.995165	0.94477	0.878969	0.944696	0.826956	0.935732	0.92193	0.968479	0.904363	0.996472	0.994726	0.901999	0.904417	0.909171	1.04368	0.982591
Aradu.A09	44000001	45000000	53.9	1.01517	1	0.927967	0.964917	0.985029	0.918375	0.81324	0.980013	1.04488	0.966293	0.942031	1.0312	1.00237	0.997303	1.06296	0.872909	0.959737	1.02819	0.954152	0.96661	0.969504	0.892537	0.959826	0.897394	0.956679	0.95511	1.07898	0.942507	0.923762	0.993395	1.01095	0.937478	0.924292	0.988267	0.888163	0.902859	0.894727	0.904017	0.891342	0.928251	1.05285	0.943866	0.962169	0.891412	1.0433	0.995457
Aradu.A09	45000001	46000000	55.125	0.986077	1	0.898416	1.00777	0.986232	0.942693	0.887476	0.976316	0.965933	0.968069	0.98773	0.994186	1.03003	0.94644	0.998497	0.88595	0.905063	1.04274	0.961987	0.999822	0.990184	0.905791	0.950032	0.964345	1.04523	0.903718	1.00263	0.958305	1.0345	1.00381	0.971079	0.994424	0.880945	1.05174	0.858201	0.898628	0.889959	0.954403	0.896508	0.99072	1.0017	0.892654	0.977511	0.909488	1.02692	0.956638
Aradu.A09	46000001	47000000	56.35	1.00034	1	1.00532	1.02883	1.03121	0.98352	0.902568	1.01171	0.964851	0.970977	0.997655	1.02105	1.04816	0.990669	0.992974	0.949605	0.987975	1.0622	1.00514	1.03608	1.00376	1.05605	1.03271	0.997018	1.00637	1.01475	1.02667	1.02707	0.972075	1.02782	0.963647	0.972555	0.967226	0.995157	0.983317	1.00951	0.995164	1.03425	0.987843	1.05047	1.02975	0.981664	0.995645	1.02075	1.03783	1.00804
Aradu.A09	47000001	48000000	57.575	1.05231	1	1.06691	1.15209	1.0346	1.07355	0.977677	1.15005	1.04027	1.34944	1.05624	1.05738	1.08541	1.09355	1.08459	1.06486	1.09078	1.04661	1.11561	1.1703	1.13315	1.08817	1.15102	1.09263	1.03705	1.15355	1.15643	1.11757	1.10753	1.1201	1.0819	1.01224	1.0076	1.079	1.00005	0.977649	1.1478	1.04709	1.06148	1.0687	1.15154	1.09143	1.03011	1.06341	1.07665	1.14761
Aradu.A09	48000001	49000000	58.8	1.06492	1	1.09334	1.20363	1.00325	1.06574	0.918853	1.06671	1.03981	1.04216	1.09719	0.941848	1.01641	1.06754	1.08088	0.971188	1.01258	0.998222	0.995984	1.13148	1.11688	1.02069	1.0799	1.0393	1.07152	1.12376	1.09335	1.11787	1.074	1.12895	1.08926	1.01708	0.983751	1.06833	1.03813	1.04028	0.970629	0.995391	1.00996	1.0163	1.05751	1.04945	0.966849	0.956394	1.08357	1.04445
Aradu.A09	49000001	50000000	60.025	1.03859	1	0.968913	0.968269	1.00309	0.989655	0.974354	1.01053	0.995284	1.02419	0.989769	1.03597	1.02871	1.00716	0.965488	0.940279	0.981537	1.06846	1.06692	1.0308	0.976461	1.01325	1.00744	1.00129	1.02591	1.04543	1.069	1.06346	0.974599	1.02529	1.01984	0.975383	0.985541	1.00342	0.986415	0.941396	0.958999	1.04915	1.01012	1.05273	1.04979	1.01154	1.04998	0.961765	1.04315	1.00664
Aradu.A09	50000001	51000000	61.25	1.00118	1	1.09934	1.17576	1.06339	1.02822	1.01245	1.11404	1.03982	1.05113	1.06272	0.981552	1.05775	1.0294	1.03571	0.981507	1.01296	1.00165	1.01228	1.15237	1.10451	1.01059	1.01833	1.04996	1.10778	1.11491	1.0593	1.11308	1.07848	1.13298	1.02163	0.990073	0.977379	1.11974	0.978769	1.04744	1.06546	0.972964	1.0047	1.09086	1.08326	1.02829	0.98314	0.977244	1.10851	1.09976
Aradu.A09	51000001	52000000	62.475	0.767336	1	1.25996	0.981836	0.920886	1.21122	1.94561	1.05074	0.843384	1.28808	1.06222	1.10912	1.06121	1.07861	0.768923	1.93068	1.13886	0.943404	1.11361	0.971205	0.97427	1.0538	1.00836	1.23129	0.946513	0.863283	0.831253	0.875852	0.997175	0.981481	0.941154	1.33696	1.53098	1.33595	1.58203	1.06203	1.44973	1.25019	1.41091	0.977487	0.818609	1.18251	1.08397	1.64685	0.888655	1.08858
Aradu.A09	52000001	53000000	63.7	1.00843	1	0.775975	0.922135	0.842835	0.963379	0.860237	0.881199	0.867697	1.02619	0.976535	0.805944	0.913738	0.966647	0.868737	0.782044	0.886056	0.952053	0.912965	1.02655	0.892013	0.851137	0.955252	0.914183	0.983291	0.90154	0.976951	0.927468	0.924793	0.964397	0.893697	0.951634	0.842885	0.855993	0.797716	0.915649	0.864544	0.940353	0.832634	0.932179	1.02168	0.900178	0.843101	0.920442	0.982047	0.916438
Aradu.A09	53000001	54000000	64.925	0.752019	1	0.75883	0.747237	0.988337	0.860701	0.924741	0.710789	0.947544	0.971068	1.00802	0.711816	1.01483	0.706936	0.728962	0.650443	0.665533	1.00042	0.698724	0.712947	0.698311	0.707713	0.649165	1.00908	0.957253	0.69907	0.699488	0.984958	1.00849	0.95029	0.979695	0.961096	0.909062	0.963948	0.91704	1.03149	0.693409	0.708962	0.723063	0.968629	0.705531	0.689007	0.938684	0.729202	1.01868	0.717235
Aradu.A09	54000001	55000000	66.15	0.962404	1	0.866141	0.878266	0.955896	0.871903	0.885141	0.949158	0.987245	1.20189	0.935643	0.911626	0.940562	0.964168	1.01637	0.886463	0.899728	0.939079	0.959654	0.981375	0.89928	1.0069	0.945292	0.921136	0.980532	0.943192	1.02877	0.915633	0.947499	0.895185	0.916873	0.964709	0.872132	0.951205	0.94059	0.973297	0.964854	0.957867	0.957801	0.98564	0.970861	0.888777	0.96397	0.942451	0.984247	0.971365
Aradu.A09	55000001	56000000	67.375	0.984961	1	1.08896	1.13922	1.04832	1.03793	1.0123	1.07276	1.13122	1.27016	1.03928	1.0505	1.04719	1.00866	1.07752	1.08756	1.00826	1.0452	1.07898	1.11688	1.07027	1.03304	1.0733	1.03238	1.12888	1.16143	1.05589	1.2199	1.09059	1.19333	1.12583	1.00661	1.05119	1.1057	0.99947	1.04394	1.06351	0.950481	0.964888	1.04465	1.0758	0.962255	1.01037	0.903325	1.14736	1.05666
Aradu.A09	56000001	57000000	68.6	1.00812	1	0.789771	0.902493	0.946505	0.866458	0.816694	0.856483	0.937978	1.23555	0.908162	0.883584	0.916892	0.953592	0.994279	0.819977	0.835654	1.02847	0.95686	0.925259	0.887591	0.93959	0.986722	0.868113	0.93105	0.855123	1.00772	0.904961	0.872136	0.883151	1.01261	0.934992	0.843882	0.906521	0.791551	0.864456	0.889316	0.903389	0.843325	0.925815	1.0699	0.853815	0.872542	0.881406	1.04178	1.02565
Aradu.A09	57000001	58000000	69.825	0.968793	1	1.08736	1.12712	1.02373	1.00665	0.941053	1.04106	1.02407	1.01824	1.02213	0.92712	1.03386	1.02367	1.07673	0.946233	0.961972	0.974454	0.957883	1.09136	1.04438	0.943287	1.05298	0.993143	0.991593	1.13813	1.08048	1.09824	1.06342	1.11624	0.997544	0.940364	0.983614	1.04204	0.917506	0.971385	0.992376	0.962307	0.943749	1.02274	1.01589	1.02393	0.883591	0.899611	1.06857	1.03191
Aradu.A09	58000001	59000000	71.05	1.03388	1	0.998645	1.0323	0.978023	1.07407	0.975956	1.01823	0.917818	1.22779	1.02216	0.886527	0.984111	0.951435	0.914481	1.01293	0.958091	0.984177	0.981061	1.03826	1.0291	1.05002	0.991989	1.0424	0.978138	1.00036	0.955598	1.03943	1.02426	0.987131	0.920795	0.997691	1.00749	0.932999	0.906439	1.0177	0.987623	0.967813	0.983103	0.983171	0.905851	1.02494	0.953388	1.0807	0.976217	0.938842
Aradu.A09	59000001	60000000	72.275	0.980479	1	0.960746	0.964334	1.00989	0.973144	0.941318	0.955413	0.942455	1.15007	0.983312	0.981967	0.956236	0.892999	0.965128	0.889943	0.907463	1.01094	0.990745	0.987446	1.00556	0.921318	0.931326	0.97944	1.01214	0.958717	1.02829	0.942512	0.932854	0.941627	0.905173	0.978544	0.94085	0.936999	0.935588	0.966315	0.948427	0.912394	0.932497	0.966925	0.993816	0.91739	0.958637	0.910972	0.944795	0.925373
Aradu.A09	60000001	61000000	73.5	1.23379	1	1.43871	1.55271	1.86552	1.55636	1.85759	1.65245	1.06554	1.89082	1.58184	2.12792	1.27061	1.23355	1.27263	1.78098	1.35472	2.02542	1.65883	1.71271	1.58403	1.17917	1.1664	1.73937	1.68818	1.52159	1.28277	1.74574	1.69139	1.08124	1.28764	1.53471	2.20165	1.72454	1.95633	1.29874	2.27243	1.5337	1.99876	1.33964	1.47036	1.3031	1.72672	1.40382	1.18585	1.42708
Aradu.A09	61000001	62000000	74.725	1.02766	1	0.942405	0.937422	0.920857	0.942951	0.881287	0.980401	0.90437	1.28476	0.997931	0.899283	0.983468	0.914977	0.963338	0.851749	0.983564	0.967855	0.954313	0.975331	0.956972	0.943423	0.981128	0.953808	0.995194	1.04001	1.03301	0.92559	0.937402	1.08663	0.949147	0.979754	0.8698	1.02638	0.872399	0.940469	0.909909	0.916406	0.877893	1.03431	1.05024	0.964097	0.963625	0.949703	0.99536	0.954954
Aradu.A09	62000001	63000000	75.95	1.02497	1	0.775072	0.915768	0.91278	0.835582	0.77568	0.8801	0.980852	1.17357	0.875116	0.944739	0.939675	0.904263	0.997121	0.792972	0.883724	0.978864	0.912942	0.926265	0.838844	0.860919	0.904584	0.828733	0.941847	0.88373	1.04591	0.859032	0.853236	0.860058	0.886941	0.915256	0.84385	0.889897	0.816373	0.84487	0.814235	0.916026	0.818737	0.897048	1.05668	0.870302	0.92934	0.831284	0.951377	0.919394
Aradu.A09	63000001	64000000	77.175	1.00218	1	0.93157	0.946918	0.990932	0.952618	0.865986	0.995103	1.04889	1.31033	0.973812	1.05403	0.995955	0.949517	1.05983	0.905488	0.965856	1.09558	0.952726	0.996056	0.907468	0.934508	0.937917	0.917004	1.06077	1.01657	1.02954	0.942801	0.928689	0.949	0.955468	0.941692	0.897351	0.949861	1.01193	0.920997	0.946867	0.935532	0.919744	0.962536	0.983895	0.939592	1.03155	0.894679	0.949804	0.948285
Aradu.A09	64000001	65000000	78.4	1.18375	1	0.829782	0.800184	0.830045	0.801481	0.730477	0.864358	1.10426	1.02564	0.821519	0.777231	0.84548	1.03346	1.17547	0.741933	0.933457	0.904588	0.921732	0.879268	0.957027	0.920252	0.892359	0.868313	0.857458	0.944642	1.16528	0.82095	0.853968	0.832866	1.03131	0.88025	0.813107	0.795158	0.791491	0.92809	0.759928	0.890079	0.749989	0.902977	1.15587	0.989243	0.820936	0.853864	1.043	1.02553
Aradu.A09	65000001	66000000	79.625	0.975199	1	0.894035	1.02931	0.95221	0.940198	0.874778	0.959955	0.957312	0.96444	0.979364	0.959643	0.974573	0.946663	0.986834	0.90721	0.892391	1.02034	0.915646	1.02502	0.952161	0.93941	0.970378	0.97113	1.02185	0.952791	0.990454	0.976018	0.981874	0.978364	0.927302	0.948779	0.935264	0.934568	0.879614	0.93619	0.930989	0.99744	0.915199	0.964769	1.00921	0.901515	0.924275	0.924232	0.952327	0.980846
Aradu.A09	66000001	67000000	80.85	0.998347	1	1.05528	1.07456	1.00691	1.02674	0.968582	1.00984	1.02008	1.02757	1.03808	0.972234	1.12354	1.08509	1.05026	0.93658	0.992541	1.0629	1.07345	1.08423	1.03439	1.04191	1.08706	1.00992	1.04775	1.05685	1.08493	1.03455	1.05932	1.04595	1.08674	1.05211	0.961088	1.05603	1.00755	1.01056	0.974914	1.04695	1.00416	1.0616	1.07532	1.01654	0.987062	0.970749	1.07224	1.05807
Aradu.A09	67000001	68000000	82.075	0.973348	1	0.915952	1.07509	0.973434	1.01299	0.948609	0.97565	0.98047	0.982229	1.04705	1.03006	1.05426	0.958038	1.02612	0.921091	0.954959	1.06615	0.981977	1.00608	1.03211	0.99748	0.991766	1.06078	1.00982	1.00746	1.01703	1.00748	0.994472	1.0464	1.02481	1.02201	1.01016	1.0951	0.914657	1.03565	0.929579	1.03408	1.00082	1.02098	0.982713	0.955008	1.02404	0.980572	0.996029	0.965525
Aradu.A09	68000001	69000000	83.3	1.05488	1	0.926588	1.02156	0.970229	1.01751	0.878222	1.008	0.95625	0.985876	0.997447	1.02442	0.972099	1.00209	1.06206	0.938145	0.890031	1.07268	0.962095	1.07975	0.980553	0.887668	1.05243	0.950545	0.985587	1.00019	1.07488	1.05218	0.954255	1.00895	0.93887	0.912873	0.942485	1.02134	0.885808	0.903705	1.00072	0.960965	0.926719	0.952253	1.07546	0.936765	0.909637	0.905977	1.04528	0.973525
Aradu.A09	69000001	70000000	84.525	1.10518	1	1.04414	1.05714	1.01372	1.01686	0.907215	1.00987	1.10749	1.03409	1.02411	0.988638	1.14608	1.15156	1.09293	0.945765	1.00758	1.00491	1.14869	1.08047	1.03574	0.99071	1.14317	1.05826	1.01825	1.08182	1.15359	1.02787	1.0949	1.11102	1.15973	1.03871	0.987546	1.02566	0.950608	1.02257	1.01074	1.06468	0.932501	1.10464	1.13949	1.02398	1.00818	0.981845	1.16354	1.13825
Aradu.A09	70000001	71000000	85.75	1.01114	1	1.11426	1.04716	0.974688	0.982452	0.925544	1.01408	1.03259	1.25129	1.03342	0.995694	1.12933	1.07335	1.03692	0.940375	0.976248	1.00572	1.07784	1.05194	1.02251	1.01792	1.0346	1.06438	1.04039	1.15012	1.11328	1.05879	1.02335	1.10035	1.05918	1.09427	0.920607	1.02134	1.00778	1.09582	0.924553	1.08819	0.983089	1.04996	1.1186	0.982611	0.921671	0.969033	1.11163	1.10913
Aradu.A09	71000001	72000000	86.975	0.971968	1	0.920493	0.899793	0.936957	0.920511	0.909139	0.960039	0.989213	1.24906	0.937905	0.950697	0.917072	0.931861	1.03824	0.920389	0.900524	0.981725	0.947735	0.918997	0.928059	0.933354	0.883588	0.927858	0.982849	0.919181	1.0424	0.897997	0.872957	0.934618	0.960021	0.886494	0.895452	0.945106	0.933462	0.945497	0.940322	0.945146	0.942157	0.968028	1.01786	0.903797	0.977481	0.930635	0.987395	0.907703
Aradu.A09	72000001	73000000	88.2	1.02463	1	0.943628	0.938243	0.942438	0.920953	0.891488	0.96079	1.00632	1.27897	0.962703	0.939769	0.964137	1.01115	0.995454	0.894042	0.965108	0.9421	0.972153	1.02818	1.00117	0.932177	0.927519	0.966078	0.992736	0.973294	1.0271	0.965514	0.963441	0.926302	0.979215	0.932516	0.946668	0.955639	0.90572	0.9589	0.952899	0.937163	0.878394	0.958748	1.03695	0.931644	0.924945	0.91475	1.05446	1.02383
Aradu.A09	73000001	74000000	89.425	0.980252	1	1.05302	1.25696	1.18429	1.17458	1.02807	1.07588	1.26138	1.21078	1.20449	1.00463	1.19294	1.10855	1.09435	0.924809	0.977115	1.08123	1.13189	1.17701	1.06708	1.08811	1.15568	1.18005	1.0453	1.24566	1.11657	1.26363	1.19068	1.08599	1.0772	1.11191	0.974312	1.16022	0.978017	1.09318	1.02817	1.08316	1.02955	1.05273	1.08527	1.00069	0.877746	1.04507	1.118	1.10736
Aradu.A09	74000001	75000000	90.65	1.05669	1	1.41855	1.54321	1.22103	1.40856	1.18037	1.38493	1.44251	1.48081	1.53578	1.35015	1.27223	1.24989	1.201	1.20127	1.31845	1.1963	1.299	1.38224	1.42799	1.24882	1.34606	1.40487	1.33578	1.64939	1.33683	1.46905	1.48989	1.4121	1.23317	1.16199	1.17356	1.62123	1.23892	1.17585	1.24506	1.26956	1.37346	1.37702	1.24269	1.39198	1.23322	1.04485	1.30644	1.7483
Aradu.A09	75000001	76000000	91.875	1.0946	1	1.17131	1.1137	1.09605	1.04074	1.09625	1.12286	1.15918	1.15178	1.01179	0.973235	1.1072	1.09804	1.23407	1.03053	1.19048	1.04785	1.06277	1.21912	1.27072	0.97351	1.0511	1.05624	1.08556	1.28046	1.16272	1.20656	0.998138	1.36098	1.00063	0.978525	1.05011	1.09884	0.993389	0.973681	1.07604	0.99886	0.963286	1.32986	1.1477	1.21807	1.14885	0.87834	1.05454	1.04359
Aradu.A09	76000001	77000000	93.1	1.04994	1	0.972342	1.05488	0.995886	1.0258	0.932791	1.00029	1.07415	1.28125	1.00806	1.03096	1.03068	0.945455	1.04666	0.912628	0.975411	0.977605	0.953725	1.00615	0.978212	0.977507	1.03066	0.976769	0.988921	1.02558	1.07407	1.05528	1.00409	0.935689	0.928933	0.967986	0.892322	1.02492	0.952207	0.933105	0.9425	0.968241	0.987354	1.02316	1.02045	0.956268	0.999204	0.963557	1.01332	1.01928
Aradu.A09	77000001	78000000	94.325	0.974098	1	0.832366	0.865286	0.870387	0.864719	0.843731	0.905255	0.989661	1.07328	0.901134	0.919035	0.866043	0.880967	0.991594	0.841315	0.821225	0.938959	0.863414	0.959523	0.888943	0.819552	0.878559	0.862524	0.998042	0.908565	1.03964	0.838106	0.846029	0.90909	0.808288	0.84341	0.869866	0.882614	0.851664	0.807013	0.857976	0.885855	0.866125	0.853716	0.989957	0.862239	0.844816	0.835205	0.892098	0.906767
Aradu.A09	78000001	79000000	95.55	1.10692	1	0.897129	1.02475	0.944474	1.0524	0.852831	0.933081	1.08004	1.20787	1.00787	0.961186	0.991391	0.940008	1.02301	0.910183	1.05827	1.03957	0.99438	1.0179	1.07187	0.970749	1.01443	1.02409	1.00374	1.24316	1.11579	1.2165	1.0229	1.05504	1.00764	0.922729	0.920183	1.0549	0.954522	0.891595	1.00706	1.03531	0.975376	1.03447	1.03739	1.01932	1.06051	0.83586	0.956646	0.94961
Aradu.A09	79000001	80000000	96.775	0.949895	1	1.00729	1.0038	1.05354	1.07984	1.00691	1.00899	0.986157	1.28822	1.03038	0.997935	1.05477	0.989577	0.992015	1.04313	1.02045	1.08157	1.01865	1.06483	1.00046	1.05063	1.03502	1.00689	1.01554	1.04791	1.02125	1.08064	1.02057	1.11209	1.02249	0.94698	1.01826	1.02866	1.02071	1.02074	1.02355	1.00773	1.04608	0.987672	1.01505	0.9905	0.988846	1.04107	0.992213	1.02675
Aradu.A09	80000001	81000000	98	1.0083	1	1.14101	0.946695	0.980012	0.910281	0.887937	1.03224	1.07213	1.0885	0.937246	0.952901	1.01999	1.02652	1.04046	0.920518	1.12435	0.972423	1.05095	1.01952	1.01614	0.969908	0.942346	0.940281	1.02775	1.13398	1.0224	1.06063	0.956875	1.09807	1.09598	0.945772	0.96052	0.944202	1.0138	0.978211	0.980986	0.944058	0.921555	1.01696	1.10177	1.00452	0.935352	0.880929	1.0236	1.03402
Aradu.A09	81000001	82000000	99.225	0.998378	1	1.02082	0.899605	0.981098	0.921588	0.886394	0.97429	0.993439	1.2353	0.940207	0.920637	0.998	0.993622	0.984447	0.928153	0.946647	1.00016	0.97252	0.93685	0.96052	0.981276	0.973769	0.93867	0.982251	1.01088	1.00934	0.986659	0.914586	1.00044	1.01233	0.971193	0.896134	0.912518	0.928725	0.984409	0.918198	0.965032	0.887605	1.00507	0.970162	0.988543	0.939594	0.913475	1.01943	0.973296
Aradu.A09	82000001	83000000	100.45	0.948176	1	0.907268	1.05782	0.953691	0.932091	0.915065	0.963938	0.858671	1.174	1.05264	0.893061	0.872304	0.860033	0.870043	0.861667	0.839797	0.992681	0.839065	1.09286	0.958308	0.805868	0.886304	0.931072	1.08836	0.872989	0.938329	0.972052	1.0719	0.92953	0.836644	1.03578	0.949244	0.98185	0.880272	0.91026	0.955334	0.833396	0.832198	0.966515	1.00265	0.902485	0.84488	0.855575	0.932523	0.887936
Aradu.A09	83000001	84000000	101.675	0.948069	1	0.920507	0.991872	0.983671	1.02626	0.917615	0.948003	0.845056	1.1769	1.04784	0.904768	0.895007	0.865144	0.820769	0.917467	0.957904	1.06574	0.902904	1.06012	0.929604	0.977003	0.896388	1.04043	1.00768	0.987712	0.899869	0.9932	0.984622	1.00915	0.848185	0.968475	0.922652	1.02284	0.920143	0.953043	0.986448	0.955333	0.982732	1.00807	0.889008	0.936483	0.968501	0.973956	0.952894	0.870438
Aradu.A09	84000001	85000000	102.9	1.10066	1	1.08755	1.10319	1.07481	1.04414	0.993285	1.07285	1.17884	1.40941	1.10812	1.12101	1.10021	1.05119	1.22992	0.970876	1.06242	1.11808	1.06004	1.11337	1.07248	1.03719	1.12064	1.03073	1.0964	1.11645	1.18372	1.02239	1.02364	1.00846	1.08923	1.03194	1.01715	1.05842	1.04527	0.990106	1.04947	1.05616	1.0493	1.10635	1.19601	1.04558	1.12947	0.996517	1.07002	1.04867
Aradu.A09	85000001	86000000	104.125	1.01313	1	1.14886	1.18859	1.08774	1.15303	1.08194	1.1649	1.04314	1.56152	1.11857	1.16078	1.17054	1.1078	1.09633	1.13014	1.13726	1.12206	1.1443	1.1258	1.16456	1.10601	1.18666	1.16908	1.08884	1.20828	1.08435	1.21477	1.1298	1.23067	1.15538	1.04804	1.08298	1.19023	1.17282	1.11324	1.09329	1.11364	1.17097	1.14242	1.1082	1.13724	1.10855	1.07616	1.12729	1.16174
Aradu.A09	86000001	87000000	105.35	0.981018	1	1.0215	1.00432	1.01521	0.98702	1.01481	1.02118	1.07053	1.21548	1.01556	0.936134	1.0176	1.01343	1.03368	0.989508	0.981488	0.965281	1.01039	0.973303	1.00549	1.06313	1.04424	1.0269	0.983726	1.06215	1.05697	0.949291	1.03246	0.973628	1.03876	1.01905	0.960218	1.0107	0.951565	1.01381	0.990191	1.00141	1.03516	1.01461	1.04005	1.03579	0.95569	1.01773	1.00761	1.0193
Aradu.A09	87000001	88000000	106.575	1.0377	1	1.15028	1.02605	1.1153	1.09256	1.06708	1.07475	1.03717	1.34837	1.04837	1.12615	1.04769	0.993758	1.06732	1.11328	1.04954	1.14643	1.03471	1.12779	1.0153	1.03573	0.97333	1.09353	1.08891	1.05342	1.09489	1.1079	1.03654	1.14578	1.03214	0.97876	1.1064	1.01419	1.06463	1.06204	1.08919	1.03125	1.07806	1.10938	1.03172	1.0509	1.07149	1.04631	1.05375	1.02491
Aradu.A09	88000001	89000000	107.8	1.05769	1	1.15417	0.936571	1.03776	0.985385	1.00979	1.06822	1.08628	1.18117	0.94021	0.974274	1.15903	1.11057	1.09149	1.01033	0.943502	0.983611	1.11395	1.15897	1.09566	1.06563	1.20543	1.01244	1.08157	1.0571	1.12721	1.02738	1.02303	1.15753	1.19162	1.00235	1.00712	0.932193	0.986443	1.03988	1.02244	1.07708	0.974136	1.05996	1.0866	1.02011	0.980564	1.0009	1.14028	1.22402
Aradu.A09	89000001	90000000	109.025	0.905039	1	0.903923	1.01527	0.990328	1.04001	0.987339	0.906367	0.911499	1.20315	1.04218	0.991946	0.900339	0.884737	0.853592	0.87059	0.907285	1.06007	0.864872	0.909865	0.866101	0.919645	0.889251	1.05454	0.991799	1.00891	0.90831	0.940799	1.01212	0.900656	0.88904	1.00143	0.889236	0.942402	0.90938	0.938314	0.90528	0.940008	1.05045	0.966441	0.861524	0.961766	0.952978	0.932966	1.00648	0.859225
Aradu.A09	90000001	91000000	110.25	0.965319	1	1.00759	1.00061	1.01428	0.973671	0.896511	1.00689	1.11377	1.17618	0.962546	1.03908	0.997038	1.02227	1.0848	0.938988	0.996346	1.00795	0.992198	1.0465	1.00765	0.937081	0.97049	0.947131	1.00488	1.02707	1.07955	0.955355	0.963768	0.950832	1.00971	0.965005	0.921118	0.953943	0.933212	0.932342	0.950742	0.968971	0.904919	1.02021	1.07348	0.999595	0.939361	0.915735	1.02329	0.973795
Aradu.A09	91000001	92000000	111.475	1.05529	1	1.00471	0.95561	0.993356	1.01943	0.947877	1.01507	1.06867	1.28857	1.02938	0.9404	1.03899	1.00178	1.07781	1.00479	1.00813	0.991031	1.06036	1.03	1.01786	0.969332	1.02661	0.983534	0.990194	1.05489	1.0664	1.05696	1.07622	1.06465	1.05796	0.949942	0.967012	1.02539	0.991563	0.958777	0.948139	1.01902	0.991912	1.06211	1.01146	1.04109	1.00812	0.928891	1.07015	1.04867
Aradu.A09	92000001	93000000	112.7	0.987019	1	1.03886	0.980342	0.947767	1.0491	0.994001	1.06104	1.04568	1.19946	0.984931	0.886522	1.07882	1.00257	1.03133	1.00994	1.04371	0.951093	1.11615	1.0293	0.999008	1.19332	1.07847	1.03023	0.999701	1.04196	1.00083	1.07889	0.966861	1.03164	1.05672	1.06248	0.997711	0.947064	1.06448	1.13554	1.00245	1.10879	1.0204	0.99772	1.02397	1.01816	1.02551	1.0832	1.09058	1.03672
Aradu.A09	93000001	94000000	113.925	0.964102	1	0.749505	0.785783	0.914574	0.821988	0.811355	0.867117	0.822885	1.04373	0.896025	0.808204	0.784769	0.730939	0.878074	0.81766	0.836844	0.95399	0.771337	0.933692	0.832146	0.780008	0.741067	0.819698	0.90616	0.783337	0.957349	0.848047	0.818716	0.870616	0.719013	0.794977	0.838809	0.84592	0.798989	0.78762	0.902085	0.809255	0.802846	0.913687	0.882668	0.846405	0.827456	0.819179	0.738469	0.745354
Aradu.A09	94000001	95000000	115.15	0.687105	1	1.32402	0.943299	0.927141	1.21675	1.87145	1.12394	0.85261	1.37863	1.13815	1.19801	0.997797	1.14996	0.763246	1.81351	1.17936	0.953419	1.00044	0.986006	1.02646	0.932313	0.98312	1.18096	0.950828	0.849171	0.868586	0.808184	0.922822	0.942063	0.939095	1.36019	1.43722	1.49496	1.61436	0.98638	1.42896	1.25547	1.37966	1.03559	0.827043	1.29292	1.01381	1.54382	0.812375	1.10782
Aradu.A09	95000001	96000000	116.375	1.04523	1	1.01455	1.041	1.05048	0.995573	0.926845	1.01348	1.06066	1.25778	1.00194	1.00342	1.0677	1.04652	1.08687	0.919045	0.9929	1.00122	1.1029	1.02448	0.982671	1.02443	1.05623	1.01694	1.00285	1.06472	1.12044	1.01351	1.00023	0.991416	1.04791	0.943544	0.949097	1.04766	0.929308	1.05757	1.01451	1.02772	1.00401	1.01213	1.11892	1.06014	0.979115	0.982509	1.06321	1.06078
Aradu.A09	96000001	97000000	117.6	0.9719	1	0.86122	0.821101	0.82907	0.864219	0.847614	0.877127	0.926549	1.1821	0.942685	0.857997	0.908575	0.826502	0.904492	0.85603	0.885112	0.88363	0.907201	0.877024	0.842921	0.942928	0.854607	0.835896	0.90205	0.821325	0.871179	0.793476	0.8554	0.866954	0.869678	0.900921	0.814268	0.873929	0.915023	0.900448	0.897302	0.961421	0.859837	0.854281	0.920479	0.875268	0.906704	0.943271	0.932999	0.903548
Aradu.A09	97000001	98000000	118.825	1.25476	1	1.1517	0.984374	1.82301	1.14595	1.67578	1.32497	1.00528	1.56164	1.1092	2.21321	1.1951	1.12017	1.15221	1.65564	1.1843	2.10742	1.5812	1.23875	1.22138	0.995047	1.13249	1.46054	1.34512	1.0557	1.24962	1.31344	1.2823	0.843947	1.20354	1.44002	2.10744	1.26121	1.75822	1.17396	2.05681	1.61661	1.80535	1.20691	1.43903	1.14356	1.78492	1.33344	1.08947	1.36854
Aradu.A09	98000001	99000000	120.05	0.962131	1	0.929117	1.0408	0.960996	0.988622	0.916587	0.937564	0.95106	1.27338	0.965036	0.948983	0.988157	0.940534	0.938317	0.919872	0.95102	0.979483	0.932784	0.988367	0.940354	0.949943	0.938927	1.00584	1.00602	1.02178	0.96538	1.00529	0.987752	0.990403	0.946419	0.954178	0.952694	1.02804	0.916839	0.9401	0.945646	0.994645	0.954763	0.990055	0.937292	0.939533	0.965089	0.951362	1.00386	0.948016
Aradu.A09	99000001	100000000	121.275	1.00061	1	1.07097	1.07124	1.05959	0.987771	0.977854	1.09536	0.977374	1.46685	1.04182	1.02188	0.977873	0.951731	0.996845	1.02535	1.03464	1.03379	0.949555	1.06188	1.04619	0.984929	0.986433	1.04506	1.09901	1.12186	1.00735	1.15319	1.04729	1.0606	1.03046	0.957939	1.02093	1.02654	1.03353	0.922969	1.08155	0.974667	0.999206	1.03111	0.964763	1.03307	0.959188	0.948346	0.983508	0.987062
Aradu.A09	100000001	101000000	122.5	1.01383	1	0.904202	0.899589	0.868631	0.836844	0.890513	0.895285	0.906442	1.07704	0.904288	0.78939	0.915225	0.925407	0.901065	0.870275	0.799042	0.843498	0.910588	0.967523	0.908791	0.93386	1.00499	0.85751	0.919899	0.867937	0.953272	0.833759	0.897879	0.82112	1.04127	0.959935	0.913872	0.907764	0.841381	0.914514	0.891752	0.921306	0.811102	0.807234	0.973548	0.832854	0.736623	0.973724	1.01156	0.99271
Aradu.A09	101000001	102000000	123.725	0.969879	1	0.842299	0.841334	0.920651	0.904929	0.924309	0.907827	0.916729	1.22692	0.953152	0.90697	0.851773	0.821341	0.917565	0.89533	0.884082	0.986128	0.848744	0.965069	0.909293	0.912571	0.885863	0.899158	0.937199	0.837341	0.852838	0.87921	0.927279	0.941235	0.873579	0.93	0.910782	0.901584	0.898717	0.869029	0.929186	0.914625	0.921621	0.883138	0.874568	0.86654	0.89824	0.977569	0.889626	0.848485
Aradu.A09	102000001	103000000	124.95	0.945182	1	0.89389	0.889406	0.861988	0.913864	0.917502	0.905938	0.929477	1.22942	0.958087	0.915955	0.930568	0.896031	0.908828	0.890157	0.904587	0.884201	0.873538	0.916999	0.864366	0.961101	0.891499	0.916553	0.949821	0.907544	0.912078	0.919206	0.930177	0.884974	0.894757	0.915255	0.900498	0.883689	0.926332	0.898652	0.902028	0.9453	0.939279	0.923216	0.898873	0.943718	0.965583	0.949184	0.893288	0.874363
Aradu.A09	103000001	104000000	126.175	0.993816	1	0.937837	0.930277	1.01043	0.928949	0.955889	0.947091	1.05369	1.38026	0.981333	1.03713	0.983062	0.950427	0.997993	0.926172	0.945561	1.07311	0.928521	0.902471	0.890912	0.914453	0.959345	0.924499	0.975576	0.911135	1.07718	0.891621	0.921764	0.958406	0.975829	0.950687	0.938248	0.950752	0.963675	0.948406	0.946539	0.966921	1.02231	0.9556	0.974449	0.965615	1.0085	0.925346	0.938885	0.989076
Aradu.A09	104000001	105000000	127.4	0.978346	1	1.05592	1.01822	1.03898	0.981252	1.03715	1.03022	1.03906	1.36429	1.08487	0.99855	0.995787	0.978964	1.03443	1.04085	1.03063	0.988924	1.00709	1.03215	1.04133	1.02704	1.06215	0.987269	1.06418	1.08656	1.05291	0.986938	0.990071	1.03312	1.06545	1.05192	1.00143	0.999796	1.0741	1.065	1.03752	1.10273	1.00296	1.03546	0.981297	1.09464	1.05232	1.04	1.08281	1.00024
Aradu.A09	105000001	106000000	128.625	1.0577	1	0.895064	0.855648	0.943628	0.916528	0.939179	0.885404	0.934776	1.20609	0.936074	0.92549	0.968847	0.806777	0.964392	0.899048	0.911625	0.985309	0.908941	0.88327	0.889378	0.948977	0.849016	0.957741	0.873879	0.771882	0.980639	0.835309	0.912072	0.898577	0.977579	0.882564	0.975672	0.890035	0.94716	0.938647	0.810079	0.984401	0.918345	0.91048	0.952227	0.858825	0.994924	0.995325	0.944745	0.862617
Aradu.A09	106000001	107000000	129.85	0.774346	1	1.22502	0.753959	0.955375	0.894104	1.31606	0.990896	0.739628	1.2296	0.915495	1.28346	0.83146	0.978511	0.703514	1.45742	1.21423	1.08754	0.932578	0.817783	0.773622	0.828571	0.749239	1.0284	0.87004	0.79511	0.837352	0.75052	0.873799	0.754937	0.85262	1.10644	1.08855	1.16507	1.54956	0.869607	1.14886	1.05112	1.10676	0.944775	0.726052	1.20835	1.2253	1.09946	0.853752	0.912099
Aradu.A09	107000001	108000000	131.075	1.05631	1	1.11197	1.09887	1.07827	1.02261	1.02816	1.09971	1.17525	1.08901	1.08806	1.01675	1.16511	1.14244	1.17402	1.02977	1.05688	1.07214	1.11106	1.09287	1.04757	1.11965	1.18215	1.07721	1.11312	1.13254	1.11399	1.19504	1.09409	1.20993	1.14025	1.08796	1.09434	1.03765	1.01113	1.08237	1.04268	1.09039	1.0609	1.14892	1.09862	1.09023	1.12703	1.08215	1.15739	1.19616
Aradu.A09	108000001	109000000	132.3	1.45939	1	1.54122	1.19709	1.8089	2.1011	1.9055	1.62528	0.961994	2.5375	2.55502	1.13931	1.86814	0.95215	1.18434	1.78084	1.69398	0.731496	1.49477	1.14442	1.75832	1.66177	1.66031	1.85754	1.47772	1.2674	1.29539	2.20385	2.50343	1.76848	1.03675	1.49959	1.18192	1.77739	1.09756	2.09177	1.21008	1.52501	1.80805	1.28529	1.22053	1.65848	1.74683	1.9815	0.858318	1.40437
Aradu.A09	109000001	110000000	133.525	1.03741	1	0.867143	0.883939	0.89172	0.902043	1.01321	0.973354	0.837223	1.37168	0.977643	0.950246	1.01778	0.991246	0.824478	0.939997	1.00431	0.917084	0.932633	0.901434	0.902101	0.981512	0.9361	0.885357	0.900366	0.949171	0.869846	0.855526	0.941799	0.894167	0.9879	0.883891	0.899128	0.938541	0.94454	0.976107	0.879287	1.0284	0.977418	1.02902	0.92391	0.928658	0.938686	1.02784	1.01583	0.948063
Aradu.A09	110000001	111000000	134.75	0.923379	1	0.911157	0.880589	0.947893	0.966151	1.03191	0.914195	0.851292	1.39696	0.979457	0.922582	0.886655	0.823736	0.879505	1.02718	0.931593	0.951538	0.855257	0.867633	0.903704	1.02757	0.896938	0.952329	0.920837	0.863047	0.86003	0.909791	0.962771	0.828626	0.854725	0.904714	0.977945	0.943857	0.995886	1.0297	0.965629	1.01683	1.01228	0.89541	0.806796	0.978522	0.963411	1.03559	0.87893	0.84088
Aradu.A09	111000001	112000000	135.975	1.01943	1	0.925965	0.726862	0.865651	0.815237	0.924003	0.897644	0.943377	1.2284	0.872778	0.931865	0.84489	0.845278	0.951324	0.943896	0.909607	0.963322	0.93091	0.834302	0.853445	0.837329	0.817531	0.858761	0.857186	0.851041	0.953209	0.771208	0.840279	0.905027	0.955719	0.86084	0.89122	0.861668	0.889919	0.849213	0.816901	0.832845	0.920816	0.875514	0.914439	0.909373	0.957329	0.93084	0.821402	0.889723
Aradu.A09	112000001	113000000	137.2	0.973398	1	1.06781	0.920234	0.951655	1.01853	1.13497	0.988558	0.922287	1.52889	1.07551	0.993052	1.06875	1.01397	0.964692	1.1965	1.05423	0.994325	1.01667	1.06313	1.03412	1.06809	1.03005	1.0376	1.05636	0.880027	0.957804	0.917649	0.998666	0.924006	1.06171	1.09134	1.08755	1.00465	1.118	0.987615	1.0971	1.06083	1.12517	1.01349	0.888603	0.985833	1.01209	1.12834	0.933474	0.999285
Aradu.A09	113000001	114000000	138.425	0.982283	1	1.0377	1.00312	1.00107	1.02775	1.29444	0.969843	0.974548	1.6381	1.12454	1.10196	1.05325	0.983648	0.978535	1.21223	1.13378	0.90225	0.997783	1.04594	1.06147	1.20757	0.975778	1.10885	1.05608	0.953292	0.899627	0.957617	0.975359	1.08353	0.997655	1.02547	1.13826	0.994657	1.1541	1.16162	1.1787	1.15317	1.13839	1.07088	0.950149	1.02081	1.09976	1.28592	1.01227	0.950528
Aradu.A09	114000001	115000000	139.65	0.925118	1	0.916969	0.881723	0.911617	0.869239	1.00773	0.894456	0.886382	1.23967	0.948841	0.941867	0.820244	0.808303	0.881267	1.00272	0.902424	0.993765	0.828462	0.943928	0.885068	0.857512	0.827032	0.836139	0.936309	0.774727	0.89502	0.908875	0.928883	0.893631	0.829545	0.914254	0.902097	0.924174	0.943012	0.817576	0.931751	0.873605	0.885214	0.912328	0.883723	0.88681	0.900037	0.895588	0.902282	0.8176
Aradu.A09	115000001	116000000	140.875	1.0291	1	0.90056	0.746343	0.764922	0.85464	0.933755	0.855372	0.925623	1.19729	0.870554	0.946223	0.971396	0.870291	0.890659	0.9466	0.974822	0.856925	0.946394	0.869649	0.831651	0.920883	0.938537	0.835396	0.900801	0.847443	0.930133	0.804737	0.805989	0.8955	0.955405	0.922218	0.861482	0.79278	0.97139	0.931126	0.895935	1.10309	0.959327	0.884849	0.934178	0.966276	0.972766	0.96917	0.889196	0.879244
Aradu.A09	116000001	117000000	142.1	0.942388	1	0.971923	0.752053	0.855569	0.920063	0.977992	0.907012	0.853401	1.36065	0.889129	0.938605	0.947033	0.855085	0.803768	1.00673	0.931493	0.860011	0.852537	0.859065	0.880786	1.05409	0.883881	0.953131	0.875947	0.847313	0.791838	0.73171	0.950144	0.880074	0.855555	1.00561	0.941149	0.894572	1.03329	0.958011	0.962853	1.07635	1.03001	0.929666	0.792482	0.975193	0.983404	1.15158	0.885098	0.900271
Aradu.A09	117000001	118000000	143.325	1.00032	1	1.01154	0.977574	0.939294	1.07162	1.11811	1.01992	1.03581	1.39162	1.06151	0.921099	1.06243	1.06994	1.02736	1.11244	1.02796	0.938459	1.02586	1.01423	1.02243	1.13428	1.16843	1.0026	0.994168	0.975253	0.957345	0.99673	1.00606	0.926999	1.07336	1.02207	1.09665	1.01404	1.04835	1.09985	1.03013	1.13696	1.12536	1.0226	0.913455	1.17346	1.04321	1.1768	1.13157	1.12359
Aradu.A09	118000001	119000000	144.55	1.0567	1	1.07499	1.05509	0.924035	1.06715	1.20009	1.11365	1.14449	1.51315	1.15874	0.97838	1.06666	1.03077	0.989011	1.15905	1.16134	0.951978	1.1057	1.03968	1.14806	1.12272	1.17707	1.14818	1.14344	1.07683	0.971854	1.05544	1.06107	1.21966	1.1069	1.07802	1.12159	1.13966	1.18931	1.02261	1.02821	1.13299	1.05986	1.08845	0.991417	1.1335	1.16404	1.10308	1.0903	1.11428
Aradu.A09	119000001	120000000	145.775	0.991489	1	0.910763	0.761668	0.888841	0.86471	0.99916	0.957905	0.939614	1.28506	0.983945	0.943327	0.852159	0.834107	0.891422	1.06671	0.970367	1.01039	0.825038	0.811256	0.839423	0.906497	0.867916	0.844317	0.964759	0.882363	0.85	0.875585	0.921019	0.950837	0.91459	0.88325	1.05127	0.809956	1.0526	0.898915	0.999746	0.932115	0.979507	1.00325	0.836289	0.999562	1.00156	0.96053	0.795146	0.850193
Aradu.A09	120000001	120672674	147	0.979869	1	0.954949	0.875136	0.885537	0.829931	0.894721	0.946355	0.906963	1.29522	0.917992	0.995304	1.00884	1.01316	0.908613	0.841472	1.02758	0.910964	1.02734	0.794336	0.916172	1.16205	1.02652	0.891052	0.83885	0.77314	0.929323	0.818149	0.92658	0.862317	1.04887	1.12233	0.924086	0.815659	1.01619	1.12023	0.895182	1.16428	0.915627	0.930702	0.940074	1.01373	0.887015	1.04835	1.01464	1.00311
Aradu.A10	1	1000000		0.959957	1	0.849756	0.744907	0.835102	0.790882	0.906568	0.858793	0.810688	0.868184	0.89958	0.807755	0.815598	0.807546	0.76522	0.957855	0.872337	0.862877	0.768562	0.793531	0.769047	0.853553	0.773524	0.818609	0.861603	0.736494	0.814804	0.752668	0.815315	0.759943	0.810856	0.871316	0.852754	0.799752	0.920898	0.858738	0.916197	0.853913	0.846277	0.796062	0.816316	0.868635	0.851815	0.91605	0.785609	0.749622
Aradu.A10	1000001	2000000		0.968816	1	0.777573	0.850167	0.899381	0.943247	0.97806	0.893835	0.782673	1.03807	1.06715	0.996679	0.880675	0.822363	0.859956	0.884482	0.906229	0.965237	0.832411	0.899588	0.873741	0.867796	0.818991	0.961043	0.978541	0.815338	0.895885	0.815441	0.864484	0.841757	0.887538	0.91741	0.882802	0.911007	0.945839	0.892541	0.91542	0.932409	0.936213	0.929471	0.968053	0.933212	0.912948	1.00594	0.933948	0.952118
Aradu.A10	2000001	3000000		0.92701	1	1.04344	0.826775	0.960542	0.974903	1.12606	1.04687	0.792909	1.02939	1.00494	1.03397	0.894527	0.835724	0.833736	1.09681	1.00593	0.961024	0.915925	0.84655	0.951169	0.998412	0.887441	0.999172	0.987351	0.937171	0.885774	0.91726	0.894965	0.906728	0.86068	0.909881	1.00905	0.936882	1.11446	1.00063	1.03194	0.92523	1.05316	0.985484	0.832235	0.992733	1.03252	0.964717	0.867624	0.840781
Aradu.A10	3000001	4000000		1.12184	1	1.15869	1.19119	1.03973	1.02722	1.12762	1.18615	1.30421	1.09404	1.13445	1.09645	1.15008	1.21378	1.30859	1.16914	1.118	1.04386	1.12982	1.13569	1.21549	1.09765	1.18078	1.041	1.06251	1.21475	1.19959	1.0638	1.12553	1.28787	1.20003	1.10235	1.15817	1.08755	1.23167	1.07147	1.23654	1.06367	1.01222	1.1025	1.2355	1.16099	1.05097	1.09967	1.21869	1.29604
Aradu.A10	4000001	5000000		1.00787	1	0.935936	0.992805	0.890595	1.01087	1.0503	1.07445	0.900273	0.96744	0.977311	0.924279	0.891739	0.83343	0.957269	1.09826	1.00325	0.960414	0.937383	0.913889	1.03349	0.969905	0.996175	1.05301	0.987038	0.877869	0.894652	0.887424	0.98918	0.91138	0.896674	1.01687	1.05709	0.982259	1.14378	0.994691	0.993261	0.986111	0.995214	0.931891	0.92623	0.969896	0.946288	1.07182	0.994501	0.841545
Aradu.A10	5000001	6000000		0.98471	1	1.16447	0.983342	1.02615	1.06285	1.14258	1.05766	1.09007	1.04064	1.04307	1.07609	1.05978	1.0441	1.04685	1.15285	1.01669	1.01483	1.09018	1.02892	1.02789	1.11375	1.10693	0.974653	1.06052	1.04702	1.05606	0.989501	0.933238	1.09432	1.03386	1.03367	1.01356	1.11366	1.19486	1.01652	1.02737	1.10081	1.11172	1.08013	0.972314	1.08088	1.13144	1.03933	0.976766	0.97322
Aradu.A10	6000001	7000000		1.02787	1	0.995989	0.959359	0.933975	0.922366	0.9267	0.951128	1.05733	0.97832	1.01336	0.844923	0.892283	0.962593	1.05038	0.86219	1.06538	0.906099	0.883864	0.955785	0.94422	1.00587	0.996475	0.905454	0.975309	0.865002	1.02673	0.907207	1.02172	0.95638	0.987689	0.9923	0.977475	0.979873	0.960961	1.03618	0.881515	0.951473	0.935107	0.98159	0.915836	1.07259	0.928724	1.03582	0.963655	0.922312
Aradu.A10	7000001	8000000		1.00105	1	0.9568	0.901371	0.917841	1.01745	1.04649	0.995309	0.888017	1.04302	1.04657	0.910796	0.960995	0.944422	0.874906	1.12992	0.991792	0.924039	1.04324	0.919511	0.920226	1.12063	0.897527	1.01211	1.02172	0.889522	0.902175	0.931775	0.99334	0.991795	0.970093	1.01687	1.01731	0.935912	1.0935	1.04759	0.937231	1.0831	1.17212	0.95939	0.885683	0.997308	1.04901	1.10475	0.982928	0.947475
[truncated: 1,450 more rows]
[truncated: 122 more columns]

## Sheet: SupTab8
Table S8. Zhou et al RIL RAD-seq mapping densities vs P1
[truncated: 2,397 more rows]
[truncated: 121 more columns]
