# Supplementary material for: Surprisingly frequent chromosomal instability in cultivated peanut
Source: Plant J. 2025 Dec 24;124(6):e70617. doi: 10.1111/tpj.70617 (PMC12737953; doi:10.1111/tpj.70617)
Supplement: Supplementary file 4 — Table S9. ‘Tifrunner’ x NC3033 RIL genotyping. Table S10. ‘Tifrunner’ x NC3033 RIL WGS mapping densities. [file TPJ-124-0-s004.xlsx]

## Sheet: Read me
Visualization of chromosome instabilities in the 'Tifrunner' x NC3033 RIL
Worksheet / Title	Description
SupTab9 'Tifrunner' x NC3033 RIL genotyping	This worksheet contains genotyping data for a recombinant inbred line (RIL) population derived from a cross between 'Tifrunner' and NC3033, including the parental lines. Genotyping was performed using the Affymetrix 48K SNP array, and allele dosages were called using the 'fitPoly' package in RStudio. SNP markers were aligned to the Arachis ipaënsis and A. duranensis reference genomes (gnm1), and …
SupTab 10 - 'Tifrunner' x NC3033 RIL WGS mapping densities	This worksheet contains normalised mapping density plots of Illumina sequencing from two selected RILs (I_594 and I595) along the reference genomes of A. duranensis and A. ipaensis, that confirm the chromosome instabilities detected by genotyping. Mapping densities that deviate from 1 in a different way to the parents reveal new chromosomal instabilities. Only the affected chromosomes A03 and B03…

## Sheet: SupTab9
Table S9. 'Tifrunner' x NC3033 RIL genotyping
	A. ipaënsis		A. duranensis		Parent 1	Parent2	RIL1	RIL2	RIL3	RIL4	RIL5	RIL6	RIL7	RIL8	RIL9	RIL10	RIL11	RIL12	RIL13	RIL14	RIL15	RIL16	RIL17	RIL18	RIL19	RIL20	RIL21	RIL22	RIL23	RIL24	RIL25	RIL26	RIL27	RIL28	RIL29	RIL30	RIL31	RIL32	RIL33	RIL34	RIL35	RIL36	RIL37	RIL38	RIL39	RIL40	RIL41	RIL42	RIL43
Marker Name	Chromosome	Position	Chromosome	Position	Tifrunner	NC3033	C1799_H_597	C1799_H_603	C1799_H_604	C1799_H_618	C1799_H_619	C1799_H_621	C1799_H_623	C1799_H_630	C1799_H_635	C1799_H_636	C1799_H_637	C1799_H_639	C1799_H_640	C1799_H_642	C1799_H_646	C1799_H_653	C1799_H_654	C1799_H_655	C1799_H_656	C1799_H_657	C1799_H_661	C1799_H_664	C1799_H_673	C1799_H_674	C1799_H_675	C1799_H_679	C1799_H_684	C1799_H_685	C1799_H_687	C1799_H_689	C1799_H_698	C1799_H_702	C1799_H_703	C1799_H_704	C1799_H_706	C1799_H_707	C1799_H_712	C1799_H_714	C1799_H_715	C1799_H_716	C1799_H_717	C1799_H_718	C1799_H_719
AX-147237406	Araip.B01	240708	Aradu.A04	116568726	2	2	2	2	2	2	2	2	2	2	2	2	2	2	2	2	2	2	2	2	2	2	2	2	2	2	2	2	2	2	2	2	2	2	2	2	2	2	2	2	2	2	2	2	2
AX-147209956	Araip.B01	495856	Aradu.A01	11382044	2	2	2	2	2	2	2	2	2	2	2	2	2	2	2	2	2	2	2	2	2	2	2	2	2	2	2	2	2	2	2	2	2	2	2	2	2	2	2	2	2	2	2	2	2
AX-147237503	Araip.B01	1262426	Aradu.A01	10334852	2	2	2	2	2	2	2	2	2	2	2	2	2	2	2	2	2	2	2	2	2	2	2	2	2	2	2	2	2	2	2	2	2	2	2	2	2	2	2	2	2	2	2	2	2
AX-147237513	Araip.B01	1407847	Aradu.A01	10137113	2	2	2	2	2	2	2	2	2	2	2	2	2	2	2	2	2	2	2	2	2	2	3	2	2	2	2	2	2	2	2	2	2	2	2	2	2	2	2	2	2	2	2	2	2
AX-147237514	Araip.B01	1407975	#N/A	#N/A	2	2					2	2	2	2	2	2	2	2	2		2	2		2	2		3	2	2	2	2	2	2	2	2	2	2		2	2	2	2	2	2	2		2	2	2
AX-147237517	Araip.B01	1408787	#N/A	#N/A	2	2	2	2	2	2	2	2	2	2	2	2	2	2	2	2	2	2	2	2	2	2	3	2	2	2	2	2	2	2	2	2	2	2	2	2	2	2	2	2	2	2	2	2	2
AX-147237537	Araip.B01	1492115	Aradu.A01	10013857	2	2	2	2	2	2	2	2	2	2	2	2	2	2	2	2	2		2	2	2	2	1	2	2	2	2	2	2	2	2	2	2	2	2	2	2	2	2	2	2	2	2	2	2
AX-147209049	Araip.B01	3116613	Aradu.A01	7070530	2	2	2	2		2	2	2	2	2	2	2	2	2		2	2	2	2	2	2	2	2	2	2	2	2	2	2	2	2	2	2	2	2	2	2	2	2	2	2	2	2	2	2
AX-147237702	Araip.B01	4146609	Aradu.A01	7482294	2	2	2	2	2	2	2	2	2	2	2	2	2	2	2	2	2	2	2	2	2	2	2	2	2	2	2	2	2	2	1	2	2	2	2	2	2	2	2	2	2	2	2	2	2
AX-147237802	Araip.B01	5856829	Aradu.A01	4863107	2	2	2	2	2	2	2	2	2	2	2	2	2	2	2	2	2	2	2	2	2	2	2	2	2	2	2	2	2	2	2	2	2	2	2	2	2	2	2	2	2	2	2	2	2
AX-147208448	Araip.B01	7620221	Aradu.A01	3810313	2	2	2	2	2	2	2	2	2	2	2	2	2	2	2	2	2	2		2	2	2	2	2	2		2	2	2	2	2	2	2	2	2	2	2	2	2		2	2	2	2	2
AX-147265671	Araip.B01	13029438	Aradu.A01	1531408	2	2	2	2	2		2			2				2	2	2		2	2	2	2	2			2	2		2		2		2		2	2	2	2	2	2	2			2	2	2
AX-147207857	Araip.B01	13380935	Aradu.A01	1381834	2	2	2	2	2	2	2	2	2	2	2	2	2	2	2	2	2	2	2	2	2	2	2	2	2	2	2	2	2	2	2	2	2	2	2	2	2	2	2	2	2	2	2	2	2
AX-147238134	Araip.B01	16249325	Aradu.A01	460099	2	2	2	2	2	2	2	2	2	2	2	2	2	2	2	2	2	2	2	2	2	2	2	2	2	2	2	2	2	2	2	2	2	2	2	2	2	2	2	2	2	2	2	2	2
AX-147238156	Araip.B01	16887022	Aradu.A01	193502	2	2	2	2	2	2	2	2	2	2	2	2	2	2	2	2	2	2	2	2	2	2	2	2	2	2	2	2	2	2	2	2	2	2	2	2	2	2	2	2	2	2	2	2	2
AX-147228932	Araip.B01	17630031	Aradu.A07	73875512	2	2	2	2	2	2	2	2	2	2	2	2	2	2	2	2	2	2	2	2	2	2	2	2	2	2	2	2	2	2	2	2	2	2	2	2	2	2	2	2	2	2	2	2	2
AX-147228936	Araip.B01	17630331	Aradu.A07	73875812	2	2	2	2	2	2	2	2	2	2	2	2	2	2	2	2	2	2	2	2	2	2	2	2	2	2	2	2	2	2	2	2	2	2	2	2	2	2	2	2	2	2	2	2	2
AX-147228938	Araip.B01	17631252	Aradu.A07	73876732	2	2	2	2	2	2	2	2	2	2	2	2	2	2	2	2	2	2	2	2	2	2	2	2	2	2	2	2	2	2	2	2	2	2	2	2	2	2	2	2	2	2	2	2	2
AX-147210252	Araip.B01	21344032	Aradu.A01	15986457	2	2	2	2	2	2	2	2	2	2	2	2	2	2	2	2	2	2	2	2	2	2	2	2	2	2	2	2	2	2	2	2	2	2	2	2	2	2	2	2	2	2	2	2	2
AX-147238546	Araip.B01	59865290	Aradu.A03	125348211	2	2	2	2	2	2	2	2		2	2	2	2	2	2	2	2	1	2	2	2	2				2		2	2	2	2	2	2	2	2		2	2	2	2	2	2	2		2
AX-147211456	Araip.B01	91296168	Aradu.A01	65297668	2	2	2	2	2	2	2	2	2	2	2	2	2	2	2	2		2	2	2	2	2	2		2	2	2	2	2	2	2	2	2	2	2	2		2	2	2	2	2	2	2	2
AX-147232034	Araip.B01	114932937	Aradu.A08	49284402	2	2	2	2	2	2	2	2	2	2	2	2	2	2	2	2	2	2	2	2	2	2	2	2	2	3	2	2	2	2	2	2	2	2	2	2	2	2	2	2	2	2	2	2	2
AX-147234629	Araip.B01	115271020	Aradu.A09	117000280	2	2	2	2	2	2	2	2	2	2	2	2	2	2	2	2	2	2	2	2	2	2	2	2		2	2	2	2	2	2	2	2	2	2	2	2	2	2	2	2	2	2	2	2
AX-147239708	Araip.B01	136992998	#N/A	#N/A	2	2	2	2	2	2	2	2	2	2	2	2	2	2	2	2	2	2	2	2	2	2	2	2	2	2	2	2	2	2	2	2	2	2	2	2	2	2	2	2	2		2	2	2
AX-147239798	Araip.B02	323608	Aradu.A02	93926	2	2	2	2	2	2	2	2	2	2	2	2	2	2	2	2	2	2	2	2	2	2	2	2	2	2	2	2	2	2	2	2	2	2	2	2	2	2	2	2	2	2	2	2	2
AX-147239814	Araip.B02	422392	Aradu.A02	175436	2	2	2	2	2	2	2	2	2	2	2	2	2	2	2	2	2	2	2	2	2	2	2	2	2	2	2	2	2	2	2	2	2	2	2	2	2	2	2	2	2	2	2	2	2
AX-147239879	Araip.B02	606733	Aradu.A02	349493	2	2		2			2		2	2	2	2	2	2	2	2	2	2	2	2	2	2	2	2		2	2	2		2	2	2	2		2	2		2	2		2	2		2	2
AX-147239923	Araip.B02	708528	Aradu.A02	464007	2	2	2	2	2	2	2	2	2	2	2	2	2	2	2	2	2	2	2	2	2	2	2	2	2	2	2	2	2	2	2	2	2	2	2	2	2	2	2	1	2	2	2	2	2
AX-147212204	Araip.B02	720466	Aradu.A02	452838	2	2	2	2	2	2	2	2	2	2	2	2	2	2	2	2	2		2	2	2	2	2	2	2	2	2	2	2	2	2	2	2	2	2	2	2	2	2	2	2	2	2	2	2
AX-147212206	Araip.B02	720743	Aradu.A02	453115	2	2	2	2	2	2	2	2	2	2	2	2	2	2	2	2	2	2	2	2	2	2	2	2	2	2	2	2	2	2	2	2	2	2	2	2	2	2	2	2	2	2	2	2	2
AX-147212208	Araip.B02	720844	Aradu.A02	453216	2	2	2	2	2	2	2	2	2	2	2	2	2	2	2	2	2	2	2	2	2	2	2	2	2	2	2	2	2	2	2	2	2	2	2	2	2	2	2	2	2	2	2	2	2
AX-147212209	Araip.B02	720893	Aradu.A02	453265	2	2	2	2	2	2	2	2	2	2	2	2	2	2	2	2	2	2	2	2	2	2	2	2	2	2	2	2	2	2	2	2	2	2	2	2	2	2	2	2	2	2	2	2	2
AX-147212195	Araip.B02	756520	Aradu.A02	436838	2	2	2	2	2	2	2	2	2	2	2	2	2	2	2	2	2	2	2	2	2	2	2	2	2	2	2	2	2	2	2	2	2	2	2	2	2	2	2	2	2	2	2	2	2
AX-147239939	Araip.B02	756709	#N/A	#N/A	2	2	2	2	2	2	2	2	2	2	2	2	2	2	2	2	2	2	2	2	2	2	2	2	2	2	2	2	2	2	2	2	2	2	2	2	2	2	2	2	2	2	2	2	2
AX-147239942	Araip.B02	767495	Aradu.A02	1437336	2	2	2	2	2	2	2	2	2	2	2	2	2	2	2	2	2	2	2	2	2	2	2	2	2	2	2	2	2	2	2	2	2	2	2	2	2	2	2	2	2	2	2	2	2
AX-147239953	Araip.B02	798309	Aradu.A02	1475182	2	2	2	2	2	2	2	2	2	2	2	2	2	2	2	2	2	2	2	2	2	2	2	2	2	2	2	2	2	2	2	2	2	2	2	2	2	2	2	2	2	2	2	2	2
AX-147212497	Araip.B02	800027	Aradu.A02	1476970	2	2	2	2	2	2	2	2	2	2	2	2	2	2	2	2	2		2	2	2	2	2	2	2	2	2	2	2	2	2	2	2	2	2	2	2	2	2	2	2	2	2	2	2
AX-147212499	Araip.B02	840994	Aradu.A02	1516288	2	2	2	2	2	2	2	2	2	2	2	2	2	2	2	2	2	2	2	2	2	2	2	2	2	2	2	2	2	2	2	2	2	3	2	2	2	2	2	2	2	2	2	2	2
AX-147240094	Araip.B02	1711509	Aradu.A02	2373413	2	2	2	2	2	2	2	2	2	2	2	2	2	2	2	2	2	2	2	2	2	2	2	2	2	2	2	2	2	2	2	2	2	2	2	2	2	2	2	2	2	2	2	2	2
AX-147240111	Araip.B02	1728851	Aradu.A02	2404286	2	2	2	2	2	2	2	2	2	2	2	2	2	2	2	2	2	2	2	2	2	2	2	2	2	2	2	2	2	2	2	2	2	2	2	2	2	2	2	2	2	2	2	2
AX-147240113	Araip.B02	1768971	Aradu.A02	2445939	2	2	2	2	2	2	2	2	2	2	2	2	2	2	2	2	2	2	2	2	2	2	2	2	2	2	2	2	2	2	2	2	2	2	2	2	2	2	2	2	2	2	2	2	2
AX-147212650	Araip.B02	1824557	Aradu.A02	2495143	2	2	2	2	2	2	2	2	2	2	2	2	2	2	2		2	2	2	2	2	2	2	2	2	2	2	2	2	2	2	2	2	2	2	2	2	2	2	2	2	2	2	2	2
AX-147212721	Araip.B02	2027237	Aradu.A02	2670454	2	2	2	2	2	2	2	2	2	2	2	2		2	2	2	2	2	2	2	2	2	2	2	2	2	2		2	2	2	2	2	2	2	2	2	2	2	2	2	2	2		2
AX-147240185	Araip.B02	2045984	#N/A	#N/A	2	2	2	2	2	2	2	2	2	2	2	2	2	2	2	2	2	2	2	2	2	2	2	2	2	2	2	2	2	2	2	2	2	2	2	2	2	2	2	2	2	2	2	2	2
AX-147240195	Araip.B02	2047743	#N/A	#N/A	2	2	2	2	2	2	2	2	2	2	2	2	2	2	2	2	2	2	2	2	2	2	2	2	2	2	2	2	2	2	2	2	2	2	2	2	2	2	2	2	2	2	2	2	2
AX-147240200	Araip.B02	2048600	#N/A	#N/A	2	2	2	2	2	2	2	2	2	2	2	2	2	2	2	2	2	2	2	2	2	2	2	2	2	2	2	2	2	2	2	2	2	2	2	2	2	2	2	2	2	2	2	2	2
AX-147212768	Araip.B02	2201966	Aradu.A02	2937660	2	2	2		2	2	2	2	2	2	2	2	2	2	2	2	2	2	2	2	2	2	2	2	2	2	2	2	2	2	2	2	2	2	2	2	2	2	2	2	2	2	2	2	2
AX-147212772	Araip.B02	2203822	Aradu.A02	2939572	2	2	2	2	2	2	2	2	2	2	2	2	2	2	2	2	2		2	2	2	2	2	2	2	1	2	2	2	2	2	2	2	2	2	2	2	2	2		2	2	2	2	2
AX-147240275	Araip.B02	2289416	Aradu.A02	3022785	2	2	2	2	2	2	2	2	2	2	2	2	2	2	2	2	2	2	2	2	2	2	2	2	2	2	2	2	2	2	2	2	2	2	2	2	2	2	2	2	2	2	2	2	2
AX-147212762	Araip.B02	2352481	Aradu.A02	2922527	2	2	2	2	2	2	2	2	2	2	2	2	2	2		2	2	2	2	2	2	2	2	2	2	2	2	2	2	2	2	2	2	2	2	2	2	2	2	2	2	2	2	2	2
AX-147240294	Araip.B02	2365066	Aradu.A02	3091738	2	2	2	2	2	2	2	2	2	2	2	2	2	2	2	2	2	2	2	2	2	2	2	2	2	2	2	2	2	2	2	2	2	2	2	2	2	2	2	2	2	2	2	2	2
AX-147240303	Araip.B02	2467220	#N/A	#N/A	2	2	2	2	2	2	2	2	2	2	2	2	2	2	3	2	2	2	2	2		2	2	2	2	2	2	2	2	2	2	2	2	2	2	2	2	2	2	2	2	2	2	2	2
AX-147240324	Araip.B02	2599185	Aradu.A02	3207113	2	2	2	2	2	2	2	2	2	2	2	2	2	2	2	2	2	2	2	2	2	2	2	2	2	2	2	2	2	2	2		2	2	2	2	2	2	2	2	2	2	2	2	2
AX-147240348	Araip.B02	2697968	#N/A	#N/A	2	2	2	2	2	2	2	2	2	2	2	2	2	2	2	2	2	2	2	2	2	2	2	2	2	2	2	2	2	2	2	2	2	2	2	2	2	2	2	2	2	2	2	2	2
AX-147240350	Araip.B02	2700420	Aradu.A02	3376674	2	2	2	2	2	2	2	2	2	2	2	2	2	2	2	2	2	2	2	2	2	2	2	2	2	2	2	2	2	2	2	2	2	2	2	2	2	2	2	2	2	2	2	2	2
AX-147240357	Araip.B02	2712311	Aradu.A02	3388502	2	2	2	2	2	2	2	2	2	2	2	2	2	2	2	2	2	2	2	2	2	2	2	2	2	2	2	2	2	2	2	2	2	2	2	2	2	2	2	2	2	2	2	2	2
AX-147240622	Araip.B02	6696588	Aradu.A02	5461906	2	2	2	2	2	2	2	2	2	2	2	2	2	2	2	2	2	2	2	2	2	2	2	2	2	2	2	2	2	2	2	2	2	2	2	2	2	2	2	2	2	2	2	2	2
AX-147213406	Araip.B02	15610882	Aradu.A02	12568324	2	2	2	2	2	2	2	2	2	2	2	2	2	2	2	2	2	2	2	2	2	2	2	2	2	2	2	2	2	2	2	2	2	2	2	2	2	2	2	2	2	2	2	2	2
AX-147229387	Araip.B02	16021778	Aradu.A08	4808738	2	2	2	2	2	2		2	2		2	2	2	2	2	2	2	2	2	2	2	2	2		2	2	2	2	2	2	2			3	2	2	2	2	2	2	2	2	2	2	2
AX-147213451	Araip.B02	17088198	Aradu.A02	13992082	2	2	2	2	2	2	2	2	2	2	2	2	2	2	2	2	2		2	2	2	2	2	2	2	2	2	2	2	2	2	2	2	2	2	2	2	2	2	2	2	2	2		2
AX-147233959	Araip.B02	26746994	Aradu.A09	108780601	2	2	2	2	2	2	2	2	2	2	2	2	2	2	2	2	2	2	2	2	2	2	2	2	2	2	2	2	2	2	2	2	2	2	2	2	2	2	2	2	2	2	2	2	2
AX-147241217	Araip.B02	30172328	#N/A	#N/A	2	2	2	2	2	2	2	2	2	2	2	2	2	2	2	2	2	2	2	2	2	2	2	2	2	2	2	2	2	2	2	2	2	2	2	2	2	2	2	2	2	2	2	2	2
AX-147213661	Araip.B02	35318829	Aradu.A02	32289583	2	2	2	2	2	2	2	2	2	2	2	2	2	2	2	2	2	2	2	2	2	2	2	2	2	2	2	2	2	2	2	2	2	2	2	2	2	2	2	2	2	2	2	2	2
AX-147231249	Araip.B02	40237394	Aradu.A08	39706893	2	2	2	2	2	2	2	2	2	2	2	2	2	2	2	2	2	2	2	2	2	2	2	2	2	2	2	2	2	2	2	2	2	2	2	2	2	2	2	2	2	2	2	2	2
AX-147241447	Araip.B02	64840501	Aradu.A02	57363148	2	2	2	2	2	2	2	2	2	2	2	2	2	2	2	2	2	2	2	2	2	2	2	2	2	2	2	2	2	2	2	2	2	2	2	2	2	2	2	2	2		2	2	2
AX-147241449	Araip.B02	64942890	Aradu.A05	88525306	2	2	2	2	2		2	2		2	2	2		2		2	2			2		2		2	2	2	2	2	2	2				2	2		2	2				2	2	2	2
AX-147213859	Araip.B02	68353807	Aradu.A02	60180463	2	2	2	2	2	2	2	2	2	2	2	2	2	2	2	2	2	2	2	2	2	2	2	2	2	2	2	2	2	2	2	2	2	2	2	2	2	2	2	2	2	2	2	2	2
AX-147241506	Araip.B02	73516039	Aradu.A02	64277439	2	2	2			2	2	2	2		2		2	2	2	2	2		2	2	2			2			2					2		2	2	2		2	2	2	2		2	2
AX-147214004	Araip.B02	78519220	Aradu.A02	67420580	2	2	2	2	2	2	2	2	2	2	2	2	2	2	2	2	2	2	2	2	2	2	2	2	2	2	2	2	2	2	2	2	2	2	2	2	2	2	2	2	2	2	2	2	2
AX-147213999	Araip.B02	78607667	Aradu.A02	67418823	2	2	2	2	2	2	2	2	2	2	2	2	2	2	2	2	2	2	2	2	2	2	2	2	2	2	2	2	2	2	2	2	2	2	2	2	2	2	2	2	2	2	2	2	2
AX-147241591	Araip.B02	78824171	Aradu.A02	67700604	2	2	2	2	2	2	2	2	2	2	2	2	2	2	2	2	2	2	2	2	2	2	2	2	2	2	2	2	2	2	2	2	2	2	2	2	2	2	2	2	2	2	2	2	2
AX-147241644	Araip.B02	82325218	#N/A	#N/A	2	2	2	2	2	2	2	2	2	2	2	2	2	2	2	2	2	2	2	2	2	2	2	2	2	2	2	2	2	2	2	2	2	2	2	2	2	2	2	2	2	2	2	2	2
AX-147214109	Araip.B02	83552414	Aradu.A02	71751382	2	2	2	2	2	2	2	2	2	2	2	2	2	2	2	2	2	2	2	2	2	2	2	2	2	2	2	2	2	2	2	2	2	2	2	2	2	2	2	2	2	2	2	2	2
AX-147214156	Araip.B02	86154263	Aradu.A02	74760884	2	2	2	2	2		2	2	2	2	2	2	2		2		2		2	2	2	2	2		2		2		2	2	2	2	2	2	2	2	2				2	2	2	2	2
AX-147214305	Araip.B02	90400568	Aradu.A02	79187808	2	2	2	2	2	2	2	2	2	2	2	2	2	2	2	2	2	2	2	2	2	2	2	2	2	2	2	2	2	2	2	2	2	2	2	2	2	2	2	2	2	2	2	2	2
AX-147214287	Araip.B02	90652397	Aradu.A02	79176879	2	2	2	2	2	2	2	2	2	2	2	2	2	2	2	2	2	2	2	2	2	2	2	2	2	2	2	2	2	2	2	2	2	2	2	2	2	2	2	2	2	2	2	2	2
AX-147214289	Araip.B02	90652657	Aradu.A02	79177139	2	2	2	2	2	2	2	2	2	2	2	2	2	2	2	2	2	2	2	2	2	2	2	2	2	2	2	2	2	2	2	2	2	2	2	2	2	2	2	2	2	2	2	2	2
AX-147214301	Araip.B02	90656877	Aradu.A02	79180884	2	2	2	2	2	2	2	2	2	2	2	2	2	2	2	2	2	2	2	2	2	2	2	2	2	2	2	2	2	2	2	2	2	2	2	2	2	2	2	2	2	2	2	2	2
AX-147241895	Araip.B02	91303708	Aradu.A02	79512530	2	2	2	2	2	2	2	2	2	2	2	2	2	2	2	2	2	2	2	2	2	2	2	2	2	2	2	2	2	2	2	2	2	2	2	2	2	2	2	2	2	2	2	2	2
AX-147242089	Araip.B02	94886057	Aradu.A02	83045138	2	2	2	2	2	2	2	2	2	2	2	2	2	2	2	2	2	2	2	2	2	2	2	2	2		2	2	2	2	2	2	2	2	2	2	2	2	2	2	2	2	2	2	2
AX-147242261	Araip.B02	98612657	#N/A	#N/A	2	2	2	2	2	2	2	2	2	2	2	2	2	2	2	2	2	2	2	2	2	2	2	2	2	2	2	2	2	2	2	2	2	2	2	2	2	2	2	2	2	2	2	2	2
AX-147242285	Araip.B02	99318229	Aradu.A02	86335519	2	2	2	2	2	2	2			2	2	2	2	2		2	2	2	2	2		2	2	2		2	2	2		2	2		2	2	2		2	2	2		2	2	2	2
AX-147242642	Araip.B02	104593674	Aradu.A02	90782695	2	2	2	2	2	2	2	2	2	2	2	2	2	2	2	2	2	2	2	2	2	2	2	2	2	2	2	2	2	2	2	2	2	2	2	2	2	2	2	2	2	2	2	2	2
AX-147242687	Araip.B02	105109267	Aradu.A02	91315535	2	2	2	2	2	2	2	2	2	2	2	2		2		2	2		2	2		2	2		2	2		2	2	2	2	2	2		2		2		2		2		2	2	2
AX-147242848	Araip.B02	108345000	Aradu.A02	93565169	2	2	2	2	2	2	2	2	2	2	2	2	2		2	2	2	2	2	2	2	2	2	2	2	2	2	2	2	2	2	2	2	2	2	2	2	2	2	2	2	2	2	2	2
AX-147242850	Araip.B02	108345064	Aradu.A02	93525660	2	2	2	2	2	2	2	2	2	2	2	2	2	2	2	2	2	2	2	2	2	2	2	2	2	2	2	2	2	2	2	2	2	2	2	2	2	2	2	2	2	2	2	2	2
AX-147209522	Araip.B03	297365	Aradu.A01	9574444	2	2	2	2				2	2	2	2		2	2	2		2		2		2	2	2		2	2	2	2	2	2	2		2				2	2		2	2		2	2
AX-147218663	Araip.B03	683817	Aradu.A03	133814877	2	2	2	2	2	2	2	2	2	2	2	2	2	2	2	2	2	2	2	2	2	2	2	2	2	2	2	2	2	2	2	2	2	2	2	2	2	2	2	2	2	2	2	2	2
AX-147242918	Araip.B03	730246	#N/A	#N/A	2	2	2	2	2	2	2	2	2	2	2	2	2	2	2	2	2	2	2	2	2	2	2	2	2	2	2	2	2	2	2	2	2	2	2	2	2	2	2	2	2	2	2	2	2
AX-147231980	Araip.B03	1246939	Aradu.A08	48786646	2	2	2	2	2	2	2		2	2	2	2	2	2	2	2	2	2	2	2	2	2	2	2	2	2	2	2	2	2	2		2	2	2	2	2	2		2	2		2	2	2
AX-147243038	Araip.B03	2131722	Aradu.A03	163521	2	2	1	2		2	2	1		2	2	2	2		2		1		2			2	2	2	1	2	2		1		2	1	2	1	1	1	2	2		2	2	1	2	1	2
AX-147243077	Araip.B03	2512124	Aradu.A03	523662	2	2	2	2	2	2	2	2	2	2	2	2	2	2	2	2	2	2	2	2	2	2	2	2	2	2	2	2	2	2	2	2	2	2	2	2	2	2	2	2	2	2	2	2	2
AX-147243081	Araip.B03	2513459	Aradu.A03	524996	2	2	2	2	2	2	2	2	2	2	2	2	2	2	2	2	2	2	2	2	2	2	2	2	2	2	2	2	2	2	2	2	2	2	2	2	2	2	2	2	2	2	2	2	2
AX-147243082	Araip.B03	2513591	Aradu.A03	525128	2	2	2	2	2	2	2	2	2	2	2	2	2	2	2	2	2	2	2	2	2	2	2	2	2	2	2	2	2	2	2	2	2	2	2	2	2	2	2	2	2	2	2	2	2
AX-147243085	Araip.B03	2518480	Aradu.A03	516778	2	2	2	2	2	2	2	2	2	2	2	2	2	2	2	2	2	2	2	2	2	2	2	2	2	2	2	2	2	2	2	2	2	2	2	2	2	2	2	2	2	2	2	2	2
AX-147243107	Araip.B03	2713148	Aradu.A03	705807	2	2	2		2	2	2	2		2	2	2	2	2	2	2			2	2	2	2	2	2	2	2	2	2	2	2	2	2	2	2	2	2	2	2	2		2	2	2	2	2
AX-147215339	Araip.B03	2914562	Aradu.A03	1009382	2	2	2	2	2	2	2	2	2	2	2	2	2	2	2	2	2	2	2	2	2	2	2	2	2	2	2	2	2	2	2	2	2	2	2	2	2	2	2	2	2	2	2	2	2
AX-147243168	Araip.B03	3566707	Aradu.A03	1619031	2	2	2	2	2	2	2	2	2	2	2	2	2	2	2	2	2	2	2	2	2	2	2	2	2	2	2	2	2	1		2	2	2	2	2	2	2	2	2	2	2	2	2
AX-147243173	Araip.B03	3619499	Aradu.A03	1657026	2	2	2	2	2	2	2	2	2	2	2	2	2	2	2	2	2	2	2	2	2	2	2	2	2	2	2	2	2		2	2	2	2	2	2	2	2	2	2	2	2	2	2	2
AX-147243265	Araip.B03	4958935	Aradu.A07	5228904	2	2	2	2	2	2	2	2	2	2	2	2	2	2	2	2	2	2	2	2	2	2		2	2		2	2	2	2	2	2	2	2	2	2	2	2	2	2	2	2	2	2	2
AX-147227354	Araip.B03	5071175	Aradu.A07	5015366	2	2					2	2		2				2	2	2	2	2	2	2	2	2	2	2	2	2	2	2	2	2	2	2	2	2	2	2	2	2	2	2	2	2	2	2
AX-147227351	Araip.B03	5116155	Aradu.A07	4957058	2	2		2	2			2		2	2	2	2	2		2	2	3		2	2	2	2	2	2	2	2	2	2	2	2	2		2		2	2	2	2	2	2		2	2	2
AX-147243474	Araip.B03	8287021	Aradu.A03	5477830	2	2	2	2	2	2	2	2	2	2	2	2	2	2	2	2	2	2	2	2	2	2	2	2	2	2	2	2	2	2	2	2	2	2	2	2	2	2	2	2	2	2	2	2	2
AX-147234712	Araip.B03	10568230	Aradu.A09	118299435	2	2	2	2	2	2	2	2	2	2	2	2	2	2	2	2	2	2	2	2	2	2	2	2	2	2	2	2	2	2	2	2	2	2	2	2	2	2	2	2	2	2	2	2	2
AX-147216142	Araip.B03	18555802	Aradu.A03	16185476	2	2	2	2	2		2	2	2	2	2	2	2	2	2	2	2		2	2	2		2	2	2		2	2	2	2	2	2	2	2	2	2	2	2	2	2	2	2	2		2
AX-147216143	Araip.B03	18601041	Aradu.A03	16438220	2	2	2	2	2	2	2	2	2	2	2	2	2	2	2	2	2	2	2	2	2	2	2	2	2	2	2	2	2	2	2	2	2	2	2	2	2	2	2	2	2	2	2	2	2
AX-147244198	Araip.B03	26099784	Aradu.A10	16572566	2	2		2	2	2	2	2	2	2		2	2	2	2	2	2	2	2	2	2	2		2	2	2	2	2	2	2	2	2	2	2	2		2		2	2	2		2	2	2
AX-147244213	Araip.B03	26296360	Aradu.A03	20534663	2	2	2	2	2	2	2	2	2	2	2	2	2	2	2	2	2	2	2	2	2	2	2	2	2	2	2	2	2	2	2	2	2	2	2	2	2	2	2	2	3	2	2	2	2
AX-147244237	Araip.B03	27722244	Aradu.A03	25088618	2	2	2	2	2	2	2	2	2	2	2	2	2	2	2	2	2	2	2	2	2	2	2	2	2	2	2	2	2	2	2	2	2	2	2	2	2	2	2	2	2	2	2	2	2
AX-147216542	Araip.B03	32022801	Aradu.A03	29053160	2	2		2		2	2		2	2	2	2	2	2				2	2	2	2		2			2	2	2	2		2		2	2	2	2	2		2	3	2				2
AX-147244644	Araip.B03	53443021	#N/A	#N/A	2	2	2	2	2	2	2	2	2	2	2	2	2	2	2	2	2		2	2		2	2	2		2		2	2	2	2		2	2	2	2	2	2	2	2	2	2	2		2
AX-147220400	Araip.B03	65983065	Aradu.A04	97702635	2	2	2	2	2	2	2	2	2	2	2		2	2	2	2	2	2	2	2		2	2	2	2		2	2	2		2		2	1	2	2	2	2	2		2		2	2	2
AX-147234743	Araip.B03	107791206	Aradu.A09	118600614	2	2	2	2	2	2	2	2	2	2	2	2	2	2	2	2	2	2	2	2	2	2	2	2	2	2	2	2	2	2	2	2	2	2	2	2	2	2	2	2	2	2	2	2	2
AX-147244975	Araip.B03	109126337	Aradu.A03	107910652	2	2			2		2		2	2	2	2	2			2			2	2	2	2	2		2					2	2	2		2	2	2	2	2	2	2	2	2	2	2
AX-147217477	Araip.B03	117272040	Aradu.A03	114873317	2	2	2	2	2	2	2	2	2	2	2		2	2	2	2	2	2	2		2	2	2	2	2	2	2				2	2	2	2	2	2	2		2	2	1	2	2	2	2
AX-147217771	Araip.B03	122395965	Aradu.A03	121816921	2	2	2	2	2	2	2	2	2	2	2	2	2	2	2	2	2	2	2	2	2	2	2	2	2	2	2	2	2	2	2	2	2	2	2	2	2	2	2	2	2	2	2	2	2
AX-147217882	Araip.B03	124793780	Aradu.A03	124182793	2	2	2	2	2	2	2	2	2	2	2	2	2	2	2	2	2	2	2	2	2	2	2	2	2	2	2	2	2	2	2	2	2	2	2	2	2	2	2	2	2	2	2	2	2
AX-147245650	Araip.B03	126581103	Aradu.A03	125674116	2	2	2	2	2	2	2	2	2	2	2	2	2	2	2	2	2	2	2	2	2	2	2	2	2	2	2	2	2	2	2	2	2	2	2	2	2	2	2	2	2	2	2	2	2
AX-147218035	Araip.B03	127155102	Aradu.A03	126240858	2	2	2	2	2	2	2	2	2	2	2	2	2	2	2	2	2	2	2	2	2	2	2	2	2	2	2	2	2	2	2	2	2	2	2	2	2	2	2	2	2	2	2	2	2
AX-147245673	Araip.B03	127167999	Aradu.A03	126254882	2	2	2	2	2	2	2	2	2	2	2	2	2	2	2	2	2	2	2	2	2	2	2	2	2	2	2	2	2	2	2	2	2	2	2	2	2	2	2	2	2	2	2	2	2
AX-147218043	Araip.B03	127349670	Aradu.A03	126470766	2	2	2	2	2	2	2	2	2	2	2	2	2	2	2	2	2	2	2	2	2	2	2	2	2	2	2	2	2	2	2	2	2	2	2	2	2	2	2	2	2	2	2	2	2
AX-147245736	Araip.B03	127984869	Aradu.A03	127301499	2	2	2	2	2	2	2	2	2	2	2	2	2	2	2	2	2	2	2	2	2	2	2	2	2	2	2	2	2	2	2	2	2	2	2	2	2	2	2	2	2	2	2	2	2
AX-147245749	Araip.B03	128200642	Aradu.A03	127540515	2	2	2	2	2	2	2	2	2	2	2	2	2	2	2	2	2	2	2	2	2	2	2	2	2	2	2	2	2	2	2	2	2	2	2	2	2	2	2	2	2	2	2	2	2
AX-147245859	Araip.B03	129414956	Aradu.A03	128731359	2	2	2	2	2	2	2	2	2	2	2	2	2	2	2	2	2	2	2	2	2	2	2	2	2	2	2	2	2	2	2	2	2	2	2	2	2	2	2	2	2	2	2	2	2
AX-147218214	Araip.B03	129415149	Aradu.A03	128731622	2	2	2	2	2	2	2	2	2	2	2	2	2	2	2	2	2	2	2	2	2	2	2	2	2	2	2	2	2	2	2	2	2	2	2	2	2	2	2	2	2	2	2	2	2
AX-147245867	Araip.B03	129511695	Aradu.A03	128793943	2	2	2	2	2	2	2	2	2	2	2	2	2	2	2	2	2	2	2	2	2	2	2	2	2	2	2	2	2	2	2	2	2	2	2	2	2	2	2	2	2	2	2	2	2
AX-147218224	Araip.B03	129543620	Aradu.A03	128826996	2	2	2	2	2	2	2	2	2	2	2	2	2	2	2	2	2	2	2	2	2	2	2	2	2	2	2	2	2	2	2	2	2	2	2	2	2	2	2	2	2	2	2	2	2
AX-147245878	Araip.B03	129622425	Aradu.A03	128884203	2	2	2	2	2	2	2	2	2	2	2	2	2	2	2	2	2	2	2	2	2	2	2	2	2	2	2	2	2	2	2	2	2	2	2	2	2	2	2	2	2	2	2	2	2
AX-147245879	Araip.B03	129644085	Aradu.A03	128904145	2	2	2	2	2	2	2	2	2	2	2	2	2	2	2	2	2	2	2	2	2	2	2	2	2	2	2	2	2	2	2	2	2	2	2	2	2	2	2	2	2	2	2	2	2
AX-147245888	Araip.B03	129761509	Aradu.A03	128993885	2	2	2	2	2	2	2	2	2	2	2	2	2	2	2	2	2	2	2	2	2	2	2	2	2	2	2	2	2	2	2	2	2	2	2	2	2	2	2	2	2	2	2	2	2
AX-147245899	Araip.B03	129817443	Aradu.A03	129065722	2	2	2	2	2	2	2	2	2	2	2	2	2	2	2	2	2	2	2	2	2	2	2	2	2	2	2	2	2	2	2	2	2	2	2	2	2	2	2	2	2	2	2	2	2
AX-147218247	Araip.B03	129849889	Aradu.A03	129086691	2	2	2	2	2	2	2	2	2	2	2	2	2	2	2	2	2	2	2	2	2	2	2	2	2	2	2	2	2	2	2	2	2	2	2	2	2	2	2	2	2	2	2	2	2
AX-147245902	Araip.B03	129865909	Aradu.A03	129101421	2	2	2	2	2	2	2	2	2	2	2	2	2	2	2	2	2	2	2	2	2	2	2	2	2	2	2	2	2	2	2	2	2	2	2	2	2	2	2	2	2	2	2	2	2
AX-147218262	Araip.B03	129956671	Aradu.A03	129214526	2	2	2	2	2	2	2	2	2	2	2	2	2	2	2	2	2	2	2	2	2	2	2	2	2	2	2	2	2	2	2	2	2	2	2	2	2	2	2	2	2	2	2	2	2
AX-147218263	Araip.B03	129958274	Aradu.A03	129216090	2	2	2	2	2	2	2	2	2	2	2	2	2	2	2	2	2	2	2	2	2	2	2	2	2	2	2	2	2	2	2	2	2	2	2	2	2	2	2	2	2	2	2	2	2
AX-147218272	Araip.B03	130042367	Aradu.A03	129284228	2	2	2	2	2	2	2	2	2	2	2	2	2	2		2	2	2	2	2	2	2	2	2	2	2	2	2	2	2	2	2	2	2	2	2	2	2	2	2	2	2	2	2	2
AX-147218275	Araip.B03	130058504	Aradu.A03	129298707	2	2	2	2	2	2	2	2	2	2	2	2	2	2	2	2	2	2	2	2	2	2	2	2	2	2	2	2	2	2	2	2	2	2	2	2	2	2	2	2	2	2	2	2	2
AX-147245923	Araip.B03	130081923	Aradu.A03	129327791	2	2	2	2	2	2	2	2	2	2	2	2	2	2	2	2	2	2	2	2	2	2	2	2	2	2	2	2	2	2	2	2	2	2	2	2	2	2	2	2	2	2	2	2	2
AX-147218278	Araip.B03	130139935	Aradu.A03	129372169	2	2	2	2	2	2	2	2	2	2	2	2	2	2	2	2	2	2	2	2	2	2	2	2	2	2	2	2	2	2	2	2	2	2	2	2	2	2	2	2	2	2	2	2	2
AX-147218282	Araip.B03	130200915	Aradu.A03	129414487	2	2	3	2	2	2	2	2	2	2	2	2	2	2	2	2	2		2	2	2	2	2	2	2	2	2	2	2	2	2	2	2	2	2	2	2	2	2	2	2	2	2	2	2
AX-147245938	Araip.B03	130260725	#N/A	#N/A	2	2	2	2	2	2	2	2	2	2	2	2	2	2	2	2	2	2	2	2	2	2	2	2	2	2	2	2	2	2	2	2	2	2	2	2	2	2	2	2	2	2	2	2	2
AX-147218287	Araip.B03	130278647	Aradu.A03	129501117	2	2	2	2	2	2	2	2	2	2	2	2	2	2	2	2	2	2	2	2	2	2	2	2	2	2	2	2	2	2	2	2	2	2	2	2	2	2	2	2	2	2	2	2	2
AX-147245942	Araip.B03	130288653	#N/A	#N/A	2	2	2	2	2	2	2	2	2	2	2	2	2	2	2	2	2	2	2	2	2	2	2	2	2	2	2	2	2	2	2	2	2	2	2	2	2	2	2	2	2	2	2	2	2
AX-147245947	Araip.B03	130335827	Aradu.A03	129546015	2	2	2	2	2	2	2	2	2	2	2	2	2	2	2	2	2	2	2	2	2	2	2	2	2	2	2	2	2	2	2	2	2	2	2	2	2	2	2	2	2	2	2	2	2
AX-147218295	Araip.B03	130339336	Aradu.A03	129549424	2	2	2	2	2	2	2	2	2	2	2	2	2	2	2	2	2	2	2	2	2	2	2	2	2	2	2	2	2	2	2	2	2	2	2	2	2	2	2	2	2	2	2	2	2
AX-147245952	Araip.B03	130417479	Aradu.A03	129609841	2	2	2	2	2	2	2	2	2	2	2	2	2	2	2	2	2	2	2	2	2	2	2	2	2	2	2	2	2	2	2	2	2	2	2	2	2	2	2	2	2	2	2	2	2
AX-147218306	Araip.B03	130476868	Aradu.A03	129656876	2	2	2	2	2	2	2	2		2	2	2	2	2	2	2	2	2	2	2	2	2	2	2	2	2	2	2	2	2	2	2	2	2	2	2	2	2	2	2	2	2	2	2	2
AX-147245962	Araip.B03	130573804	Aradu.A03	129728276	2	2	2	2	2	2	2	2	2	2	2	2	2	2	2	2	2	2	2	2	2	2	2	2	2	2	2	2	2	2	2	2	2	2	2	2	2	2	2	2	2	2	2	2	2
AX-147245974	Araip.B03	130642621	Aradu.A03	129816251	2	2	2	2	2	2	2	2	2	2	2	2	2	2	2	2	2	2	2	2	2		2	2	2	2	2	2	2	2	2	2	2	2	2	2	2	2	2	2	2	2	2	2	2
AX-147245985	Araip.B03	130765068	Aradu.A03	129926791	2	2	2	2	2	2	2	2	2	2	2	2	2	2	2	2	2	2	2	2	2	2	2	2	2	2	2	2	2	2	2	2	2	2	2	2	2	2	2	2	2	2	2	2	2
AX-147218323	Araip.B03	130769645	Aradu.A03	129937254	2	2	2	2	2	2	2	2	2	2	2	2	2	2	2	2	2	2	2	2	2	2	2	2	2	2	2	2	2	2	2	2	2	2	2	2	2	2	2	2	2	2	2	2	2
AX-147245990	Araip.B03	130924140	Aradu.A03	129982991	2	2	2	2	2	2	2	2	2	2	2	2	2	2	2	2	2	2	2	2	2	2	2	2	2	2	2	2	2	2	2	2	2	2	2	2	2	2	2	2	2	2	2	2	2
AX-147245994	Araip.B03	131000748	Aradu.A03	130044407	2	2	2	2	2	2	2	2	2	2	2	2	2	2	2	2	2	2	2	2	2	2	2	2	2	2	2	2	2	2	2	2	2	2	2	2	2	2	2	2	2	2	2	2	2
AX-147246005	Araip.B03	131044014	Aradu.A03	130095532	2	2	2	2	2	2	2	2	2	2	2	2	2	2	2	2	2	2	2	2	2	2	2	2	2	2	2	2	2	2	2	2	2	2	2	2	2	2	2	2	2	2	2	2	2
AX-147218345	Araip.B03	131187374	Aradu.A03	130192902	2	2	2	2	2	2	2	2	2	2	2	2	2	2	2	2	2	2	2	2	2	2	2	2	2	2	2	2	2	2	2	2	2	2	2	2	2	2	2	2	2	2	2	2	2
AX-147218353	Araip.B03	131249860	Aradu.A03	130253938	2	2	2	2	2	2	2	2	2	2	2	2	2	2	2	2	2	2	2	2	2	2	2	2	2	2	2	2	2	2	2	2	2	2	2	2	2	2	2	2	2	2	2	2	2
AX-147246021	Araip.B03	131258530	#N/A	#N/A	2	2	2	2	2	2	2	2	2	2	2	2	2	2	2	2	2	2	2	2	2	2	2	2	2	2	2	2	2	2	2	2	2	2	2	2	2	2	2	2	2	2	2	2	2
AX-147218359	Araip.B03	131295278	Aradu.A03	130307396	2	2	2	2	2	2	2	2	2	2	2	2	2	2	2	2	2	2	2	2	2	2	2	2	2	2	2	2	2	2	2	2	2	2	2	2	2	2	2	2	2	2	2	2	2
AX-147246028	Araip.B03	131339402	Aradu.A03	130356611	2	2				2			2		2	2	2		2		2	2	2	2		2	2		2	2	2	2	2		2		2	2		2	2	2	2	2	2		2		2
AX-147218364	Araip.B03	131360705	Aradu.A03	130376382	2	2	2	2	2	2	2	2	2	2	2	2	2	2	2	2	2	2	2	2	2	2	2	2	2	2	2	2	2	2	2	2	2	2	2	2	2	2	2	2	2	2	2	2	2
AX-147246033	Araip.B03	131418730	Aradu.A03	130428129	2	2	2	2	2	2	2	2	2	2	2	2	2	2	2	2	2	2	2	2	2	2	2	2	2	2	2	2	2	2	2	2	2	2	2	2	2	2	2	2	2	2	2	2	2
AX-147246044	Araip.B03	131478737	Aradu.A03	130549786	2	2	2	2	2	2	2	2	2	2	2	2	2	2	2	2	2	2	2	2	2	2	2	2	2	2	2	2	2	2	2	2	2	2	2	2	2	2	2	2	2	2	2	2	2
AX-147218374	Araip.B03	131485358	Aradu.A03	130552678	2	2	2	2	2	2	2	2	2	2	2	2	2	2	2	2	2	2	2	2	2	2	2	2	2	2	2	2	2	2	2	2	2	2	2	2	2	2	2	2	2	2	2	2	2
AX-147246056	Araip.B03	131580668	Aradu.A03	130631645	2	2	2	2	2	2	2	2	2	2	2	2	2	2	2	2	2	2	2	2	2	2	2	2	2	2	2	2	2	2	2	2	2	2	2	2	2	2	2	2	2	2	2	2	2
AX-147218385	Araip.B03	131602475	Aradu.A03	130646056	2	2	2	2	2	2	2	2	2	2	2	2	2	2	2	2	2	2	2	2	2	2	2	2	2	2	2	2	2	2	2	2	2	2	2	2	2	2	2	2	2	2	2	2	2
AX-147218390	Araip.B03	131668911	Aradu.A03	130704825	2	2	2	2	2	2	2	2	2	2	2	2	2	2	2	2	2	2	2	2	2	2	2	2	2	2	2	2	2	2	2	2	2	2	2	2	2	2	2	2	2	2	2	2	2
AX-147246067	Araip.B03	131779347	Aradu.A03	130842701	2	2	2	2	2	2	2	2	2	2	2	2	2	2	2	2	2	2	2	2	2	2	2	2	2	2	2	2	2	2	2	2	2	2	2	2	2	2	2	2	2	2	2	2	2
AX-147246069	Araip.B03	131783376	Aradu.A03	130846754	2	2	2	2	2	2	2	2	2	2	2	2	2	2	2	2	2	2	2	2	2	2	2	2	2	2	2	2	2	2	2	2	2	2	2	2	2	2	2	2	2	2	2	2	2
AX-147218400	Araip.B03	131910287	Aradu.A03	130935873	2	2	2	2	2	2	2	2	2	2	2	2	2	2	2	2	2	2	2	2	2	2	2	2	2	2	2	2	2	2	2	2	2	2	2	2	2	2	2	2	2	2	2	2	2
AX-147218412	Araip.B03	132040957	Aradu.A03	131033434	2	2	2	2	2	2	2	2	2	2	2	2	2	2	2	2	2	2	2	2	2	2	2		2	2	2	2	2	2	2	2	2	2	2	2	2	2	2	2	2	2	2	2	2
AX-147246084	Araip.B03	132079368	Aradu.A03	131112464	2	2	2	2	2	2	2	2	2	2	2	2	2	2	2	2	2	2	2	2	2	2	2	2	2	2	2	2	2	2	2	2	2	2	2	2	2		2	2	2	2	2	2	2
AX-147218421	Araip.B03	132112423	Aradu.A03	131136631	2	2	2	2	2	2	2	2	2	2	2	2	2	2	2	2	2	2	2	2	2	2	2	2	2	2	2	2	2	2	2	2	2	2	2	2	2	2	2	2	2	2	2	2	2
AX-147218422	Araip.B03	132152130	Aradu.A03	131175153	2	2	2	2	2	2	2	2	2	2	2	2	2	2	2	2	2	2	2	2	2	2	2	2	2	2	2	2	2	2	2	2	2	2	2	2	2	2	2	2	2	2	2	2	2
AX-147218423	Araip.B03	132152418	Aradu.A03	131175433	2	2	2	2	2	2	2	2	2	2	2	2	2	2	2	2	2	2	2	2	2	2	2	2	2	2	2	2	2	2	2	2	2	2	2	2	2	2	2	2	2	2	2	2	2
AX-147246097	Araip.B03	132438834	Aradu.A03	131350136	2	2	2	2	2	2	2	2	2	2	2	2	2	2	2	2	2	2	2	2	2	2	2	2	2	2	2		2	2	2	2	2	2	2	2	2	2	2	2	2	2	2	2	2
AX-147218428	Araip.B03	132450798	Aradu.A03	131364170	2	2	2	2	2	2	2	2	2	2	2	2	2	2	2	2	2	2	2	2	2	2	2	2	2	2	2	2	2	2	2	2	2	2	2	2	2	2	2	2	2	2	2	2	2
AX-147246123	Araip.B03	132691047	Aradu.A03	131590251	2	2	2	2	2	2	2	2	2	2	2	2	2	2	2	2	2	2	2	2	2	2	2	2	2	2	2	2	2	2	2	2	2	2	2	2	2	2	2	2	2	2	2	2	2
AX-147246127	Araip.B03	132740532	Aradu.A03	131637722	2	2	2	2	2	2	2	2	2	2	2	2	2	2	2	2	2	2	2	2	2	2	2	2	2	2	2	2	2	2	2	2	2	2	2	2	2	2	2	2	2	2	2	2	2
AX-147246128	Araip.B03	132743895	Aradu.A03	131640586	2	2	2	2	2	2	2	2	2	2	2	2	2	2	2	2	2	2	2	2	2	2	2	2	2	2	2	2	2	2	2	2	2	2	2	2	2	2	2	2	2	2	2	2	2
AX-147246133	Araip.B03	132756168	Aradu.A03	131652530	2	2	2	2	2	2	2	2	2	2	2	2	2	2	2	2	2		2	2	2	2	2	2	2	2	2	2	2	2	2	2	2	2	2	2	2	2	2	2	2	2	2	2	2
AX-147218468	Araip.B03	132761652	Aradu.A03	131658612	2	2	2	2	2	2	2	2	2	2	2	2	2	2	2	2	2	2	2	2	2	2	2	2	2	2	2	2	2	2	2	2	2	2	2	2	2	2	2	2	2	2	2	2	2
AX-147246138	Araip.B03	132863207	Aradu.A09	97390460	2	2	2	2	2	2	2	2	2	2	2	2	2	2	2		2	2	2	2	2	2	2	2	2	2	2	2	2	2	2	2	2	2	2	2	2	2	2	2	2	2	2	2	2
AX-147218469	Araip.B03	132875205	Aradu.A03	131739517	2	2	2	2	2	2	2	2	2	2	2	2	2	2	2	2	2	2	2	2	2	2	2	2	2	2	2	2	2	2	2	2	2	2	2	2	2	2	2	2	2	2	2	2	2
AX-147246141	Araip.B03	132901119	Aradu.A03	131760915	2	2	2	2	2	2	2		2	2	2	2	2	2	2	2	2	2	2	2	2	2	2	2	2	2	2	2	2	2	2	2	2	2	2	2	2	2	2	2	2	2	2	2	2
AX-147218484	Araip.B03	133018185	Aradu.A03	131859501	2	2	2	2	2	2	2	2	2	2	2	2	2	2	2	2	2	2	2	2	2	2	2	2	2	2	2	2	2	2	2	2	2	2	2	2	2	2	2	2	2	2	2	2	2
AX-147246161	Araip.B03	133159281	Aradu.A03	131990840	2	2	2	2	2	2	2	2	2	2	2	2	2	2	2	2	2	2	2	2	2	2	2	2	2	2	2	2	2	2	2	2	2	2	2	2	2	2	2	2	2	2	2	2	2
AX-147218492	Araip.B03	133161770	Aradu.A03	131993688	2	2	2	2	2	2	2	2	2	2	2	2	2	2	2	2	2	2	2	2	2	2	2	2	2	2	2	2	2	2	2	2	2	2	2	2	2	2	2	2	2	2	2	2	2
AX-147246165	Araip.B03	133185987	Aradu.A03	132027233	2	2	2	2	2	2	2	2	2	2	2	2	2	2	2	2	2	2	2	2	2	2	2	2	2	2	2	2	2	2	2	2	2	2	2	2	2	2	2	2	2	2	2	2	2
AX-147246172	Araip.B03	133441345	Aradu.A03	132384595	2	2	2	2	2	2	2	2	2	2	2	2	2	2	2	2	2	2	2	2	2	2	2	2	2	2	2	2	2	2	2	2	2	2	2	2	2	2	2	2	2	2	2	2	2
AX-147246177	Araip.B03	133643238	Aradu.A03	132531129	2	2	2	2	2	2	2	2	2	2	2	2	2	2	2	2	2	2	2	2	2	2	2	2	2	2	2	2	2	2	2	2	2	2	2	2	2	2	2	2	2	2	2	2	2
AX-147218517	Araip.B03	133685760	Aradu.A03	132574881	2	2	2	2	2	2	2	2	2	2	2	2	2	2	2	2	2	2	2	2	2	2	2	2	2	2	2	2	2	2	2	2	2	2	2	2	2	2	2	2	2	2	2	2	2
AX-147218518	Araip.B03	133686201	Aradu.A03	132575322	2	2	2	2	2	2	2	2	2	2	2	2	2	2	2	2	2	2	2	2	2	2	2	2	2	2	2	2	2	2	2	2	2	2	2	2	2	2	2	2	2	2	2	2	2
AX-147218522	Araip.B03	133712627	Aradu.A03	132600478	2	2	2	2	2	2	2	2	2	2	2	2	2	2	2	2	2	2	2	2	2	2	2	2	2	2	2	2	2	2	2	2	2	2	2	2	2	2	2	2	3	2	2	2	2
AX-147246184	Araip.B03	133725091	Aradu.A03	132616147	2	2		2	2	2	2	2	2	2	2	2	2	2	2	2	2	2	2	2	2	2	2	2	2	2	2	2	2	2	2	2	2	2	2	2	2	2	2	2	2	2	2	2	2
AX-147246189	Araip.B03	133826470	Aradu.A03	132692514	2	2	2	2	2	2	2	2	2	2	2	2	2	2	2	2	2	2	2	2	2	2	2	2	2	2	2	2	2	2	2	2	2	2	2	2	2	2	2	2	2	2	2	2	2
AX-147218527	Araip.B03	133833254	Aradu.A03	132699693	2	2	2	2	2	2	2	2	2	2	2	2	2	2	2	2	2	2	2	2	2	2	2	2	2	2	2	2	2	2	2	2	2	2	2	2	2	2	2	2	2	2	2	2	2
AX-147246192	Araip.B03	133833788	Aradu.A03	132700157	2	2	2	2	2	2	2	2	2	2	2	2	2	2	2	2	2	2	2	2	2	2	2	2	2	2	2	2	2	2	2	2	2	2	2	2	2	2	2	2	2	2	2	2	2
AX-147246194	Araip.B03	133837952	Aradu.A03	132706601	2	2	2	2	2	2	2	2	2	2	2	2	2	2	2	2	2	2	2	2	2	2	2	2	2	2	2	2	2	2	2	2	2	2	2	2	2	2	2	2	2	2	2	2	2
AX-147218529	Araip.B03	133838157	Aradu.A03	132706876	2	2	2	2	2	2	2	2	2	2	2	2	2	2	2	2	2	2	2	2	2	2	2	2	2	2	2	2	2	2	2	2	2	2	2	2	2	2	2	2	2	2	2	2	2
AX-147218536	Araip.B03	133916665	Aradu.A03	132794661	2	2	2	2	2	2	2	2	2	2	2	2	2	2	2	2	2	2	2	2	2	2	2	2	2	2	2	2	2	2	2	2	2	2	2	2	2	2	2	2	2	2	2	2	2
AX-147218537	Araip.B03	133917565	Aradu.A03	132795561	2	2	2	2	2	2	2	2	2	2	2	2	2	2	2	2	2	2	2	2	2	2	2	2	2	2	2	2	2	2	2	2	2	2	2	2	2	2	2	2	2	2	2	2	2
AX-147246202	Araip.B03	133954053	#N/A	#N/A	2	2	2	2	2	2	2	2	2	2	2	2		2			2	2	2	2		2		2	2	2	2	2	2	2		2	2	2	2	2	2		2	2		2	2	2	2
AX-147218553	Araip.B03	134034069	Aradu.A03	132934289	2	2	2	2	2	2	2	2	2	2	2	2	2	2	2	2	2	2	2	2	2	2	2	2	2	2	2	2	2	2	2	2	2	2	2	2	2	2	2	2	2	2	2	2	2
AX-147218561	Araip.B03	134071903	Aradu.A03	132963639	2	2	2	2	2	2	2	2	2	2	2	2	2	2	2	2	2	2	2	2	2	2	2	2	2	2	2	2	2	2	2	2	2	2	2	2	2	2	2	2	2	2	2	2	2
AX-147246212	Araip.B03	134088746	Aradu.A03	132976566	2	2	2	2	2	2	2	2	2	2	2	2	2	2	2	2	2	2	2	2	2	2	2	2	2	2	2	2	2	2	2	2	2	2	2	2	2	2	2	2	2	2	2	2	2
AX-147218564	Araip.B03	134089557	Aradu.A03	132977576	2	2	2	2	2	2	2	2	2	2	2	2	2	2	2	2	2	2	2	2	2	2	2	2	2	2	2	2	2	2	2	2	2	2	2	2	2	2	2	2	2	2	2	2	2
AX-147218578	Araip.B03	134168151	Aradu.A03	133054112	2	2	2	2	2	2	2	2	2	2	2	2	2	2	2	2	2	2	2	2	2	2	2	2	2	2	2	2	2	2	2	2	2	2	2	2	2	2	2	2	2	2	2	2	2
AX-147218579	Araip.B03	134209233	Aradu.A03	133094314	2	2	2	2	2	2	2	2	2	2	2	2	2	2	2	2	2	2	2	2	2	2	2	2	2	2	2	2	2	2	2	2	2	2	2	2	2	2	2	2	2	2	2	2	2
AX-147218581	Araip.B03	134213334	Aradu.A03	133098546	2	2	2	2	2	2	2	2	2	2	2	2	2	2	2	2	2	2	2	2	2	2	2	2	2	2	2	2	2	2	2	2	2	2	2	2	2	2	2	2	2	2	2	2	2
AX-147218582	Araip.B03	134219867	Aradu.A03	133106806	2	2	2	2	2	2	2	2	2	2	2	2	2	2	2	2	2	2	2	2	2	2	2	2	2	2	2	2	2	2	2	2	2	2	2	2	2	2	2	2	2	2	2	2	2
AX-147218587	Araip.B03	134247260	Aradu.A03	133139742	2	2	2	2	2	2	2	2	2	2	2	2	2	2	2	2	2	2	2	2	2	2	2	2	2	2	2	2	2	2	2	2	2	2	2	2	2	2	2	2	2	2	2	2	2
AX-147246228	Araip.B03	134343444	Aradu.A03	133204511	2	2	2	2	2	2	2	2	2	2	2	2	2		2	2	2	2	2	2	2	2	2	2	2	2	2	2	2	2	2	2	2	2	2	2	2	2	2	2	2	2	2	2	2
AX-147218597	Araip.B03	134492304	Aradu.A03	133299030	2	2	2	2	2	2	2	2	2	2	2	2	2	2	2	2	2	2	2	2	2	2	2	2	2	2	2	2	2	2	2	2	2	2	2	2	2	2	2	2	2	2	2	2	2
AX-147246232	Araip.B03	134493474	Aradu.A03	133300119	2	2	2	2	2	2	2	2	2	2	2	2	2	2	2	2	2	2	2	2	2	2	2	2	2	2	2	2	2	2	2	2	2	2	2	2	2	2	2	2	2	2	2	2	2
AX-147246233	Araip.B03	134501905	Aradu.A03	133309570	2	2	2	2	2	2	2	2	2	2	2	2	2	2	2	2	2	2	2	2	2	2	2	2	2	2	2	2	2	2	2	2	2	2	2	2	2	2	2	2	2	2	2	2	2
AX-147218604	Araip.B03	134503290	Aradu.A03	133311023	2	2	2	2	2	2	2	2	2	2	2	2	2	2	2	2	2	2	2	2	2	2	2	2	2	2	2	2	2	2	2	2	2	2	2	2	2	2	2	2	2	2	2	2	2
AX-147246234	Araip.B03	134503405	Aradu.A03	133311068	2	2	2	2	2	2	2	2	2	2	2	2	2	2	2	2	2	2	2	2	2	2	2	2	2	2	2	2	2	2	2	2	2	2	2	2	2	2	2	2	2	2	2	2	2
AX-147218610	Araip.B03	134553067	Aradu.A03	133375441	2	2	2	2	2	2	2	2	2	2	2	2	2	2	2	2	2	2	2	2	2	2	2	2	2	2	2	2	2	2	2	2	2	2	2	2	2	2	2	2	2	2	2	2	2
AX-147246244	Araip.B03	134566804	Aradu.A03	133386667	2	2	2	2	2	2	2	2	2	2	2	2	2	2	2	2	2	2	2	2	2	2	2	2	2	2	2	2	2	2	2	2	2	2	2	2	2	2	2	2	2	2	2	2	2
AX-147218699	Araip.B03	135230708	Aradu.A03	134173467	2	2	2	2	2	2	2	2	2	2	2	2	2	2	2	2	2	2	2	2	2	2	2	2	2	2	2	2	2	2	2	2	2	2	2	2	2	2	2	2	2	2	2	2	2
AX-147218714	Araip.B03	135417144	Aradu.A03	134383020	2	2	2	2	2	2	2	2	2	2	2	2	2	2	2	2	2	2	2	2	2	2	2	2	2	2	2	2	2	2	2	2	2	2	2	2	2	2	2	2	2	2	2	2	2
AX-147218720	Araip.B03	135512562	Aradu.A03	134455755	2	2	2	2	2	2	2	2	2	2	2	2	2	2	2	2	2	2	2	2	2	2	2	2	2	2	2	2	2	2	2	2	2	2	2	2	2	2	2	2	2	2	2	2	2
AX-147218738	Araip.B03	135715785	Aradu.A03	134659717	2	2	2	2	2	2	2	2	2	2	2	2	2	2	2	2	2	2	2	2	2	2	2	2	2	2	2	2	2	2	2	2	2	2	2	2	2	2	2	2	2	2	2	2	2
AX-147221417	Araip.B04	452235	Aradu.A04	122744024	2	2	2	2	2	2	2	2	2	2	2	2	2	2	2	2	2	2	2	2	2	2	2	2	2	2	2	2	2	2	2	2	2	2	2	2	2	2	2	2	2	2	2		2
AX-147246426	Araip.B04	803454	Aradu.A04	376077	2	2	2	2	2	2	2	2	2	2	2	2	2	2	2	2	2	2	2	2	2	2	2	2	2	2	2	2	2	2	2	2	2	2	2	2	2	2	2	2	2	2	2	2	2
AX-147218840	Araip.B04	1301440	Aradu.A04	783137	2	2	2		2	3	2	2	2	2	2	2	2	2		2			2	2	2	2	2	2	2	2			2	2	2		2	2	2	2	2	2	2	2	2		2		2
AX-147219168	Araip.B04	5557173	Aradu.A04	4272297	2	2	2	2	2	2	2	2	2	2	2	2	2	2	2	2	2	2	2	2	2	2	2	2	2	2	2	2	2	2	2	2	2	2	2	2	2	2	2	2	2	2	2	2	2
AX-147219257	Araip.B04	7947965	Aradu.A04	6529744	2	2	2	2	2	2	2	2	2	2	2	2	2	2	2	2	2	2	2	2	2	2	2	2	2	2	2	2	2	2	2	2	2	2	2	2	2	2	2	2	2	2	2	2	2
AX-147246962	Araip.B04	8028694	#N/A	#N/A	2	2	2	2			2	2	2	2		2	2	2	2	2	2	2	2	2		2	2	2	2	2	2	2	2		2	2	2	2	2	2	2	2	2	2	2	2	2	2
AX-147246977	Araip.B04	8355779	Aradu.A09	85320728	2	2	2	2	2	2	2	2	2	2	2	2	2	2	2	2	2	2	2	2	2	2	2	2	2	2	2	2	2	2	2	2	2	2	2	2	2	2	2	2	2	2	2	2	2
AX-147219281	Araip.B04	8483318	Aradu.A04	7046314	2	2	2	2	2	2	2	2	2	2	2	2	2	2	2	2	2	2	2	2	2	2	2	2	2	2	2	2	2	2	2	2	2	2	2	2	2	2	2	2	2	2	2	2	2
AX-147219297	Araip.B04	8654757	Aradu.A04	7200581	2	2	2	2	2	2	2	2	2	2	2	2	2	2	2	2	2	2	2	2		2	2	2	2	2		2	2	2	2	2	2	2	2	2	2	2	2	2	2	2	2	2	2
AX-147219362	Araip.B04	9925415	Aradu.A04	8450510	2	2	2	2	2	2	2	2	2	2	2	2	2	2	2	2	2	2	2	2	2	2	2	2	2	2	2	2	2	2	2	2	2	2	2	2	2	2	2	2	2	2	2	2	2
AX-147219427	Araip.B04	11146612	Aradu.A04	9783049	2	2	2	2	2	2	2	2	2	2	2	2	2	2	2	2	2	2	2	2	2	2	2	2	2	2	2	2	2	2	2	2	2	2	2	2	2	2	2	2	2	2	2	2	2
AX-147219677	Araip.B04	20451978	Aradu.A04	20804226	2	2	2	2	2	2	2	2	2	2	2	2	2	2	2	2	2	2	2	2	2	2	2	2	2	2	2	2	2	2	2	2	2	2	2	2	2	2	3	2	2	2	2	2	2
AX-147247353	Araip.B04	20496143	Aradu.A04	20847343	2	2	2	2	2	2	2	2	2	2	2	2	2	2	2	2	2	2	2	2	2	2	2	2	2	2	2	2	2	2	2	2	2	2	2	2	2	2	2	2	2	2	2	2	2
AX-147219681	Araip.B04	20539321	Aradu.A04	20886466	2	2	2	2	2	2	2	2	2	2	2	2	2	2	2	2	2	2	2	2	2	2	2	2	2	2	2	2	2	2	2	2	2	2	2	2	2	2	2	2	2	2	2	2	2
AX-147247354	Araip.B04	20541741	Aradu.A04	20888816	2	2	2	2	2	2	2	2	2	2	2	2	2	2	2	2	2	2	2	2	2	2	2	2	2	2	2	2	2	2	2	2	2	2	2	2	2	2	2	2	2	2	2	2	2
AX-147247359	Araip.B04	20579542	Aradu.A04	20904099	2	2	2	2	2	2	2	2	2	2	2	2	2	2	2	2	2	2	2	2	2	2	2	2	2	2	2	2	2	2	2	2	2	2	2	2	2	2	2	2	2	2	2	2	2
AX-147247361	Araip.B04	20634560	Aradu.A04	20927833	2	2	2	2	2	2	2	2	2	2	2	2	2	2	2	2	2	2	2	2	2	2	2	2	2	2	2	2	2	2	2	2	2	2	2	2	2	2	2	2	2	2	2	2	2
AX-147219687	Araip.B04	20658186	Aradu.A04	21031177	2	2	2	2	2	2	2	2	2	2	2	2	2	2	2	2	2	2	2	2	2	2	2	2	2	2	2	2	2	2	2	2	2	2	2	2	2	2	2	2	2	2	2	2	2
AX-147219889	Araip.B04	34380876	Aradu.A04	35733408	2	2	2	2	2	2	2	2	2	2	2	2	2	2	2	2	2	2	2	2	2	2	2	2	2	2	2	2	2	2	2	2	2	2	2	2	2	2	2	2	2	2	2	2	2
AX-147219899	Araip.B04	35547411	Aradu.A04	36568255	2	2	2	2	2	2	2	2	2	2	2	2	2	2	2	2	2	2	2	2	2	2	2	2	2	2	2	2	2	2	2	2	2	2	2	2	2	2	2	2	2	2	2	2	2
AX-147247576	Araip.B04	40056846	Aradu.A04	40130869	2	2	2	2	2	2	2	2	2	2	2	2	2	2	2	2	2	2	2	2	2	2	2	2	2	2	2	2	2	2	2	2	2	2	2	2	2	2	2	2	2	2	2	2	2
AX-147247577	Araip.B04	40059392	Aradu.A04	40133384	2	2	2	2	2	2	2	2	2	2	2	2	2	2	2	2	2	2	2	2	2	2	2	2	2	2	2	2	2	2	2	2	2	2	2	2	2	2	2	2	2	2	2	2	2
AX-147219935	Araip.B04	40061129	Aradu.A04	40135413	2	2	2	2	2	2	2	2	2	2	2	2	2	2	2	2	2	2	2	2	2	2	2	2	2	2	2	2	2	2	2	2	2	2	2	2	2	2	2	2	2	2	2	2	2
AX-147219998	Araip.B04	44146138	Aradu.A04	45029517	2	2	2	2	2	2	2	2	2	2	2	2	2	2	2	2	2	2	2	2	2	2	2	2	2	2	2	2	2	2	2	2	2	2	2	2	2	2	2	2	2	2	2	2	2
AX-147220001	Araip.B04	44146492	Aradu.A04	45029871	2	2	2	2	2	2	2	2	2	2	2	2	2	2	2	2	2	2	2	2	2	2	2	2	2	2	2	2	2	2	2	2	2	2	2	2	2	2	2	2	2	2	2	2	2
AX-147233683	Araip.B04	44510985	Aradu.A09	96090464	2	2	2	2	2	2	2	2	2	2	2	2	2	2	2	2	2	2	2	2	2	2	2	2	2	2	2	2	2	2	2	2	2	2	2	2	2	2	2	2	2	2	2	2	2
AX-147247655	Araip.B04	66693882	Aradu.A07	34427861	2	2	2	2	2	2	2	2	2	2	2	2	2	2	2	2	2	2	2	2	2	2	2	2	2	2	2	2	2	2	2	2	2	2	2	2	2	2	2	2	2	2	2	2	2
AX-147247734	Araip.B04	82325476	Aradu.A04	76464768	2	2	2	2	2	2	2	2	2	2	2	2	2	2	2	2	2	2	2	2	2	2	2	2	2	2	2	2	2	2	2	2	2	2	2	2	2	2	2	2	2	2	2	2	2
AX-147220163	Araip.B04	82844303	Aradu.A04	77270553	2	2	2	2	2	2	2	2	2	2	2	2	2	2	2	2	2	2	2	2	2	2	2	2	2	2	2	2	2	2	2	2	2	2	2	2	2	2	2	2	2	2	2	2	2
AX-147247740	Araip.B04	82847279	Aradu.A04	77273440	2	2	2	2	2	2	2	2	2	2	2	2	2	2	2	2	2	2	2	2	2	2	2	2	2	2	2	2	2	2	2	2	2	2	2	2	2	2	2	2	2	2	2	2	2
AX-147220184	Araip.B04	83530378	Aradu.A04	78283287	2	2	2	2	2	2	2	2	2	2	2	2	2	2	2	2	2	2	2	2	2	2	2	2	2	2	2	2	2	2	2	2	2	2	2	2	2	2	2	2	2	2	2	2	2
AX-147247745	Araip.B04	85232987	Aradu.A04	79703572	2	2	2	2	2	2	2	2	2	2	2	2	2	2	2	2	2	2	2	2	2	2	2	2	2	2	2	2	2	2	2	2	2	2	2	2	2	2	2	2	2	2	2	2	2
AX-147220206	Araip.B04	87719130	Aradu.A04	81279719	2	2	2	2	2	2	2	2	2	2	2	2	2	2	2	2	2	2	2	2	2	2	2	2	2	2	2	2	2	2	2	2	2	2	2	2	2	2	2	2	2	2	2	2	2
AX-147247752	Araip.B04	88398643	Aradu.A04	81382148	2	2	2	2	2	2	2	2	2	2	2	2	2	2	2	2	2	2	2	2	2	2	2	2	2	2	2	2	2	2	2	2	2	2	2	2	2	2	2	2	2	2	2	2	2
AX-147220213	Araip.B04	88694965	Aradu.A04	81856054	2	2	2	2	2	2	2	2	2	2	2	2	2	2	2	2	2	2	2	2	2	2	2	2	2	2	2	2	2	2	2	2	2	2	2	2	2	2	2	2	2	2	2	2	2
AX-147247756	Araip.B04	88936765	Aradu.A04	82051045	2	2	2	2	2	2	2	2	2	2	2	2	2		2	2	2	2	2	2	2	2	2	2	2	2	2	2	2	2	2	3	2	2	2	2	2	2	2	2	2	2	2	2	2
AX-147221057	Araip.B04	90221808	Aradu.A04	118061235	2	2	2	2	2	2	2	2	2	2	2	2	2	2	2	2	2	2	2	2	2	2	2	2	2	2	2	2	2	2	2	2	2	2	2	2	2	2	2	2	2	2	2	2	2
AX-147247922	Araip.B04	104116503	Aradu.A04	95263828	2	2	2	2	2	2	2	2	2	2	2	2	2	2	2	2	2	2	2	2	2	2	2	2	2	2	2	2	2	2	2	2	2	2	2	2	2	2	2	2	2	2	2	2	2
AX-147220381	Araip.B04	106046287	Aradu.A04	96267782	2	2	2	2	2	2	2	2	2	2	2	2	2	2	2		2	1	2	2	2	2	2	2	2	2	2	2	2	2	2	2	2	2	2	2	2	2	2	2	2	2	2	2	2
AX-147235936	Araip.B04	107657371	Aradu.A10	54842037	2	2	2	2	2	2	2	2	2	2	2	2	2	2	2	2	2	2	2	2	2	2	2	2	2	2	2	2	2	2	2	2	2	2	2	2	2	2	2	2	2	2	2	2	2
AX-147248217	Araip.B04	117102265	Aradu.A04	108677309	2	2	2	2	2	2	2	2	2	2	2	2	2	2	2	2	2	2	2	2	2	2	2	2	2	2	2	2	2	2	2	2	2	2	2	2	2	2	2	2	2	2	2	2	2
AX-147221131	Araip.B04	117306633	Aradu.A04	119294888	2	2	2	2	2	2	2	2	2	2	2	2	2	2	2	2	2	2	2	2	2	2	2	2	2	2	2	2	2	2	2	2	2	2	2	2	2	2	2	2	2	2	2	2	2
AX-147220661	Araip.B04	117357088	Aradu.A04	108880711	2	2	2	2	2	2	2	2	2	2	2	2	2	2	2	2	2	2	2	2	2	2	2	2	2	2	2	2	2	2	2	2	2	2	2	2	2	2	2	2	2	2	2	2	2
AX-147248265	Araip.B04	118653035	Aradu.A04	110103942	2	2	2	2	2	2	2	2	2	2	2	2	2	2	2	2	2	2	2	2	2	2	2	2	2	2	2	2	2	2	2	2	2	2	2	2	2	2	2	2	2	2	2	2	2
AX-147220763	Araip.B04	120794433	Aradu.A04	112055177	2	2	2	2	2	2		2	2	2	2	2	2	2	2		2	2	2	2		2	2	2	2	2	2	2		2		2	2	1	2	2	2	2	2	2	2	2	2	2	2
AX-147248306	Araip.B04	120990282	Aradu.A04	112089239	2	2	2	2	2	2	2	2	2	2	2	2	2	2	2		2	2	2	2	2	2	2	2	2	2	2	2	2	2	2	1	2		2	2	2	2	2	2		2	2	2	2
AX-147220900	Araip.B04	124692697	Aradu.A04	115127792	2	2	2	2	2	2	2	2	2	2	2	2	2	2	2	2	2	2	2	2	2	2	2	2	2	2	2	2	2	2	2	2	2	2	2	2	2	2	2	2	2	2	2	2	2
AX-147220898	Araip.B04	124795426	Aradu.A04	115123733	2	2	2	2	2	2	2	2	2	2	2	2	2	2	2	2	2	2	2	2	2	2	2	2	2	2	2	2	2	2	2	2	2	2	2	2	2	2	2	2	2	2	2	2	2
AX-147220899	Araip.B04	124795896	Aradu.A04	115124196	2	2	2	2	2	2	2	2	2	2	2	2	2	2	2	2	2	2	2	2	2	2	2	2	2	2	2	2	2	2	2	2	2	2	2	2	2	2	2	2	1	2	2	2	2
AX-147221034	Araip.B04	127781359	Aradu.A04	117856961	2	2	2	2	2		2	2	2	2	2	2	2	2	2	2	2	2	2	2	2	2	2	2	2	2	2	2	2	2	2	2	2	2	2	2	2	2	2	2	2	2	2	2	2
AX-147248589	Araip.B04	128042677	Aradu.A04	118082113	2	2	2	2	2	3	2	2	2	2	2	2	2	2	2	2	2	2	2	2	2	2	2	2	2	2	2	2	2	2	2	2	2	2	2	2	2	2	2	2	2	2	2	2	2
AX-147221078	Araip.B04	128237513	Aradu.A04	118257365	2	2	2	2	2	1	2	2	2	2	2	2	2	2	2	2	2	2	2	2	2	2	2	2	2	2	2	2	2	2	2	2	2	2	2	2	2	2	2	2	2	2	2	2	2
AX-147221081	Araip.B04	128257739	Aradu.A04	118319816	2	2	2	2	2	3	2	2	2	2	2	2	2	2	2	2	2	2	2	2	2	2	2	2	2	2	2	2	2	2	2	2	2	2	2	2	2	2	2	2	2	2	2	2	2
AX-147221082	Araip.B04	128310423	Aradu.A04	118319998	2	2	2	2	2	2	2	2	2	2	2	2	2	2	2	2	2	2	2	2	2	2	2	2	2	2	2	2	2	2	2	2	2	2	2	2	2	2	2	2	2	2	2	2	2
AX-147221101	Araip.B04	128681393	Aradu.A04	118775041	2	2	2	2	2	3	2	2	2	2	2	2	2	2	2	2	2	2	2	2	2	2	2	2	2	2	2	2	2	2	2	2	2	2	2	2	2	2	2	2	2	2	2	2	2
AX-147248639	Araip.B04	128684450	Aradu.A04	118776492	2	2	2	2	2	4	2	2	2	2	2	2	2	2	2	2	2	2	2	2	2	2	2	2	2	2	2	2	2	2	2	2	2	2	2	2	2	2	2	2	2	2	2	2	2
AX-147221139	Araip.B04	129294434	Aradu.A04	119303872	2	2	2	2	2	0	2	2	2	2	2	2	2	2	2	2	2	2	2	2	2	2	2	2	2	2	2	2	2	2	2	2	2	2	2	2	2	2	2	2	2	2	2	2	2
AX-147248667	Araip.B04	129295525	Aradu.A04	119304853	2	2	2	2	2	0	2	2	2	2	2	2	2	2	2	2	2	2	2	2	2	2	2	2	2	2	2	2	2	2	2	2	2	2	2	2	2	2	2	2	2	2	2	2	2
AX-147221154	Araip.B04	129330231	Aradu.A04	119350204	2	2	2	2	2	3	2	2	2	2	2	2	2	2	2	2	2	2	2	2	2	2	2	2	2	2	2	2	2	2	2	2	2	2	2	2	2	2	2	2	2	2	2	2	2
AX-147221166	Araip.B04	129412009	Aradu.A04	119377685	2	2	2	2	2	0	2	2	2	2	2	2	2	2	2	2	2	2	2	2	2	2	2	2	2	2	2	2	2	2	2	2	2	2	2	2	2	2	2	2	2	2	2	2	2
AX-147248691	Araip.B04	129587037	Aradu.A04	119551549	2	2	2	2	2	1	2	2	2	2	2	2	2	2	2	2	2	2	2	2	2	2	2	2	2	2	2	2	2	2	2	2	2	2	2	2	2	2	2	2	2	2	2	2	2
AX-147248692	Araip.B04	129587124	Aradu.A04	119551636	2	2	2	2	2	0	2	2	2	2	2	2	2	2	2	2	2	2	2	2	2	2	2	2	2	2	2	2	2	2	2	2	2	2	2	2	2	2	2	2	2	2	2	2	2
AX-147248695	Araip.B04	129600697	Aradu.A04	119561358	2	2	2	2	2	0	2	2	2	2	2	2	2	2	2	2	2	2	2	2	2	2	2	2	2	2	2	2	2	2	2		2	2	2	2	2	2	2	2	2	2	2	2	2
AX-147248697	Araip.B04	129624521	Aradu.A04	119581773	2	2	2	2	2	4	2	2	2	2	2	2	2	2	2	2	2	2	2	2	2	2	2	2	2	2	2	2	2	2	2	2	2	2	2	2	2	2	2	2	2	2	2	2	2
AX-147248708	Araip.B04	129750448	Aradu.A04	119695452	2	2	2	2	2	0	2	2	2	2	2	2	2	2	2	2	2	2	2	2	2	2	2	2	2	2	2	2	2	2	2	2	2	2	2	2	2	2	2	2	2	2	2	2	2
AX-147221208	Araip.B04	129757949	Aradu.A04	119701473	2	2	2	2	2	0	2	2	2	2	2	2	2	2	2	2	2	2	2	2	2	2	2	2	2	2	2	2	2	2	2	2	2	2	2	2	2	2	2	2	2	2	2	2	2
AX-147248712	Araip.B04	129794963	Aradu.A04	119734516	2	2	2	2	2	4	2	2	2	2	2	2	2	2		2	2	2	2	2	2	2	2	2	2	2	2	2	2	2	2	2	2	2	2	2	2	2	2	2	2	2	2	2	2
AX-147221212	Araip.B04	129799672	Aradu.A04	119739257	2	2	2	2	2	3	2	2	2	2	2	2	2	2	2	2	2	2	2	2	2	2	2	2	2	2	2	2	2	2	2	2	2	2	2	2	2	2	2	2	2	2	2	2	2
AX-147248718	Araip.B04	129914568	Aradu.A04	119838618	2	2	2	2	2	4	2	2	2	2	2	2	2	2	2	2	2	2	2	2	2	2	2	2	2	2	2	2	2	2	2	2	2	2	2	2	2	2	2	2	2	2	2	2	2
AX-147248726	Araip.B04	129985682	Aradu.A04	119903128	2	2	2	2	2	0	2	2	2	2	2	2	2	2	2	2	2	2	2	2	2	2	2	2	2	2	2	2	2	2	2	2	2	2	2	2	2	2	2	2	2	2	2	2	2
AX-147221227	Araip.B04	129989277	Aradu.A04	119906684	2	2	2	2	2	0	2	2	2	2	2	2	2	2	2	2	2	2	2	2	2	2	2	2	2	2	2	2	2	2	2	2	2	2	2	2	2	2	2	2	2	2	2	2	2
AX-147221237	Araip.B04	130100398	Aradu.A04	120042901	2	2	2	2	2	3	2	2	2	2	2	2	2	2	2	2	2	2	2	2	2	2	2	2	2	2	2	2	2	2	2	2	2	2	2	2	2	2	2	2	2	2	2	2	2
AX-147248741	Araip.B04	130214314	Aradu.A04	120137038	2	2	2	2	2	4	2	2	2	2	2	2	2	2	2	2	2	2	2	2	2	2	2	2	2	2	2	2	2	2	2	2	2	2	2	2	2	2	2	2	2	2	2	2	2
AX-147248745	Araip.B04	130277666	Aradu.A04	120191358	2	2	2	2	2		2	2	2	2	2	2	2	2	2	2	2	2	2	2	2	2	2	2	2	2	2	2	2	2	2	2	2	2	2	2	2	2	2	2	2	2	2	2	2
AX-147221244	Araip.B04	130277793	Aradu.A04	120191557	2	2	2	2	2	1	2	2	2	2	2	2	2	2	2	2	2	2	2	2	2	2	2	2	2	2	2	2	2	2	2	2	2	2	2	2	2	2	2	2	2	2	2	2	2
AX-147221245	Araip.B04	130279263	Aradu.A04	120193023	2	2	2	2	2	0	2	2	2	2	2	2	2	2	2	2	2	2	2	2	2	2	2	2	2	2	2	2	2	2	2	2	2	2	2	2	2	2	2	2	2	2	2	2	2
AX-147248747	Araip.B04	130280008	Aradu.A04	120193698	2	2	2	2	2	4	2	2	2	2	2	2	2	2	2	2	2	2	2	2	2	2	2	2	2	2	2	2	2	2	2	2	2	2	2	2	2	2	2	2	2	2	2	2	2
AX-147248751	Araip.B04	130289705	Aradu.A04	120203702	2	2	2	2	2	3	2	2	2	2	2	2	2	2	2	2	2	2	2	2	2	2	2	2	2	2	2	2	2	2	2	2	2	2	2	2	2	2	2	2	2	2	2	2	2
AX-147248755	Araip.B04	130333319	Aradu.A04	120253953	2	2	2	2	2	0	2	2	2	2	2	2	2	2	2	2	2	2	2	2	2	2	2	2	2	2	2	2	2	2	2	2	2	2	2	2	2	2	2	2	2	2	2	2	2
AX-147221251	Araip.B04	130457262	Aradu.A04	120330511	2	2	2	2	2	4	2	2	2	2	2	2	2	2	2	2	2	2	2	2	2	2	2	2	2	2	2	2	2	2	2	2	2	2	2	2	2	2	2	2	2	2	2	2	2
AX-147248761	Araip.B04	130458494	Aradu.A04	120331674	2	2	2	2	2	4	2	2	2	2	2	2	2	2	2	2	2	2	2	2	2	2	2	2	2	2	2	2	2	2	2	2	2	2	2	2	2	2	2	2	2	2	2	2	2
AX-147221253	Araip.B04	130463695	Aradu.A04	120344670	2	2	2	2	2	3	2	2	2	2	2	2	2	2	2	2	2	2	2	2	2	2	2	2	2	2	2	2	2	2	2	2	2	2	2	2	2	2	2	2	2	2	2	2	2
AX-147248762	Araip.B04	130475810	Aradu.A04	120352055	2	2	2	2	2	0	2	2	2	2	2	2	2	2	2	2	2	2	2	2	2	2	2	2	2	2	2	2	2	2	2	2	2	2	2	2	2	2	2	2	2	2	2	2	2
AX-147221256	Araip.B04	130475823	Aradu.A04	120352138	2	2	2	2	2	0	2	2	2	2	2	2	2	2	2	2	2	2	2	2	2	2	2	2	2	2	2	2	2	2	2	2	2	2	2	2	2	2	2	2	2	2	2	2	2
AX-147221258	Araip.B04	130478505	Aradu.A04	120354812	2	2	2	2	2	0	2	2	2	2	2	2	2	2	2	2	2	2	2	2	2	2	2	2	2	2	2	2	2	2	2	2	2	2	2	2	2	2	2	2	2	2	2	2	2
AX-147248765	Araip.B04	130478760	Aradu.A04	120354997	2	2	2	2	2	0	2	2	2	2	2	2	2	2	2	2	2	2	2	2	2	2	2	2	2	2	2	2	2	2	2	2	2	2	2	2	2	2	2	2	2	2	2	2	2
AX-147221259	Araip.B04	130527180	Aradu.A04	120358164	2	2	2	2	2	4	2	2	2	2	2	2	2	2	2	2	2	2	2	2	2	2	2	2	2	2	2	2	2	2	2	2	2	2	2	2	2	2	2	2	2	2	2	2	2
AX-147248770	Araip.B04	130588833	Aradu.A04	120389719	2	2	2	2	2	4	2	2	2	2	2	2	2	2	2	2	2	2	2	2	2	2	2	2	2	2	2	2	2	2	2	2	2	2	2	2	2	2	2	2	2	2	2	2	2
AX-147221264	Araip.B04	130703070	Aradu.A04	120538129	2	2	2	2	2	1	2	2	2	2	2	2	2	2	2	2	2	2	2	2	2	2	2	2	2	2	2	2	2	2	2	2	2	2	2	2	2	2	2	2	2	2	2	2	2
AX-147248776	Araip.B04	130709725	Aradu.A04	120548357	2	2	2	2	2	3	2	2	2	2	2	2	2	2	2	2	2	2	2	2	2	2	2	2	2	2	2	2	2	2	2	2	2	2	2	2	2	2	2	2	2	2	2	2	2
AX-147248778	Araip.B04	130717700	Aradu.A04	120555571	2	2	2	2	2	0	2	2	2	2	2	2	2	2	2	2	2	2	2	2	2	2	2	2	2	2	2	2	2	2	2	2	2	2	2	2	2	2	2	2	2	2	2	2	2
AX-147221265	Araip.B04	130718985	Aradu.A04	120556937	2	2	2	2	2	0	2	2	2	2	2	2	2	2	2	2	2	2	2	2	2	2	2	2	2	2	2	2	2	2	2	2	2	2	2	2	2	2	2	2	2	2	2	2	2
AX-147249089	Araip.B05	7336156	Aradu.A02	18812800	2	2	2	2	2	2	2	2	2	2	2	2	2	2	2	2	2	2	2	2	2	2	2	2	2	2	2	2	2	2	2	2	2	2	2	2	2	2	2	2	2	2	2	2	2
AX-147221652	Araip.B05	7546839	Aradu.A05	7294378	2	2	2	2	2	2	2	2	2	2	2	2	2	2	2	2	2	2	2	2	2	2	2	2	2	2	2	2	2	2	2	2	2	2	2	2	2	2	2	2	2	2	2	2	2
AX-147218109	Araip.B05	7868650	Aradu.A03	127550971	2	2	2	2	2	2	2	2	2	2	2	2	2	2	2	2	2	2	2	2	2	2	2	2	2	2	2	2	2	2	2	2	2	2	2	2	2	2	2	2	2	2	2	2	2
AX-147221822	Araip.B05	12457858	Aradu.A05	11648360	2	2	2	2	2	2	2	2	2	2	2	2	2	2	2	2	2	2	2	2	2	2	2	2	2	2	2	2	2	2	2	2	2	2	2	2	2	2	2	2	2	2	2	2	2
AX-147221859	Araip.B05	13175833	Aradu.A05	12523891	2	2	2	2	2	2	2	2	2	2	2	2	2	2	2	2	2	2	2	2	2	2	2	2	2	2	2	2	2	2	2	2	2	2	2	2	2	2	2	2	2	2	2	2	2
AX-147219992	Araip.B05	14679859	Aradu.A04	44690639	2	2	2	2	2	2	2	2	2	2	2	2	2	2	2	2	2	2	2	2	2	2	2	2	2	2	2	2	2	2	2	2	2	2	2	2	2	2	2	2	2	2	2	2	2
AX-147222091	Araip.B05	18857541	Aradu.A05	18498146	2	2	2	2	2	2		2	2	2	2	2	2	2	2	2	2	2	2	2	2	2	2	2	2	2	2	2	2	2	2	2	2	2	2	2	2	2	2	2	2	2	2	2	2
AX-147222105	Araip.B05	19035439	Aradu.A05	18657647	2	2	2	2	2	2	2	2	2	2	2	2	2	2	2	2	2	2	2	2	2	2	2	2	2	2	2	2	2	2	2	2	2	2	2	2	2	2	2	2	2	2	2	2	2
AX-147222184	Araip.B05	21530765	Aradu.A05	21377974	2	2	2	2	2	2	2	2	2	2	2	2	2	2	2	2	2	2	2	2	2	2	2	2	2	2	2	2	2	2	2	2	2	2	2	2	2	2	2	2	2	2	2	2	2
AX-147232225	Araip.B05	23732152	Aradu.A09	2166846	2	2	2	2	2	2	2	2	2	2	2	2	2	2	2	2	2	2	2	2	2	2	2	2	2	2	2	2	2	2	2	2	2	2	2	2	2	2	2	2	2	2	2	2	2
AX-147222245	Araip.B05	24572683	Aradu.A05	24631369	2	2	2	2	2	2	2	2	2	2	2	2	2	2	2	2	2	2	2	2	2	2	2	2	2	2	2	2	2	2	2	2	2	2	2	2	2	2	2	2	2	2	2	2	2
AX-147249693	Araip.B05	25495511	Aradu.A05	25299423	2	2	2	2	2	2	2	2	2	2	2	2	2	2	2	2	2	2	2	2	2	2	2	2	2	2	2	2	2	2	2	2	2	2	2	2	2	2	2	2	1	2	2	2	2
AX-147249712	Araip.B05	26190479	#N/A	#N/A	2	2	2	2	2	2	2	2	2	2	2	2	2	2	2	2	2	2	2	2		2	2	2	2	2	2	2	2	2	2	2	2	2	2	2	2	2	2	2	2	2	2	2	2
AX-147222302	Araip.B05	26726417	Aradu.A05	26672030	2	2	2	2	2	2	2	2	2	2	2	2	2	2	2	2	2	2	2	2	2	2	2	2	2	2	2	2	2	2	2	2	2	2	2	2	2	2	2	2	2	2	2	2	2
AX-147225235	Araip.B05	36349194	Aradu.A06	20999565	2	2		2	2		2	2	2		2	2		2	2	2	2	2	2		2	2	2	2	2	2	2	2	2	2	2	2		2	2	2		2	2	2	2	2	2	2	2
AX-147234064	Araip.B05	89465473	Aradu.A09	110926760	2	2	2	2	2	2	2	2	2	2	2	2	2	2	2	2	2	2	2	2	2	2	2	2	2	2	2	2	2	2	2	2	2	2	2	2	2	2	2	2	2	2	2	2	2
AX-147222649	Araip.B05	93447472	Aradu.A05	79435790	2	2	2	2	2	2	2	2	2	2	2	2	2	2	2	2	2	2	2	2	2	2	2	2	2	2	2	2	2	2	2	2	2	2	2	2	2	2	2	2	2	2	2	2	2
AX-147217418	Araip.B05	95899839	Aradu.A03	113791417	2	2	2	2	2	2	2	2	2	2	2	2	2	2	2	2	2	2	2	2	2	2	2	2	2	2	2	2	2	2	2	2	2	2	2	2	2	2	2	2	2	2	2	2	2
AX-147223746	Araip.B05	96318536	Aradu.A05	105349597	2	2	2	2	2	2	2	2		2		2	2	2	2	2	2		2	2		2	2	2		2	2	2	2	2	2	2	2	2	2	2	2	2	2		2	2		2	2
AX-147250171	Araip.B05	116456438	Aradu.A05	102830999	2	2	2	2	2	2	2	2	2	2	2	2	2	2	2	2	2		2	2	2	2	2	2	2	2	2	2	2	2	2	2	2	2	2	2	2	2	2	2	2		2	2	2
AX-147223639	Araip.B05	116644132	Aradu.A05	102780572	2	2	2	2	2	2	2	2	2	2	2	2	2	2	2	2	2	2	2	2	2	2	2	2	2	2	2	2	2	2	2	2	2	2	2	2	2	2	2	2	2	2	2	2	2
AX-147250328	Araip.B05	123415078	Aradu.A05	100242095	2	2		2	2	2	2	2	2	2	2	2	2		2	2	2	2	2	2	2	2	2	2	2	2	2			2	2	2	2		2	2	2	2	2	2	2	2	2	2	2
AX-147250373	Araip.B05	124967139	Aradu.A05	99640182	2	2	2	2	2	2	2	2	2	2	2	2	2	2	2	2	2	2	2	2	2	2	2	2	2	2	2	2	2	2	2	2	2	2	2	2	2	2	2	2	2	2	2	2	2
AX-147223426	Araip.B05	127423890	Aradu.A05	97684025	2	2	2		2	2	2	2	2	2			2				2	2	2	2			2			2		2	2		2	2		2	2	2		2	2	2	2		2	2	2
AX-147250502	Araip.B05	130980282	Aradu.A02	2869012	2	2	2		2	2	2	2	2	2	2	2	2					2	2	2	2	2	2	2		2		2	2	2		2	2	2	2	2	2			2	2	2		2
AX-147250506	Araip.B05	131228815	Aradu.A02	7845608	2	2	2	2	2	2	2	2	2	2	2	2	2	2	2	2	2	2	2	2	2	2	2	2	2	2	2	2	2	2	2	2	2	2	2	2	2	2	2	2	2	2	2	2	2
AX-147250599	Araip.B05	135009615	Aradu.A05	93332109	2	2	2	2	2	2	2	2	2	2	2	2	2	2	2	2	2	2	2	2	2	2	2	2	2	2	2	2	2	2	2	2	2	2	2	2	2	2	2	2	2	2	2	2	2
AX-147250672	Araip.B05	136753835	Aradu.A05	91816412	2	2	2	2	2	2	2	2	2	2	2	2	2	2	2	2	2	2	2	2	2	2	2	2	2	2	2	2	2	2	2	2	2	2	2	2	2	2	2	2	2	2	2	2	2
AX-147223021	Araip.B05	140402947	Aradu.A05	88313580	2	2	2	2	2	2	2	2	2	2	2	2	2	2	2	2	2	2	2	2	2	2	2	2	2	2	2	2			2	2	2	2	2	2	2		2	1	2	2	2	2	2
AX-147250836	Araip.B05	141112295	Aradu.A05	87399934	2	2	2	2	2	2	2	2	2	2	2	2	2	2	2	2	2	2	2	2	2	2	2	2	2	2	2	2	2	2	2	2	2	2	2	2	2	2	2	2	2	2	2	2	2
AX-147222887	Araip.B05	142372310	Aradu.A05	85733059	2	2	2	2	2	2	2	2	2	2	2	2	2	2	2	2	2	2	2	2	2	2	2	2	2	2	2	2	2	2	2	2	2	2	2	2	2	2	2	2	2	2	2	2	2
AX-147222874	Araip.B05	142715056	Aradu.A05	85384095	2	2	2	2	2	2	2	2	2	2	2	2	2	2	2	2	2	2	2	2	2	2	2	2	2	2	2	2	2	2	2	2	2	2	2	2	2	2	2	2	2	2	2	2	2
AX-147222855	Araip.B05	142922254	Aradu.A05	85256817	2	2	2	2	2	2	2	2	2	2	2	2	2	2	2	2	2		2	2	2	2	2	2	2	2	2	2	2	2	2	2	2	2	2	2	2	2	2	2	2	2	2	2	2
AX-147250968	Araip.B05	142955229	#N/A	#N/A	2	2	2	2	2	2	2	2	2	2	2	2	2	2	2	2	2	2	2	2	2	2	2	2	2	2	2	2	2	2	2	2	2	2	2	2	2	2	2	2	2	2	2	2	2
AX-147222861	Araip.B05	142987822	Aradu.A05	85266943	2	2	2	2	2	2	2	2	2	2	2	2	2	2	2	2	2	2	2	2	2	2	2	2	2	2	2	2	2	2	2	2	2	2	2	2	2	2	2	2	2	2	2	2	2
AX-147222858	Araip.B05	142988165	Aradu.A05	85266600	2	2	2	2	2	2	2	2	2	2	2	2	2	2	2	2	2	2	2	2	2	2	2	2	2	2	2	2	2	2	2	2	2	2	2	2	2	2	2	2	2	2	2	2	2
AX-147222859	Araip.B05	143087773	Aradu.A05	85266751	2	2	2	2	2	2	2	2	2	2	2	2	2	2	2	2	2	2	2	2	2	2	2	2	2	2	2	2	2	2	2	2	2	2	2	2	2	2	2	2	2	2	2	2	2
AX-147251081	Araip.B05	144267782	Aradu.A05	81968692	2	2	2	2	2	2	2	2	2	2	2	2	2	2	2	2	2	2	2	2	2	2	2	2	2	2	2	2	2	2	2	2	2	2	2	2	2	2	2	2	2	2	2	2	2
AX-147222713	Araip.B05	144971417	Aradu.A05	82217463	2	2	2	2	2	2	2	2	2	2	2	2	2	2	2	2	2	2	2	2	2	2	2	2	2	2	2	2	2	2	2	2	2	2	2	2	2	2	2	2	2	2	2	2	2
AX-147223763	Araip.B05	145698740	Aradu.A05	105522011	2	2	2	2	2	2	2	2	2	2	2	2	2	2	2	2	2	2	2	2	2	2	2	2	2	2	2	2	2	2	2	2	2	2	2	2	2	2	2	2	2	2	2	2	2
AX-147223795	Araip.B05	146451073	Aradu.A05	105963994	2	2	2	2	2	2	2	2	2	2	2	2	2	2	2	2	2	2	2	2	2	2	2	2	2	2	2	2	2	2	2	2	2	2	2	2	2	2	2	2	2	2	2	2	2
AX-147223802	Araip.B05	146471560	Aradu.A05	106188562	2	2	2	2	2	2	2	2	2	2		2	2	2	2		2	2	2	2	2		2	2		2	2	2	2	2	2	2	2	2	2	2			2		2	2	2	2	2
AX-147251206	Araip.B05	146487406	Aradu.A05	105966122	2	2	2	2	2	2	2	2	2	2	2	2	2	2	2	2	2	2	2	2	2	2	2	2	2	2	2	2	2	2	2	2	2	2	2	2	2	2	2	2	2	2	2	2	2
AX-147223814	Araip.B05	146584820	Aradu.A05	106305542	2	2	2	2	2	2	2	2	2	2	2	2	2	2	2	2	2	2	2	2	2	2	2	2	2	2	2	2	2	2	2	2	2	2	2	2	2	2	2	2	2	2	2	2	2
AX-147223815	Araip.B05	146585350	Aradu.A05	106306072	2	2	2	2	2	2	2		2	2	2		2	2	2	2	2		2	2		2	2	2	2	2	2	2		2	2	2		2	2	2	2	2	2	3	2		2	2	2
AX-147251235	Araip.B05	147012463	Aradu.A05	106730077	2	2		2	2		2	2	2	2			2	2	2	2	2	2	2	2		3	1		2	2	2	2	2	1	2	2	2	2	2	2	2	2	2	2	1	2	2	2	2
AX-147251237	Araip.B05	147016185	Aradu.A05	106733549	2	2	2	2	2	2	2	2	2	2	2	2	2	2	2	2	2	2	2	2	2	3	1	2	2	2	2	2	2	1	2	2	2	2	2	2	2	2	2	2		2	2	2	2
AX-147251239	Araip.B05	147022469	Aradu.A05	106739715	2	2	2	2	2	2	2	2	2	2	2		2	2	2	2	2	2	2	2	2	2	1	2	2	2	2	2	2	1	2	2	2	2	2	2	2	2	2	2	1	2	2	2	2
AX-147223877	Araip.B05	147389538	Aradu.A05	107023191	2	2		2	2	2	2	2		2		2	2			2	2	2	2	2	2	2	2	2	2		2		2	2	2	2	2	2	2	2	2	2		2		2	2	2	2
AX-147251313	Araip.B05	147993130	#N/A	#N/A	2	2	2	2	2	2	2	2	2	2	2	2	2	2	2		2	2	2	2	2	2	2	2	2	3	2		2	2	2	2	2	2	2	2	2	2	2	2		2	2	2	2
AX-147251333	Araip.B05	148154341	Aradu.A05	107784633	2	2	2	2	2	2	2	2	2	2	2	2	2	2	2	2	2	2	2	2	2	2	2	2	2	2	2	2	2	2	2	2	2	2	2	2	2	2	2	2	2	2	2	2	2
AX-147251436	Araip.B05	149423114	Aradu.A05	108929746	2	2	2	2	2	2	2	2	2	2	2	2	2	2	2	2	2	2	2	2	2	2	2	2	2	2	2	2	2	2	2	2	2	2	2	2	2	2	2	2	2	2	2	2	2
AX-147224007	Araip.B05	149458088	Aradu.A05	108954575	2	2	2	2	2	2	2	2	2	2	2	2	2	2	2	2	2		2	2	2	2	2	2	2	2	2	2	2	2	2	2	2	2	2	2	2	2	2	2	2	2	2	2	2
AX-147251605	Araip.B06	1230578	Aradu.A06	15976602	2	2	2	2	2	2	2	2	2	2	2	2	2	2	2	2	2		2		2	2	2	2	2	2	2	2		2	2	2		2	2	2	2	2	2	2	2	2	2	2	2
AX-147224997	Araip.B06	2141855	Aradu.A06	14690055	2	2		2	2	2	2	2	2	2	2	2	2	2	2		2	2	2	2	2	2	2	2	2	2	2	2	2	2	2	2	2	2	2	2	2	2	2	2	2	2	2	2
AX-147224932	Araip.B06	3467782	Aradu.A06	12625218	2	2	2	2	2	2	2	2	2	2	2	2	2	2	2	2	2	2	2	2	2	2	2	2	2	2	2	2	2	2	2	2	2	2	2	2	2	2	2	2	2	2	2	2	2
AX-147224893	Araip.B06	4142701	Aradu.A06	11843159	2	2	2	2	2	2	2	2	2	2	2	2	2	2	2	2	2	2	2	2	2	2	2	3	2	2	2	2	2	2	2	2	2	2	2	2	2	2	2	2	2	2	2	2	2
AX-147224844	Araip.B06	4813958	Aradu.A06	11083410	2	2	2	2	2		2	2		2	2	2	2			2	2		2	2	2	2	2	2	2					2	2	2	2	2	2	2	2		2	2	2	2	2	2	2
AX-147224821	Araip.B06	5082674	Aradu.A06	10761185	2	2	2	2	2	2	2	2	2	2	2	2	2	2	2	2	2	2	2	2	2	2	2	2	2	2	2		2	2	2	2	2	2	2	2	2	2		2	2	2	2	2	2
AX-147224702	Araip.B06	7392643	Aradu.A06	8506926	2	2	2	2	2	2	2	2	2		2	2	2	2	2	2	2	2	2		2	2	2	2	2	2	2	2			2	2		2	2	2	2	1	2	2	2	2	2	2	2
AX-147224426	Araip.B06	13375827	Aradu.A06	4730701	2	2	2	2	2	2	2	2	2	2	2	2	2	2	2	2	2	2	2	2	2	2	2	2	2	2	2	2	2	2	2	2	2	2	2	2	2	2	2	2	2	2	2	2	2
AX-147224425	Araip.B06	13376412	Aradu.A06	4730116	2	2	2	2	2	2	2	2	2	2	2	2	2	2	2	2	2	2	2	2	2	2	2	2	2	2	2	2	2	2	2	2	2	2	2	2	2	2	2	2	2	2	2	2	2
AX-147252286	Araip.B06	13518062	Aradu.A06	4731489	2	2	2	2	2	2	2	2	2	2	2	2	2	2	2	2	2	2	2	2	2	2	2	2	2	2	2	2	2	2	2	2	2	2	2	2	2	2	2	2	2	2	2	2	2
AX-147224354	Araip.B06	14724149	Aradu.A06	4057858	2	2	2	2	2	2	2	2	2	2	2	2	2	2	2	2	2	2	2	2	2	2	2	2	2	2	2	2	2	2	2	2	2	2	2	2	2	2	2	2	2	2	2	2	2
AX-147224275	Araip.B06	17337557	Aradu.A06	2811910	2	2	2	2	2	2	2	2	2	2	2	2	2	2	2	2	2	2	2	2	2	2	2	2	2	2	2	2	2	2	2	2	2	2	2	2	2	2	2	2	2	2	2	2	2
AX-147252506	Araip.B06	20083488	#N/A	#N/A	2	2	2	2	2	2	2	2		2	2		2	2	2			2	2	2	2	2		2	2	2	2	2	2	2	2	2	2	2	2	2	2	2	2	2	2	2			2
AX-147252594	Araip.B06	23069052	Aradu.A06	1026458	2	2		2	2		2	2		2	2	2	2	2	3		2	2	2	2	2	2	2	2	2	2	2	2	2	2	2	2		2	2	2	2	2	2	2	2	2	2
AX-147225217	Araip.B06	27999962	Aradu.A06	19569784	2	2	2	2	2	2	2	2	2	2	2	2	2	2	2	2	2	2	2	2	2	2	2	2	2	2	2	2	2	2	2	2	2	2	2	2	2	2	2	2	2	2	2	2	2
AX-147252806	Araip.B06	38125120	Aradu.A06	29122325	2	2	2	2	2	2	2	2	2	2	2	2	2	2	2		2	2	2	2	2	2	2	2	2	2	2	2	2	2	2	3	2	2	2	2	2	2	2	2			2	2	2
AX-147252847	Araip.B06	45505752	#N/A	#N/A	2	2	2	2	2	2	2	2	2	2	2	2	2	2	2	2	2	2	2	2	2	2	2	2	2		2	2	2	2	2	2	2	2	2	2	2	2	2	2	2	2	2	2	2
AX-147237057	Araip.B06	71355512	Aradu.A10	106877278	2	2	2	2	2	2	2	2	2	2	2	2	2	2	2	2	2	2	2	2	2	2	2	2	2		2	2	2	2	2	2	2	2	2	2	2	2	2	2	2	2	2	2	2
AX-147252905	Araip.B06	78656783	Aradu.A05	659498	2	2	2	2	2	2	2	2	2	2	2	2	2	2	2	2	2	2	2	2	2	2	2	2	2	2	2	2	2	2	2	2	2	2	2	2	2	2	2	2	2	2	2	2	2
AX-147253053	Araip.B06	102080403	#N/A	#N/A	2	2	2	2	2	2	2	2	2	2	2	2	2	2	2	2	2	2	2	2	2	2	2	2	2	2	2	2	2	2	2	2	2	2	2	2	2	2	2	2	2	2	2	2	2
AX-147253413	Araip.B06	120810731	Aradu.A06	97609822	2	2	2	2	2	2	2	2	2	2	2		2	2	2	2	2	2	2		2	2		2	2	2	2	2		2	2	2	2		2		2		2			2	1	2	2
AX-147253522	Araip.B06	123748419	#N/A	#N/A	2	2	2	2	2	2	2	2	2	2	2	2	2	2	2	2	2	2	2	2	2	2	2	2	2	2	2	2	2	2	2	2	2	2	2	2	2	2	2	2	2	2	2	2	2
AX-147253688	Araip.B06	127137852	Aradu.A06	102991994	2	2	2	2	2	2	2	2	2	2	2	2	2	2	2	2	2	2	2	2	2	2	2	2	2	2	2	2	2	2	2	2	2	2	2	2	2	2	2	2	2	2	2	2	2
AX-147226342	Araip.B06	130169985	Aradu.A06	105768755	2	2	2	2	2	2	2	2	2	2	2	2	3	2	2		2		2	2	2	2	2	2	2	2	2	2	2	2	2		2	2	2	2	2	2	2		2	2	2		2
AX-147226412	Araip.B06	131349564	Aradu.A06	106837073	2	2	2	2	2	2	2	2	2	2	2	2	2		2	2	2	3	2	2	2	2	2	2	2		2	2	2	2	2	2	2	2	2	2	2		2		2		2	2	2
AX-147253938	Araip.B06	131409454	Aradu.A06	106912977	2	2	2	2	2	2	2	2	2	2	2	2	2	2	2	2	2	2	2	2	2	2	2	2	2	2	2	2	2	2	2	2	2	2	2	2	2	2	2	2	2	2	2	2	2
AX-147226452	Araip.B06	131761211	Aradu.A06	107509448	2	2	2	2	2	2	2	2	2	2	2	2	2	2	2	2	2	2	2	2	2	2	2	2	2	2	2	2	2	2	2		2	2	2	2	2	2	2	2	2	2	2	2	2
AX-147226467	Araip.B06	132019514	Aradu.A06	107728340	2	2	2	2	2	2	2	2	2	2	2	2	2	2	2	2	2	2	2	2	2	2	2	2	2	2	2	2	2	2	2	2	2	2	2	2	2	2	2	2	2	2	2	2	2
AX-147253966	Araip.B06	132058263	Aradu.A06	107764183	2	2	2	2	2	2	2	2	2	2	2	2	2	2	2	2	2	2	2	2	2	2	2	2	2	2	2	2	2	2	2	2	2	2	2	2	2	2	2	2	2	2	2	2	2
AX-147253997	Araip.B06	132399119	Aradu.A06	108238025	2	2	2	2	2	2	2	2	2	2	2	2	2	2	2	2	2	2	2	2	2	2	2	2	2	2	2	2	2	2	2	2	2	2	2	2	2	2	2	2	2	2	2	2	2
AX-147207842	Araip.B06	136590904	Aradu.A01	1310952	2	2	2	2	2	2	2	2	2	2	2	2	2	2	2	2	2	2		2	2	2	2	2	2	2	2	2	2	2	2	2	2		2	2	2	2	2	2	2	2	2	2	2
AX-147226950	Araip.B07	1131051	Aradu.A07	1516789	2	2	2	2	2	2	2	2	2	2	2	2	2	2	2	2	2	2	2	2	2	2	2	2	2	2	2	2	2	2	2	2	2	2	2	2	2	2	2	2	2	2	2	2	2
AX-147227261	Araip.B07	3931404	Aradu.A07	4089454	2	2	2	2	2	2	2	2	2	2	2	2	2	2	2	2	2	2	2	2	2	2	2	2	2	2	2	2	2	2	2	2	2	2	2	2	2	2	2	2	2	2	2	2	2
AX-147254678	Araip.B07	4338693	Aradu.A07	4471201	2	2	2	2	2	2	2	2	2	2	2	2	2	2	2	2	2	2	2	2	2	2	2	2	2	2	2	2	2	2	2	2	2	2	2	2	2	2	2	2	2	2	2	2	2
AX-147227332	Araip.B07	4644836	Aradu.A07	4750870	2	2	2	2	2	2	2	2	2	2	2	2	2	2	2		2	2	2	2	2	2	2	2	2	3	2	2	2	2	2	2	2	2	2	2	2	2	2	2	2	2	2	2	2
AX-147227437	Araip.B07	5585689	Aradu.A07	5969334	2	2	2	2	2	2	2	2	2	2	2	2	2	2	2	2	2	2	2	2	2	2	2	2	2	2	2	2	2	2	2	2	2	2	2	2	2	2	2	2	2	2	2	2	2
AX-147227438	Araip.B07	5585731	Aradu.A07	5969376	2	2	2	2	2	2	2	2	2	2	2	2	2	2	2	2	2	2	2	2	2	2	2	2	2	2	2	2	2	2	2	2	2	2	2	2	2	2	2	2	2	2	2	2	2
AX-147227538	Araip.B07	6755631	Aradu.A07	7135224	2	2	2	2	2	2	2	2	2	2	2	2	2	2	2	2	2	2	2	2	2	2	2	2	2	2	2	2	2	2	2	2	2	2	2	2	2	2	2	2	2	2	2	2	2
AX-147227541	Araip.B07	6874165	Aradu.A07	7171069	2	2	2	2	2	2	2	2	2	2	2	2	2	2	2	2	2	2	2	2	2	2	2	2	2		2	2			2	2	2	2	2	2	2		2		2	2		2	2
AX-147254852	Araip.B07	6926298	Aradu.A07	7195114	2	2		2	2	2	2	2	2	2	2	2	2	2	2		2	2	2	2			2	2	2	2	2	2	2	2	2	3	2	2	2	2	2	2	2	2	2		2	2	2
AX-147254900	Araip.B07	8795198	Aradu.A07	8935213	2	2		2	2		2	2		2	2	2	2	2	2					2		2	2	2	2		2		2		2	2				2	2			3	2		2	2	2
AX-147254903	Araip.B07	8883375	#N/A	#N/A	2	2	2	2	2		2	2	2	2	2	2	2			2	2		2	2	2	2	2	2	2		2	2	2	2	2	2			2		2	2	2	2	2	2	2	2	2
AX-147254926	Araip.B07	9455269	#N/A	#N/A	2	2	2	2	2	2	2	2	2	2	2	2	2	2	2	2	2	2	2	2	2	2	2		2	2	2	2	2	2	2	2	2	2	2	2	2	2	2	2	2	2	2	2	2
AX-147227673	Araip.B07	10431760	Aradu.A07	10849751	2	2	2	2	2	2	2	2	2	2	2	2	2	2	2	2	2	2	2	2	2	2	2	2	2	2	2	2	2	2	2	2	2	2	2	2	2	2	2	2	2	2	2	2	2
AX-147227785	Araip.B07	14754031	Aradu.A07	13873165	2	2	2	2	2	2	2	2	2	2	2	2	2	2	2	2	2	2	2	2	2	2	2	2	2	2	2	2	2	2	2	2	2	2	2	2	2	2	2	2	2	2	2	2	2
AX-147227868	Araip.B07	17039643	Aradu.A07	16140790	2	2	1	1			2	1	1	1	1	1	2	1		2	2	1	1	1	2	2	2	2	2	2		2		2	2	2	2		2				2		2	2	1
AX-147255261	Araip.B07	21896941	Aradu.A07	20998765	2	2	2	2	2	2		2	2	2		2	2	2			2	2	2	2	2	2		2	2	2	2		2	2	2		2		2	2	2	2	2	2	2	2	2	2	2
AX-147228109	Araip.B07	27863299	Aradu.A07	26582293	2	2	2	2	2	2	2	2	2	2	2	2	2	2	2	2	2	2	2	2	2	2	2	2	2	2	2	2	2	2	2	2	2	2	2	2	2	2	2	2	2	2	2	2	2
AX-147255424	Araip.B07	27914176	Aradu.A07	26591690	2	2	2	2	2	2	2	2	2	2	2	2	2	2	2	2	2	2	2	2	2	2	2	2	2	2	2	2	2	2	2	2	2	2	2	2	2	2	2	2	2	2	2	2	2
AX-147255720	Araip.B07	51554844	#N/A	#N/A	2	2	2	2	2	2		2	2	2	2	2			2		2		2	2	2	4	2	2		2	2	2	2	2	2	2	2	2	2	2		2	2	2		2	2	2
AX-147227867	Araip.B07	54457325	Aradu.A07	16139724	2	2	2	2	2			2	2	2	2	2	2	2	2	2	2		2	2	2	2	2	2	2	2	2	2	2	2	2	2	2	2		2	2	2		2	2		2	2	2
AX-147229393	Araip.B07	54990497	Aradu.A08	4828023	2	2	2	2	2	2	2	2	2	2	2	2	2	2	2	2	2	2	2	2	2	2	2	2	2	2	2	2	2	2	2	2	2	2	2	2	2	2	2	2	2	2	2	2	2
AX-147229512	Araip.B07	110324545	Aradu.A08	5897260	2	2	2	2	2	2	2	2	2	2	2	2	2	2	2		2	2	2	2	2	2	2	2	2	2		2	2	2	2		2	2	2	2	2	2	2	2	2	2	2		2
AX-147256359	Araip.B07	114746717	#N/A	#N/A	2	2	2	2		2	2	2	2	2	2	2	2	2	2	2	2	2	2	2	2	2	2	2	2	2	2	2	2	2		2	2	2	2		2	2	2	2	2	2	2	2	2
AX-147231488	Araip.B07	115730594	Aradu.A08	43241794	2	2	2	2	2	2	2	2	2	2	2	2	2	2	2	2	2	2	2	2	2	2	2	2	2	2	2	2	2	2	2	2	2	2	2	2	2	2	2	2	2	2	2	2	2
AX-147231483	Araip.B07	115744666	Aradu.A08	43238671	2	2	2	2	2	2	2	2	2	2	2	2	2	2	2	2	2	2	2	2	2	2	2	2	2	2	2	2	2	2	2	2	2	2	2	2	2	2	2	2	2	2	2	2	2
AX-147231481	Araip.B07	115744854	Aradu.A08	43238483	2	2	2	2	2	2	2	2	2	2	2	2	2	2	2	2	2	2	2	2	2	2	2	2	2	2	2	2	2	2	2	2	2	2	2	2	2	2	2	2	2	2	2	2	2
AX-147231479	Araip.B07	115744953	Aradu.A08	43238384	2	2	2	2	2	2	2	2	2	2	2	2	2	2	2	2	2	2	2	2	2	2	2	2	2	2	2	2	2	2	2	2	2	2	2	2	2	2	2	2	2	2	2	2	2
AX-147231478	Araip.B07	115745177	Aradu.A08	43238160	2	2	2	2	2	2	2	2	2	2	2	2	2	2	2	2	2	2	2	2	2	2	2	2	2	2	2	2	2	2	2	2	2	2	2	2	2	2	2	2	2	2	2	2	2
AX-147229758	Araip.B07	117314922	Aradu.A08	9860532	2	2	2	2	2	2	2	2	2	2	2	2	2	2	2	2	2	2	2	2	2	2	2	2	2	2	2	2	2	2	2	2	2	2	2	2	2	2	2	2	2	2	2	2	2
AX-147230380	Araip.B08	2051733	Aradu.A08	24203872	2	2	2	2	2	2	2	2	2	2	2	2	2	2	2	2	2	2	2	2	2	2	2	2	2	2	2	2	2	2	2	2	2	2	2	2	2	2	2	2	2	2	2	2	2
AX-147230381	Araip.B08	2059554	Aradu.A08	24230305	2	2	2	2	2	2	2	2	2	2	2	2	2	2	2	2	2	2	2	2	2	2	2	2	2	2	2	2	2	2	2	2	2	2	2	2	2	2	2	2	2	2	2	2	2
AX-147230382	Araip.B08	2075224	Aradu.A08	24241147	2	2	2	2	2	2	2	2	2	2	2	2	2	2	2	2	2	2	2	2	2	2	2	2	2	2	2	2	2	2	2	2	2	2	2	2	2	2	2	2	2	2	2	2	2
AX-147230576	Araip.B08	5338175	Aradu.A08	28033454	2	2	2	2	2	2	2	2	2	2	2	2	2	2	2	2	2	2	2	2	2	2	2	2	2	2	2	2	2	2	2	2	2	2	2	2	2	2	2	2	2	2	2	2	2
AX-147257441	Araip.B08	5979136	Aradu.A08	28743854	2	2	2	2	2	2	2	2	2	2	2	2	2			2	2		2			2	2	2	2	2	2		2	2	2	2	2	2	2	2	2		2		2	2	2	2	2
AX-147257467	Araip.B08	6382717	#N/A	#N/A	2	2	2	2	2	2	2	2	2	2	2	2	2	2	2	2	2	2	2	2	2	2	2	2	2	2	2	2	2	2	2	2	2	2	2	2	2	2	2	2	2	2	2	2	2
AX-147213643	Araip.B08	8334106	Aradu.A02	30105980	2	2	2	2	2	2	2	2	2	2	2	2	2	2	2	2	2	2	2	2	2	2	2	2	2	2	2	2	2	2	2	2	2	2	2	2	2	2	2	2	2	2	2	2	2
AX-147257609	Araip.B08	9669339	Aradu.A08	31514952	2	2	2	2	2	2	2	2	2	2	2	2	2	2	2	2	2	2	2	2	2	2	2	2	2	2	2	2	2	2	2	2	2	2	2	2	2	2	2	2	2	2	2	2	2
AX-147257611	Araip.B08	9670873	Aradu.A08	31516602	2	2	2	2	2	2	2	2	2	2	2	2	2	2	2	2	2	2	2	2	2	2	2	2	2	2	2	2	2	2	2	2	2	2	2	2	2	2	2	2	2	2	2	2	2
AX-147230771	Araip.B08	9671342	Aradu.A08	31517141	2	2	2	2	2	2	2	2	2	2	2	2	2	2	2	2	2	2	2	2	2	2	2	2	2	2	2	2	2	2	2	2	2	2	2	2	2	2	2	2	2	2	2	2	2
AX-147257612	Araip.B08	9671420	Aradu.A08	31517149	2	2	2	2	2	2	2	2	2	2	2	2	2	2	2	2	2	2	2	2	2	2	2	2	2	2	2	2	2	2	2	2	2	2	2	2	2	2	2	2	2	2	2	2	2
AX-147257615	Araip.B08	9676433	Aradu.A08	31521988	2	2	2	2	2	2	2	2	2	2	2	2	2	2	2	2	2	2	2	2	2	2	2	2	2	2	2	2	2	2	2	2	2	2	2	2	2	2	2	2	2	2	2	2	2
AX-147230773	Araip.B08	9684469	Aradu.A08	31530132	2	2	2	2	2	2	2	2	2	2	2	2	2	2	2	2	2	2	2	2	2	2	2	2	2	2	2	2	2	2	2	2	2	2	2	2	2	2	2	2	2	2	2	2	2
AX-147230774	Araip.B08	9685818	Aradu.A08	31531482	2	2	2	2	2	2	2	2	2	2	2	2	2	2	2	2	2	2	2	2	2	2	2	2	2	2	2	2	2	2	2	2	2	2	2	2	2	2	2	2	2	2	2	2	2
AX-147257677	Araip.B08	11822136	Aradu.A08	32785739	2	2	2	2	2	2	2	2	2	2	2	2	2	2	2	2	2	2	2	2	2	2	2	2	2	2	2	2	2	2	2	2	2	2	2	2	2	2	2	2	2	2	2	2	2
AX-147230890	Araip.B08	13197792	Aradu.A08	33765597	2	2	2	2	2	2	2	2	2	2	2	2	2	2	2	2	2	2	2	2	2	2	2	2	2	2	2	2	2	2	2	2	2	2	2	2	2	2	2	2	2	2	2	2	2
AX-147257709	Araip.B08	13411521	Aradu.A08	33558457	2	2	2	2	2	2	2	2	2	2	2	2	2	2	2	2	2	2	2	2	2	2	2	2	2	2	2	2	2	2	2	2	2	2	2	2	2	2	2	2	2	2	2	2	2
AX-147257710	Araip.B08	13412324	Aradu.A08	33573614	2	2	2	2	2	2	2	2	2	2	2	2	2	2	2	2	2	2	2	2	2	2	2	2	2	2	2	2	2	2	2	2	2	2	2	2	2	2	2	2	2	2	2	2	2
AX-147230865	Araip.B08	13412983	Aradu.A08	33574343	2	2	2	2	2	2	2	2	2	2	2	2	2	2	2	2	2	2	2	2	2	2	2	2	2	2	2	2	2	2	2	2	2	2	2	2	2	2	2	2	2	2	2	2	2
AX-147230869	Araip.B08	13437680	Aradu.A08	33625390	2	2	2	2	2	2	2	2	2	2	2	2	2	2	2	2	2	2	2	2	2	2	2	2	2	2	2	2	2	2	2	2	2	2	2	2	2	2	2	2	2	2	2	2	2
AX-147230873	Araip.B08	13598288	Aradu.A08	33735542	2	2	2	2	2	2	2	2	2	2	2	2	2	2		2	2	2	2	2	2	2	2	2	2	2	2	2	2	2	2	2	2	2	2	2	2	2	2	2	2	2	2	2	2
AX-147230875	Araip.B08	13598507	Aradu.A08	33735761	2	2	2	2	2	2	2	2	2	2	2	2	2	2	2	2	2	2	2	2	2	2	2	2	2	2	2	2	2	2	2	2	2	2	2	2	2	2	2	2	2	2	2	2	2
AX-147257719	Araip.B08	13602496	Aradu.A08	33739918	2	2	2	2	2	2	2	2	2	2	2	2	2	2	2	2	2	2	2	2	2	2	2	2	2	2	2	2	2	2	2	2	2	2	2	2	2	2	2	2	2	2	2	2	2
AX-147257720	Araip.B08	13602535	Aradu.A08	33739957	2	2	2	2	2	2	2	2	2	2	2	2	2	2	2	2	2	2	2	2	2	2	2	2	2	2	2	2	2	2	2	2	2	2	2	2	2	2	2	2	2	2	2	2	2
AX-147230874	Araip.B08	13636554	Aradu.A08	33735627	2	2	2	2	2	2	2	2	2	2	2	2	2	2	2	2	2	2	2	2	2	2	2	2	2	2	2	2	2	2	2	2	2	2	2	2	2	2	2	2	2	2	2	2	2
AX-147230879	Araip.B08	13636985	Aradu.A08	33736058	2	2	2	2	2	2	2	2	2	2	2	2	2	2	2	2	2	2	2	2	2	2	2	2	2	2	2	2	2	2	2	2	2	2	2	2	2	2	2	2	2	2	2	2	2
AX-147230941	Araip.B08	15513608	Aradu.A08	34718376	2	2	2	2	2	2	2	2	2	2	2	2	2	2	2		2	2	2	2	2	2	2	2	2	2	2	2	2	2	2	2	2	2	2	2	2	2	2	2	2	2	2	2	2
AX-147230985	Araip.B08	18842973	Aradu.A08	35668833	2	2	2	2	2	2	2	2	2	2	2	2	2	2	2	2	2	2	2	2	2	2	2	2	2	2	2	2	2	2	2	2	2	2	2	2	2	2	2	2	2	2	2	2	2
AX-147231048	Araip.B08	21784508	Aradu.A08	37076928	2	2	2	2	2	2	2	2	2	2	2	2	2	2	2	2	2	2	2	2	2	2	2	2	2	2	2	2	2	2	2	2	2	2	2	2	2		2	2	2	2	2	2	2
AX-147231041	Araip.B08	21786043	Aradu.A08	37075407	2	2	2	2	2	2	2	2	2	2	2	2	2	2	2	2	2	2	2	2	2	2	2	2	2	2	2	2	2	2	2	2	2	2	2	2	2	2	2	2	2	2	2	2	2
AX-147229064	Araip.B08	45885521	Aradu.A07	76675687	2	2	2	2	2	2	2	2	2	2	2	2	2	2	2	2	2	2	2	2	2	2	2	2	2	2	2	2	2	2	2	2	2	2	2	2	2	2	2	2	2	2	2	2	2
AX-147258444	Araip.B08	87291566	Aradu.A05	84249012	2	2	2	2	2	2	2	2	2	2	2	2	2	2	2	2	2	2	2	2	2	2	2	2	2	2	2	2	2	2	2	2	2	2	2	2	2	2	2	2	2	2	2	2	2
AX-147228343	Araip.B08	98386139	Aradu.A07	46086684	2	2	2	2	2	2	2	2	2	2	2	2	2			2	2	2	2		2		2	2	2	2				2	2	2	2	2	2	2	2		2	2	2		2		2
AX-147214866	Araip.B08	104882216	Aradu.A02	86398621	2	2	2	2	2	2	2	2	2	2	2	2	2	2	2	2	2	2	2	2	2	2	2	2	2	2	2	2	2	2	2	2	2	2	2	2	2	2	2	2	2	2	2	2	2
AX-147258665	Araip.B08	105322946	Aradu.A07	46446926	2	2	2	2	2	2	2	2	2	2	2	2	2	2	2	2	2	2	2	2	2	2	2	2	2	2	2	2	2		2	2	2	2	2	2	2	2	2	2	2	2	2	2	2
AX-147228442	Araip.B08	106671053	Aradu.A07	54613880	2	2	2	2	2	2	2	2	2	2	2	2	2	2	2	2	2	2	2	2	2	2	2	2	2	2	2	2	2	2	2	2	2	2	2	2	2	2	2	2	2	2	2	2	2
AX-147228443	Araip.B08	106671165	Aradu.A07	54613992	2	2	2	2	2	2	2	2	2	2	2	2	2	2	2	2	2	2	2	2	2	2	2	2	2	2	2	2	2	2	2	2	2	2	2	2	2	2	2	2	2	2	2	2	2
AX-147228444	Araip.B08	106673853	Aradu.A07	54616319	2	2	2	2	2	2	2	2	2	2	2	2	2	2	2	2	2	2	2	2	2	2	2	2	2	2	2	2	2	2	2	2	2	2		2	2	2	2	2	2	2	2	2	2
AX-147259064	Araip.B08	119671975	Aradu.A08	42631646	2	2	2	2	2	2	2	2	2	2	2	2	2	2	2	2	2	2	2	2	2	2	2	2	2	2	2	2	2	2	2	2	2	2	2	2	2	2	2	2	2	2	2	2	2
AX-147231485	Araip.B08	120868654	Aradu.A08	43240434	2	2	2	2	2	2	2	2	2	2	2	2	2	2	2	2	2		2	2		2	2	2	2		2	2		2	2	2	2		2	2	2	2		2	2		2	2	2
AX-147231489	Araip.B08	120870106	Aradu.A08	43241887	2	2	2	2	2	2	2	2	2	2	2	2	2	2	2	2	2	2	2	2	2	2	2	2	2	2	2	2	2	2	2	2	2	2	2	2	2	2	2	2	2	2	2	2	2
AX-147259255	Araip.B08	123519923	#N/A	#N/A	2	2	2	2	2	2	2	2	2	2	2	2	2	2	2	2	2		2	2	2	2	2	2	2	2	2	2	2	2	2	2	2		2	2	2	2	2	2	2	2	2	2	2
AX-147259273	Araip.B08	123822487	Aradu.A08	44744360	2	2	2	2	2	2	2	2	2	2	2	2	2	2	2	2	2	2	2	2	2	2	2	2	2	2	2	2	2	2	2	2	2	2	2	2	2	2	2	2	2	2	2	2	2
AX-147259388	Araip.B08	126192197	#N/A	#N/A	2	2	2	2	2	2	2	2	2	2	2	2	2	2	2	2	2	2	2	2	2	2	2	2	2	2	2	2	2	2	2	2	2	2	2	2	2	2	2	2	2	2	2	2	2
AX-147259399	Araip.B08	126664596	Aradu.A08	45972094	2	2	2	2	2	2	2	2	2	2	1	2	2	2		2	2	3	2	2	2	2	2	2	2	2		2	2	2	2	2	2	2	2	2	2	2	2	2	2		2	2
AX-147231924	Araip.B08	128637299	Aradu.A08	48128323	2	2	2	2	2	2	2	2	2	2	2	2	2	2	2	2	2	2	2	2	2	2	2	2	2	2	2	2	2	2	2	2	2	2	2	2	2	2	2	2	2	2	2	2	2
AX-147259680	Araip.B09	1380072	Aradu.A09	1187258	2	2	2	2	2	2	3	2	2	2	2	2	2	2	2	2	2	2	2	2	2	2	2	2	2	2	2	2	2	2	2	2	2	2	2	2	2	2	2	2	2	2	2	2	2
AX-147232158	Araip.B09	1427292	Aradu.A09	1245612	2	2	2	2	2	2	2	2	2	2	2	2	2	2	2	2	2		2	2	2	2	2	2	2	2	2			2	2	2	2	2	2	2	2	2	2	3	2	2	2	2	2
AX-147259856	Araip.B09	3713590	Aradu.A09	2795241	2	2	2	2	2	2	2	2	2	2	2	2	2	2	2	2	2	2	2	2	2	2	2	2	2	2	2	2	2	2	2	2	2	2	2	2	2	2	2	2	2	2	2	2	2
AX-147232274	Araip.B09	3721027	Aradu.A09	2801203	2	2	2	2	2	2	2	2	2	2	2	2	2	2	2	2	2	2	2	2	2	2	2	2	2	2	2	2	2	2	2	2	2	2	2	2	2	2	2	2	2	2	2	2	2
AX-147232386	Araip.B09	5188996	Aradu.A09	4027307	2	2	2	2	2	2	2	2	2	2	2	2	2	2	2	2	2	2	2	2	2	2	2	2	2	2	2	2	2	2	2	2	2	2	2	2	2	2	2	2	2	2	2	2	2
AX-147260097	Araip.B09	7584138	Aradu.A09	6070062	2	2	2	2	2	2	2	2	2	2	2	2	2	2	2	2	2	2	2	2	2	2		2	2	2	2	2	2	2	2	2	2	2	2	2	2	2	2		2	2	2	2	2
AX-147260144	Araip.B09	9420575	#N/A	#N/A	2	2	2	2	2			2	2	2	2	2			1		2		2	2	2	2		2	2	2	2	2		2	2			2	2	2		2		2	2	2	1		2
AX-147260296	Araip.B09	11430345	Aradu.A02	1172958	2	2	2		2	2	2	2	2	2		2		2		2	2	2			2	2			2			2	2		2	2	2	2	2	2	2	2	2	2	2	2	2	2
AX-147212325	Araip.B09	11713071	Aradu.A02	824767	2	2	2	2	2	2	2	2	2	2	2	2	2	2	2		2		2	2		2	2		2	2	2		2	2	2		2	2	2	2	2	2	2	2	2	2	2	2	2
AX-147260390	Araip.B09	12052387	#N/A	#N/A	2	2	2	2	2	2		2	2	2	2	2	2		2		2	2	2	2	2		2			2		2	2		2	2	2	2		2	2	2		2	2	2	2	2	2
AX-147260417	Araip.B09	12385370	Aradu.A02	573783	2	2	2	2	2	2	2	2	2	2	2	2	2	2	2	2	2	2	2	2	2	2	2	2	2	2	2	2	2	2	2	2	2	2	2	2	2	2	2	2	2	2	2	2	2
AX-147260606	Araip.B09	18005942	#N/A	#N/A	2	2	2	2	2	2	2	2	2	2	2	2	2	2	2	2	2	2	2	2	2	2	2	2	2	2	2	2	2	2	2	2	2	2	2	2	2	2	2	2	1	2	2	2	2
AX-147260681	Araip.B09	21101404	Aradu.A07	8000014	2	2	2	2	2	2		2		2	2	2	1	2	2	2	2		2	2		2		2	2	2	2	2		2	2		2	2	2		2	2	2	2	2	2	2
AX-147260705	Araip.B09	21889134	#N/A	#N/A	2	2	2	2	2	2	2	2	2	2	2	2	2	2	2	2	2	2	2	2	2	2	2	2	2	2	2	2	2	2	2	2	2	2	2	2	2	2	2	2	2	2	2	2	2
AX-147211770	Araip.B09	49550563	Aradu.A01	93912947	2	2	2	2	2	2	2	2	2	2	2	2	2	2	2	2	2	2	2	2	2	2	2	2	2	2	2	2	2	2	2	2	2	2	2	2	2	2	2	2	2	2	2	2	2
AX-147261165	Araip.B09	75922888	Aradu.A09	49136409	2	2	2	2	2	2	2	2	2	2	2	2	2	2	2	2	2	2	2	2	2	2	2	2	2	2	2	2	2	2	2	2	2	2	2	2	2	2	2	2	2	2	2	2	2
AX-147261172	Araip.B09	75923761	Aradu.A09	49204152	2	2	2	2	2	2	2	2	2	2	2	2	2	2	2	2	2	2	2	2	2	2	2	2	2	2	2	2	2	2	2	2	2	2	2	2	2	2	2	2	2	2	2	2	2
AX-147261174	Araip.B09	75924438	Aradu.A09	49204832	2	2	2	2	2	2	2	2	2	2	2	2	2	2	2	2	2	2	2	2	2	2	2	2	2	2	2	2	2	2	2	2	2	2	2	2	2	2	2	2	2	2	2	2	2
AX-147261175	Araip.B09	75924646	Aradu.A09	49138167	2	2	2	2	2	2	2	2	2	2	2	2	2	2	2	2	2	2	2	2	2	2	2	2	2	2	2	2	2	2	2	2	2	2	2	2	2	2	2	2	2	2	2	2	2
AX-147261176	Araip.B09	75924764	Aradu.A09	49205144	2	2	2	2	2	2	2	2	2	2	2	2	2	2	2	2	2	2	2	2	2	2	2	2	2	2	2	2	2	2	2	2	2	2	2	2	2	2	2	2	2	2	2	2	2
AX-147261177	Araip.B09	75924935	Aradu.A09	49205315	2	2	2	2	2	2	2	2	2	2	2	2	2	2	2	2	2	2	2	2	2	2	2	2	2	2	2	2	2	2	2	2	2	2	2	2	2	2	2	2	2	2	2	2	2
AX-147233361	Araip.B09	78167662	Aradu.A09	49737439	2	2	2	2	2	2	2	2	2	2	2	2	2	2	2	2	2	2	2	2	2	2	2	2	2	2	2	2	2	2	2	2	2	2	2	2	2	2	2	2	2	2	2	2	2
AX-147232437	Araip.B09	110991932	Aradu.A09	4718027	2	2	2	2	2	2	2	2	2	2	2	2	2	2	2	2	2	2	2	2	2	2	2	2	2	1	2	2	2	2	2	2	2	2	2	2	2	2	2	2	1	2	2	2	2
AX-147261449	Araip.B09	114700521	#N/A	#N/A	2	2	2	2	2	2	2	2	2	2	2	2	2	2	2		2	2	2	2	2	3	3	2	2	2	2	2	2	3	2	2	2	2	2	2	2	2	2	2		2	2	2	2
AX-147219940	Araip.B09	115023429	Aradu.A04	40425277	2	2	2	2	2	2	2	2	2			2	2	2	2	2	2		2	2	2	2	2	2	2	2	2	2	2	2	2	2	2	2	2	2	2	2	2	2	2	2	2	2	2
AX-147261626	Araip.B09	125152131	#N/A	#N/A	2	2	2	2	2	2	2	2	2	2	2	2	2	2	2	2	2	2	2	2	2	2	2	2	2	2	2	2	2	2	2	2	2	2	2	2	2	2	2	2	2	2	2	2	2
AX-147234119	Araip.B09	130841735	Aradu.A09	111416057	2	2	2	2	2	2	2	2	2	2	2	2	2	2	2	2	2	2	2	2		2	2	2	2	2	2	2	2	2	2	2	2	2	2	2	2	2	2	2	2	2	2	2	2
AX-147234791	Araip.B09	134319790	Aradu.A09	119541853	2	2	2	2	2	2	2	2	2	2	2	2	2	2	2	2	2	2	2	2	2	2	2	2	2	2	2	2	2	2	2	2	2	2	2	2	2	2	2	2	2	2	2	2	2
AX-147234789	Araip.B09	134521720	Aradu.A09	119541651	2	2	2	2	2	2	2	2	2	2	2	2	2	2	2	2	2	2	2	2	2	2	2	2	2	2	2	2	2	2	2	2	2	2	2	2	2	2	2	2	2	2	2	2	2
AX-147261959	Araip.B09	137869972	Aradu.A09	118091064	2	2	2	2	2	2	2	2	2	2	2	2	2	2	2	2	2	2	2	2	2	2	2	2	2	2	2	2	2	2	2	2	2	2	2	2	2	2	2		2	2	2	2	2
AX-147234696	Araip.B09	137877664	Aradu.A09	118079747	2	2	2	2	2	2	2	2	2	2	2	2	2	2	2	2	2	2	2	2	2	3	3	2	2	2	2	2	2	2	2	2	2	2	2	2	2	2	2	2	2	2	2	2	2
AX-147261991	Araip.B09	138280261	Aradu.A09	117821929	2	2	2	2	2	2	2	2	2	2	2	2	2	2	2	2	2	2	2	2	2	2	2	2	2	2	2	2	2	2	2	2	2	2	2	2	2	2	2	2	2	2	2	2	2
AX-147261992	Araip.B09	138280569	Aradu.A09	117821621	2	2	2	2	2	2	2	2	2	2	2	2	2	2	2	2	2	2	2	2	2	2	2	2	2	2	2	2	2	2	2	2	2	2	2	2	2	2	2	2	2	2	2	2	2
AX-147234681	Araip.B09	138282519	Aradu.A09	117819405	2	2	2	2	2	2	2	2	2	2	2	2	2	2	2	2	2	2	2	2	2	2	2	2	2	2	2	2	2	2	2	2	2	2	2	2	2	2	2	2	2	2	2	2	2
AX-147262019	Araip.B09	139043155	#N/A	#N/A	2	2	2	2	2	2	2	2	2	2	2	2	2	2	2	2	2	2	2	2	2	2	2	2	2	2	2	2	2	2	2	2	2	2	2	2	2	2	2	2	2	2	2	2	2
AX-147234346	Araip.B09	143654716	Aradu.A09	113725520	2	2	2	2	2	2	2	2	2	2	2	2	2	2	2	2	2	2	2	2	2	2	2	2	2	2	2	2	2	2	2	2	2	2	2	2	2	2	2	2	2	2	2	2	2
AX-147234339	Araip.B09	143697061	Aradu.A09	113715646	2	2	2	2	2	2	2	2	2	2	2	2	2	2	2	2	2	2	2	2	2	2	2	2	2	2	2	2	2	2	2		2	2	2	2	2	2	2	2	2	2	2	2	2
AX-147262398	Araip.B09	143950491	#N/A	#N/A	2	2	2	2	2	2	2	2	2	2	2	2	2	2	2	2	2	2	2	2	2	2		2	2	2	2	2	2	2	2	2	2	2	2	2	2		2	2	2	2	2	2	2
AX-147262437	Araip.B09	144257511	Aradu.A09	113094361	2	2	2	2	2		2	2	2	2	2	2	2	2	2	2	2	2	2	2	2	2	2	2	2	2	2	2	2	2	2	2	2	2	2	2	2	2	2	2	1	2	2	2	2
AX-147262447	Araip.B09	144381800	Aradu.A09	112983954	2	2	2	2	2	2	2	2	2	2	2	2	2	2	2		2	2	2	2	2	2	2	2	2	2	2	2	2	2	2	2	2	2	2	2	2	2	2	2	2	2	2	2	2
AX-147234035	Araip.B09	146443817	Aradu.A09	110228738	2	2	2		2	2	2	2	2	2	2	2	2	2			2	2	2	2			2		2		2	2		2	2	2	2		2	2	2	2	2		2	2	2	2	2
AX-147233987	Araip.B09	146782230	Aradu.A09	109663871	2	2	2	2	2	2	2	2	2	2	2	2	2	2	2	2	2	2	2	2	2	2	2	2	2	2	2	2	2	2	2	2	2	2	2	2	2	2	2	2	2	2	2	2	2
AX-147262754	Araip.B10	161410	Aradu.A01	12272947	2	2	2	2	2	2	2		2	2	2	2	2			2	2		2	2	2	2	2	2	2	2	2	2	2	2	2	2	2	2	2	2	2		2		2	2	2	2	2
AX-147262813	Araip.B10	539406	Aradu.A10	5900949	2	2	2	2	2	2	2	2	2	2	2	2	2	2	2	2	2	2	2	2	2	0	0	2	2	0	2	2	2	0	2	2	2	2	2	2	2	2	2	2	0	2	2	2	2
AX-147234931	Araip.B10	3116610	Aradu.A10	1159446	2	2	2	2	2	2	2	2	2	2	2	2	2	2	2	2	2	2	2	2	2	2	2	2	2	2	2	2	2	2	2	2	2	2	2	2	2	2	2	2	2	2	2	2	2
AX-147234921	Araip.B10	3235420	Aradu.A10	1093195	2	2	2	2	2	2	2	2	2	2	2	2	2	2	2	2	2	2	2	2	2	2	2	2	2	2	2	2	2	2	2	2	2	2	2	2	2	2	2	2	2	2	2	2	2
AX-147263195	Araip.B10	5063441	Aradu.A10	3387631	2	2	2	2	2	2	2	2	2	2	2	2	2	2	2	2	2	2	2	2	2	2	2	2	2	2	2		2	2	2	2	2	2	2	2	2	2	2	2	2	2	2	2	2
AX-147263232	Araip.B10	5918173	#N/A	#N/A	2	2	2	2	2	2	2	2	2	2	2	2	2	2	2	2	2	2	2	2	2	2	2	2	2	2	2	2	2	2	2		2	2	2	2	2	2	2	2		2	2	2	2
AX-147235142	Araip.B10	6050291	Aradu.A10	4135569	2	2		3	3			3	2						3		3		3		2		3	3	2		3	3	3	3		2		3		3	2	2		2	3		3	3	3
AX-147235646	Araip.B10	28666190	Aradu.A10	19487560	2	2	2	2	2	2	2		2	2	2	2	2	2	2			2	2	2	2	1		2	2		2				2	2	2	2	2	2	2		2	1			1	2
AX-147235734	Araip.B10	35658845	Aradu.A10	27213383	2	2	2	2	2	2	2	2	2	2	2	2	2	2	2	2	2	2	2	2	2	2	2	2	2	3	2	2	2	2	2	2	2	2	2	2	2	2	2	2	2	2	2	2	2
AX-147235848	Araip.B10	46267060	Aradu.A10	36862975	2	2	2	2			2	2	2		2	2	2				2		2	2	2	2	2	2	2		2	2	2	2	2	2	2	2	2	2	2		2	3			2		2
AX-147235906	Araip.B10	56815814	Aradu.A10	46609465	2	2	2	2	2	2	2	2	2	2	2	2	2	2	2	2	2	2	2	2	2	2	2	2	2	2	2	2	2	2	2	2	2	2	2	2	2	2	2	2	2	2	2	2	2
AX-147264107	Araip.B10	87573273	Aradu.A10	64116468	2	2	2	2	2	2	2	2	2	2	2	2	2	2	2	2	2	2	2	2	2	2	2	2	2	2	2	2	2	2	2	2	2	2	2	2	2	2	2	2	2	2	2	2	2
AX-147228853	Araip.B10	94292991	Aradu.A07	72094738	2	2	2	2	2	2	2	2	2	2	2	2	2	2	2	2	2	2	2	2	2	2	2	2	2	2	2	2	2	2	2	2	2	2	2	2	2	2	2	2	2	2	2	2	2
AX-147264139	Araip.B10	94463486	Aradu.A10	67120370	2	2	2	2	2	2	2	2	2	2	2	2	2	2	2	2	2	2	2	2	2	2	2	2	2	2	2	2	2	2	2	2	2	2	2	2	2	2	2	2	2	2	2	2	2
AX-147264140	Araip.B10	94472790	Aradu.A10	67125730	2	2	2	2	2	2	2	2	2	2	2	2	2	2	2	2	2	2	2	2	2	2	2	2	2	2	2	2	2	2	2	2	2	2	2	2	2	2	2	2	2	2	2	2	2
AX-147264141	Araip.B10	94475523	Aradu.A10	67128450	2	2	2	2	2	2	2	2	2	2	2	2	2	2	2	2	2	2	2	2	2	2	2	2	2	2	2	2	2	2	2	2	2	2	2	2	2	2	2	2	2	2	2	2	2
AX-147236032	Araip.B10	94475589	Aradu.A10	67128586	2	2	2	2	2	2	2	2	2	2	2	2	2	2	2	2	2	2	2	2	2	2	2	2	2	2	2	2	2	2	2	2	2	2	2	2	2	2	2	2	2	2	2	2	2
AX-147211402	Araip.B10	94550766	Aradu.A01	62042035	2	2	2		2	2	2	2	2	2	2	2	2	2	2	2	2	2	2	2	2	2	2	2	2	2	2	2		2	2		2		2	2	2	2	2	2	2	2	2	2
AX-147236043	Araip.B10	94584726	Aradu.A10	67381179	2	2	2	2	2	2	2	2	2	2	2	2	2	2	2	2	2	2	2	2	2	2	2	2	2	2	2	2	2	2	2	2	2	2	2	2	2	2	2	2	2	2	2	2	2
AX-147264147	Araip.B10	94878718	Aradu.A10	67492480	2	2	2	2	2	2	2	2	2	2	2	2	2	2	2	2	2	2	2	2	2	2	2	2	2	2	2	2	2	2	2	2	2	2	2	2	2	2	2	2	2	2	2	2	2
AX-147228942	Araip.B10	95045570	Aradu.A07	73877386	2	2	2	2	2	2	2	2	2	2	2	2	2	2	2	2	2	2	2	2	2	2	2	2	2	2	2	2	2	2	2	2	2	2	2	2	2	2	2	2	2	2	2	2	2
AX-147228937	Araip.B10	95047692	Aradu.A07	73875895	2	2	2	2	2	2	2	2	2	2	2	2	2	2	2	2	2	2	2	2	2	2	2	2	2	2	2	2	2	2	2	2	2	2	2	2	2	2	2	2	2	2	2	2	2
AX-147228934	Araip.B10	95047892	Aradu.A07	73875695	2	2	2	2	2	2	2	2	2	2	2	2	2	2	2	2	2	2	2	2	2	2	2	2	2	2	2	2	2	2	2	2	2	2	2	2	2	2	2	2	2	2	2	2	2
AX-147228933	Araip.B10	95048031	Aradu.A07	73875556	2	2	2	2	2	2	2	2	2	2	2	2	2	2	2	2	2	2	2	2	2	2	2	2	2	2	2	2	2	2	2	2	2	2	2	2	2	2	2	2	2	2	2	2	2
AX-147236047	Araip.B10	95063740	Aradu.A10	67721721	2	2	2	2	2	2	2	2	2	2	2	2	2	2	2	2	2	2	2	2	2	2	2	2	2	2	2	2	2	2	2	2	2	2	2	2	2	2	2	2	2	2	2	2	2
AX-147236048	Araip.B10	95063746	Aradu.A10	67721727	2	2	2	2	2	2	2	2	2	2	2	2	2	2	2	2	2	2	2	2	2	2	2	2	2	2	2	2	2	2	2	2	2	2	2	2	2	2	2	2	2	2	2	2	2
AX-147236049	Araip.B10	95064018	Aradu.A10	67721999	2	2	2	2	2	2	2	2	2	2	2	2	2	2	2	2	2	2	2	2	2	2	2	2	2	2	2	2	2	2	2	2	2	2	2	2	2	2	2	2	2	2	2	2	2
AX-147264150	Araip.B10	95081846	Aradu.A10	67737667	2	2	2	2	2	2	2	2	2	2	2	2	2	2	2	2	2	2	2	2	2	2	2	2	2	2	2	2	2	2	2	2	2	2	2	2	2	2	2	2	2	2	2	2	2
AX-147236053	Araip.B10	95083830	Aradu.A10	67739913	2	2	2	2	2	2	2	2	2	2	2	2	2	2	2	2	2	2	2	2	2	2	2	2	2	2	2	2	2	2	2	2	2	2	2	2	2	2	2	2	2	2	2	2	2
AX-147236055	Araip.B10	95273488	Aradu.A10	67945299	2	2	2	2	2	2	2	2	2	2	2	2	2	2	2	2	2	2	2	2	2	2	2	2	2	2	2	2	2	2	2	2	2	2	2	2	2	2	2	2	2	2	2	2	2
AX-147215099	Araip.B10	96812012	Aradu.A02	90570640	2	2	2		2	2	2	2	2	2	2	2	2	2	2	2	2	2	2	2		2	2	2	2	2	2	2	2	2	2	2	2	2	2	2	2	2	2	2	2	2	2	2	2
AX-147236138	Araip.B10	101762152	Aradu.A10	76345746	2	2	2	2	2	2	2	2	2	2	2	2	2	2	2	2	2	2	2	2	2	2	2	2	2	2	2	2	2	2	2	2	2	2	2	2	2	2	2	2	2	2	2	2	2
AX-147264236	Araip.B10	104067937	Aradu.A09	114709009	2	2	2		2	2	2	2	2	2	2	2	2	2		2	2	2	2	2			2	2	2				2	2	2	2	2	2	2	2	2	2	2		2		2		2
AX-147264340	Araip.B10	111457875	#N/A	#N/A	2	2			2	2	2		2		2	2	2	2		2			2	2			2		2			2		2	2		2		2	2	2	2	2		2		2	2	2
AX-147236294	Araip.B10	111548123	Aradu.A10	88536241	2	2	2	2	2	2	2	2	2	2	2	2	2	2	2	2	2	2	2	2	2	2	2	2	2	2	2	2	2	2	2	2	2	2	2	2	2	2	2	2	2	2	2	2	2
AX-147264367	Araip.B10	112531790	#N/A	#N/A	2	2	2	2	2	2	2	2	2	2	2	2	2	2	2	2	2	2	2	2	2	2	2	2	2	2	2	2	2	2	2	2	2	2	2	2	2	2	2	2	2	2	2	2	2
AX-147264847	Araip.B10	128418808	Aradu.A10	102233642	2	2		2				2				2	2					1		2	2	2	2	2	2			2	2			2	2		2			2			2	2	2	2
AX-147264858	Araip.B10	129004269	Aradu.A10	102567265	2	2	2	2	2	2	2	2	2	2	2	2	2	2	2	2	2	2	2	2	2	2	2	2	2	2	2	2	2	2	2	2	2	2	2	2	2	2	2	2	2	2	2	2	2
AX-147264960	Araip.B10	130959212	Aradu.A10	104277752	2	2	2	2	2	2	2	2	2	2	2	2	2	2		2	2	2	2	2	2	2	2	2	2	2	2	2	2	2	2	2	2	2	2	2	2	2	2	2	2	2	2	2	2
AX-147236995	Araip.B10	133000812	Aradu.A10	106196795	2	2		2	2	2	2	2	2	2	2		2	2	2		2	2			2				2	2	2	2		2	2	2		2				2	2	2		2		2	2
AX-147265324	Araip.B10	134122690	Aradu.A10	107355869	2	2	2	2	2	2	2	2	2	2	2	2	2	2	2	2	2	2	2	2	2	2	2	2	2	2	2	2	2	2	2	2	2	2	2	2	2	2	2	2	2	2	2	2	2
AX-147212120	#N/A	#N/A	Aradu.A02	112078	2	2	2	2	2	2	2	2	2	2	2	2	2	2	2	2	2	2	2	2	2	2	2	2	2	2	2	2	2	2	2	2	2	2		2	2	2	2	2	2	2	2	2	2
AX-147212251	#N/A	#N/A	Aradu.A02	636001	2	2	2	2	2	2	2	2	2	2	2	2	2	2	2	2	2	2	2	2	2	2	2	2	2	2	2	2	2	2	2	2	2	2	2	2	2	2	2	2	2	2	2	2	2
AX-147212333	#N/A	#N/A	Aradu.A02	841186	2	2	2	2	2	2	2	2	2	2	2	2	2	2	2	2	2	2	2	2	2	2	2	2	2	2	2	2	2	2	2	2	2	2	2	2	2	2	2	2	2	2	2	2	2
AX-147226921	#N/A	#N/A	Aradu.A07	1217789	2	2	2	2	2	2	2	2	2	2	2	2	2	2	2	2	2	2	2	2	2	2	2	2	2	2	2	2	2	2	2	2	2	2	2	2	2	2	2	2	2	2	2	2	2
AX-147212472	#N/A	#N/A	Aradu.A02	1364773	2	2	2	2	2	2	2	2	2	2	2	2	2	2	2	2	2	2	2	2	2	3	2	2	2	2	2	2		2	2	2	2	2	2	2	2	2	2	2	2	2		2	2
AX-147229508	#N/A	#N/A	Aradu.A08	5896033	2	2	2	2	2	2	2	2	2	2	2	2	2	2		2		2	2	2	2	2			2	2	2	2	2	2	2	2	2	2	2	2	2	2	2	2	2	2	2	2	2
AX-147222033	#N/A	#N/A	Aradu.A05	16786345	2	2	2	2	2	2	2	2	2	2	2	2	2	2	2	2	2	2	2	2	2	2	2	2	2	2	2	2	2	2	2	2	2	2	2	2	2	2	2	2	2	2	2	2	2
AX-147235737	#N/A	#N/A	Aradu.A10	27855968	2	2	2	2	2	2	2	2	2	2	2	2	2	2	2	2	2	2	2	2	2	2	2	2	2	2	2	2	2	2	2	2	2	2	2	2	2	2	2	2	2	2	2	2	2
AX-147216560	#N/A	#N/A	Aradu.A03	29274851	2	2	2	2	2	2	2	2	2		2	2	2	2	2			2	2	2	2	2		2		2	2	2	2	2	2	2	2	2	2	2	2		2	2	2	2	2	2	2
AX-147230770	#N/A	#N/A	Aradu.A08	31516307	2	2	2	2	2	2	2	2	2	2	2	2	2	2	2	2	2	2	2	2	2	2	2	2	2	2	2	2	2	2	2	2	2	2	2	2	2	2	2	2	2	2	2	2	2
AX-147230861	#N/A	#N/A	Aradu.A08	33470402	2	2	2	2	2	2	2	2	2	2	2	2	2	2	2	2	2	2	2	2	2	2	2	2	2	2	2	2	2	2	2	2	2	2	2	2	2	2	2	2	2	2	2	2	2
AX-147230881	#N/A	#N/A	Aradu.A08	33737125	2	2	2	2	2	2	2	2	2	2	2	2	2	2	2	2	2	2	2	2	2	2		2	2	2	2	2	2	2	2	2	2	2	2	2	2	2	2	2	2	2	2	2	2
AX-147230888	#N/A	#N/A	Aradu.A08	33748428	2	2	2	2	2	2	2	2	2	2	2	2	2	2	2	2	2	2	2	2	2	2	2	2	2	2	2	2	2	2	2	2	2	2	2	2	2	2	2	2	2	2	2	2	2
AX-147225330	#N/A	#N/A	Aradu.A06	34792401	2	2	2	2	2	2	2	2		2		2	2		2	2	2	2	2	2		2	2	2	2		2	2	2	2	2	2	2	2	2	2	2	2		2		2	2	2	2
AX-147230989	#N/A	#N/A	Aradu.A08	35749692	2	2	2	2	2	2	2	2	2	2	2	2	2	2	2	2	2	2	2	2	2	2	2	2	2	2	2	2	2	2	2	2	2	2	2	2	2	2	2	2	2	2	2	2	2
AX-147222446	#N/A	#N/A	Aradu.A05	42565298	2	2	2	2	2	2	2	2	2	2	2	2	2	2	2	2	2	2	2	2	2	2	2	2	2	2	2	2		2	2	2	2	2	2	2	2	2	2		2	2	2	2	2
AX-147216926	#N/A	#N/A	Aradu.A03	46783045	2	2		2		2	2	2		2	2	2		2		2	2		2	2	2		2	2	2	2	2	2	2	2	2			2		2	2	2	2		2	2	2	2	2
AX-147216936	#N/A	#N/A	Aradu.A03	48110488	2	2	2	2	2	2	2	2	2	2	2	2	2	2	2	2	2	2	2	2	2	2	2	2	2	2	2	2	2	2	2	2	2	2	2	2	2	2	2	2	2	2	2	2	2
AX-147213763	#N/A	#N/A	Aradu.A02	48634501	2	2	2	2	2	2	2	2	2	2	2	2	2	2	2		2	2	2	2	3	2	2	2	2	2	2	2		2	2	2	2	2		2	2	2	2	2	2	2	2	2	2
AX-147236112	#N/A	#N/A	Aradu.A10	73039031	2	2	2	2	2	2	2	2		2	2	2	2	2	2	2	2	2	2	2	2	2	2	2		2	2	2	2	2	2	2	2		2		2	2	2	2	2	2	2	2	2
AX-147229057	#N/A	#N/A	Aradu.A07	76487926	2	2	2	2	2	2	2	2	2	2	2	2	2	2	2	2	2	2	2	2	2	2	2	2	2	2	2	2	2	2	2	2	2	2	2	2	2	2	2	2	2	2	2	2	2
AX-147220218	#N/A	#N/A	Aradu.A04	82133689	2	2	2	2	2	2	2	2	2	2	2	2	2	2	2	2		2	2	2	2	2	2		2	2	2	2	2	2	2	2	2	2	2	2	2	2	2	2	2	1	2	2	2
AX-147236235	#N/A	#N/A	Aradu.A10	85011487	2	2	2	2	2	2	2	2	2	2	2	2	2	2	2	2	2	2	2	2	2	2	2	2	2	2	2	2	2	2	2	2	2	2	2	2	2	2	2	2	2	2	2	2	2
AX-147222838	#N/A	#N/A	Aradu.A05	85165885	2	2	2	2	2	2	2	2	2	2	2	2	2	2	2	2	2	2	2	2	2	2	2	2	2	2	2	2	2	2	2	2	2	2	2	2	2	2	2	2	2	2	2	2	2
AX-147214801	#N/A	#N/A	Aradu.A02	85258048	2	2	2	2	2	2	2	2	2	2	2	2		2	2			2	2	2		2	2	2	2	2	2	2	2	2	2	2			2		2	2	2	2	2		2	2	2
AX-147215142	#N/A	#N/A	Aradu.A02	91185938	2	2		2	2	2	2	2	2	2	2	2	2	3	2	3	2	2	2	2	2	2	2	2	2	2	2		2		2	2	2	2	2	2	2	2	2		2	2	2		2
AX-147225815	#N/A	#N/A	Aradu.A06	92037197	2	2	2	2	2	2	2		2	2	2	2	2	2	3	2	2	2	2	2			2	2	2	3	2	2	2	2	2	2	2	2	2	2	2	2	2	2	2	3	2	2	2
AX-147223895	#N/A	#N/A	Aradu.A05	107404071	2	2		2	2	2		2	2	2	2	2		2	2		2	2	2		2	2		2		2	2	2	2	2	2		2	2	2	2	2	2	2	2	2	2		2	2
AX-147218256	#N/A	#N/A	Aradu.A03	129131271	2	2	2		2	2			2		2	2	2	2		2	2	2		2		2		2	2			2		2			2	2	2				2	2	2		2	2
AX-147218649	#N/A	#N/A	Aradu.A03	133778921	2	2	2	2	2	2	2	2	2	2	2	2	2	2	2	2	2	2	2	2	2	2	2	2	2	2	2	2	2	2	2	2	2	2	2	2	2	2	2	2	2	2	2	2	2
[truncated: 159 more columns]

## Sheet: SupTab10
Table S10. 'Tifrunner' x NC3033 RIL WGS mapping densities
